# Supplementary material for: Comparative transcriptomic and metabolomic analyses of carotenoid biosynthesis reveal the basis of white petal color in Brassica napus
Source: Planta. 2021 Jan 2;253(1):8. doi: 10.1007/s00425-020-03536-6 (PMC7778631; doi:10.1007/s00425-020-03536-6)
Supplement: Supplementary file 11 — Supplementary file11 (XLSX 12 KB) [file 425_2020_3536_MOESM11_ESM.xlsx]

## Sheet: Sheet1
Supplementary Table S1. Major characteristics of 24 cDNA libraries from WP and ZS11 petals
Samples	Raw_reads	Q20(%)	Q30(%)	GC(%)	Clean_reads	Total Bases	Q30(%)	GC(%)
WB5P_1.1	30458970	99.96	95.66	46	29334825	8724857741	97.96	46
WB5P_1.2	30458970	99.92	96.02	46	29334825	8724857741	98.28	46
WB5P_2.1	30651391	99.96	95.75	46	29242784	8690638178	98.16	46
WB5P_2.2	30651391	99.91	94.81	46	29242784	8690638178	97.63	46
WB5P_3.1	28481636	99.95	95.7	46	27313895	8123357913	98.03	46
WB5P_3.2	28481636	99.91	95.77	46	27313895	8123357913	98.16	46
WB7P_1.1	29499861	99.95	95.43	46	28117393	8353994043	98.01	46
WB7P_1.2	29499861	99.89	94.7	46	28117393	8353994043	97.63	46
WB7P_2.1	32451790	99.95	95.69	46	31096116	9246357209	98.05	46
WB7P_2.2	32451790	99.89	95.47	46	31096116	9246357209	98.03	47
WB7P_3.1	29195174	99.95	95.27	46	27573576	8180517424	98.12	46
WB7P_3.2	29195174	99.87	93.05	46	27573576	8180517424	96.76	46
WS1P_1.1	26898692	99.94	95.32	46	25769123	7656249700	97.95	46
WS1P_1.2	26898692	99.88	94.98	46	25769123	7656249700	97.81	46
WS1P_2.1	27167783	99.94	95.7	46	26154491	7776708292	98.07	46
WS1P_2.2	27167783	99.9	95.56	46	26154491	7776708292	98.06	46
WS1P_3.1	28944824	99.95	95.63	46	27741011	8241906008	98.12	46
WS1P_3.2	28944824	99.9	94.53	46	27741011	8241906008	97.51	46
WS3P_1.1	29379995	99.97	95.76	46	27784269	8258642769	98.12	46
WS3P_1.2	29379995	99.93	95.07	46	27784269	8258642769	97.75	46
WS3P_2.1	26987780	99.94	95.58	46	25850792	7681987480	98.08	46
WS3P_2.2	26987780	99.89	94.88	46	25850792	7681987480	97.72	46
WS3P_3.1	34029306	99.95	95.51	46	32697572	9717892456	97.99	46
WS3P_3.2	34029306	99.9	95.28	46	32697572	9717892456	97.95	46
YB5P_1.1	24983704	99.95	95.25	46	23944943	7110250740	97.81	46
YB5P_1.2	24983704	99.91	95.01	46	23944943	7110250740	97.74	46
YB5P_2.1	29946856	99.96	95.48	46	28777629	8555695147	97.93	46
YB5P_2.2	29946856	99.91	95.61	46	28777629	8555695147	98.1	46
YB5P_3.1	32954567	99.96	95.74	46	31647395	9407612069	98.13	46
YB5P_3.2	32954567	99.9	95.07	46	31647395	9407612069	97.8	46
YB8P_1.1	28447620	99.95	95.77	46	27345504	8126460830	98.14	46
YB8P_1.2	28447620	99.9	94.85	46	27345504	8126460830	97.66	46
YB8P_2.1	27623702	99.96	95.62	46	26619066	7913412041	98.04	46
YB8P_2.2	27623702	99.91	95.29	46	26619066	7913412041	97.93	46
YB8P_3.1	30126478	99.95	96.05	46	28894660	8595662218	98.2	46
YB8P_3.2	30126478	99.9	95.79	46	28894660	8595662218	98.12	46
YS1P_1.1	26411967	99.94	95.34	46	25137219	7471568138	97.86	46
YS1P_1.2	26411967	99.88	95.51	46	25137219	7471568138	98.07	46
YS1P_2.1	25553248	99.95	95.68	46	24457395	7272977744	98	46
YS1P_2.2	25553248	99.91	95.71	46	24457395	7272977744	98.09	46
YS1P_3.1	24891041	99.95	95.31	46	23817372	7078310403	97.87	46
YS1P_3.2	24891041	99.92	95.39	46	23817372	7078310403	97.96	46
YS3P_1.1	34434826	99.95	95.64	46	33050618	9827916355	97.95	46
YS3P_1.2	34434826	99.92	95.98	46	33050618	9827916355	98.24	46
YS3P_2.1	24944024	99.95	95.7	46	23847468	7088228291	98.09	46
YS3P_2.2	24944024	99.91	95.2	46	23847468	7088228291	97.84	46
YS3P_3.1	23173330	99.95	95.51	46	22074511	6559088643	98.02	46
YS3P_3.2	23173330	99.91	94.84	46	22074511	6559088643	97.67	46
Note: petals from 5 mm long WP buds (WB5P); petals from 5 mm long ZS11 buds (YB5P); petals from 7 mm long (the maximum length before flowering) WP buds (WB7P); petals from 8 mm long (the maximum length before flowering) ZS11 buds (YB8P); petals from open WP buds before the petals spread (WS1P); petals from ZS11 open buds before the petals spread (YS1P); petals from WP flowers when the petals had …
