# Supplementary material for: Comparative transcriptomic and metabolomic analyses of carotenoid biosynthesis reveal the basis of white petal color in Brassica napus
Source: Planta. 2021 Jan 2;253(1):8. doi: 10.1007/s00425-020-03536-6 (PMC7778631; doi:10.1007/s00425-020-03536-6)
Supplement: Supplementary file 12 — Supplementary file12 (XLSX 13 KB) [file 425_2020_3536_MOESM12_ESM.xlsx]

## Sheet: Sheet1
Supplementary Table S2. The number of original and cleaned reads that were mapped to the reference genome
Sample ID	Total Reads	Total Reads (%)	Total Mapped Reads	Total Mapped Reads (%)	Fully match	Fully match (%)	<=2bp Mismatch	<=2bp Mismatch (%)	Perfect Match	Perfect Match (%)	Unique Match	Unique Match (%)	Multi-position Match	Multi-position Match (%)	Total Unmapped Reads	Total Unmapped Reads (%)
WB5P_1	58669650	1	54269579	0.925	36715509	0.6258	12816199	0.2184	51827092	0.8834	39850624	0.6792	14418955	0.2458	4400071	0.075
WB5P_2	58485568	1	54040171	0.924	36513551	0.6243	12836187	0.2195	51609242	0.8824	39557872	0.6764	14482299	0.2476	4445397	0.076
WB5P_3	54627790	1	50465829	0.9238	34333062	0.6285	11773898	0.2155	48186984	0.8821	37128874	0.6797	13336955	0.2441	4161961	0.0762
WB7P_1	56234786	1	52125780	0.9269	34815473	0.6191	12796428	0.2276	49491735	0.8801	37768150	0.6716	14357630	0.2553	4109006	0.0731
WB7P_2	62192232	1	57791514	0.9292	38868542	0.625	13976416	0.2247	54803073	0.8812	41893600	0.6736	15897914	0.2556	4400718	0.0708
WB7P_3	55147152	1	50954108	0.924	33272789	0.6033	13027174	0.2362	48457594	0.8787	36663542	0.6648	14290566	0.2591	4193044	0.076
WS1P_1	51538246	1	47740251	0.9263	31552457	0.6122	12075549	0.2343	45728886	0.8873	34764187	0.6745	12976064	0.2518	3797995	0.0737
WS1P_2	52308982	1	48532335	0.9278	32487317	0.6211	11955000	0.2285	46466458	0.8883	35464442	0.678	13067893	0.2498	3776647	0.0722
WS1P_3	55482022	1	51449309	0.9273	33994779	0.6127	13015236	0.2346	49250253	0.8877	37383951	0.6738	14065358	0.2535	4032713	0.0727
WS3P_1	55568538	1	51340268	0.9239	33956439	0.6111	12932039	0.2327	49136927	0.8843	37471152	0.6743	13869116	0.2496	4228270	0.0761
WS3P_2	51701584	1	47754781	0.9237	31498387	0.6092	12083939	0.2337	45737512	0.8846	34830033	0.6737	12924748	0.25	3946803	0.0763
WS3P_3	65395144	1	60450841	0.9244	40162049	0.6141	15039516	0.23	58028504	0.8874	44399421	0.6789	16051420	0.2455	4944303	0.0756
YB5P_1	47889886	1	43891140	0.9165	28069853	0.5861	11361028	0.2372	41939384	0.8757	31706476	0.6621	12184664	0.2544	3998746	0.0835
YB5P_2	57555258	1	53015880	0.9211	34973418	0.6076	13076561	0.2272	50689564	0.8807	38668506	0.6719	14347374	0.2493	4539378	0.0789
YB5P_3	63294790	1	58414949	0.9229	38434051	0.6072	14454877	0.2284	55884821	0.8829	42562685	0.6725	15852264	0.2505	4879841	0.0771
YB8P_1	54691008	1	50660306	0.9263	33327068	0.6094	12643612	0.2312	48383674	0.8847	36826204	0.6734	13834102	0.253	4030702	0.0737
YB8P_2	53238132	1	49335874	0.9267	32476424	0.61	12219427	0.2295	47212068	0.8868	36003388	0.6763	13332486	0.2504	3902258	0.0733
YB8P_3	57789320	1	53598042	0.9275	35527335	0.6148	13182829	0.2281	51108896	0.8844	38951530	0.674	14646512	0.2534	4191278	0.0725
YS1P_1	50274438	1	46516278	0.9252	30736189	0.6114	11605003	0.2308	44434989	0.8838	33860096	0.6735	12656182	0.2517	3758160	0.0748
YS1P_2	48914790	1	45241202	0.9249	29722257	0.6076	11451787	0.2341	43194520	0.8831	32918663	0.673	12322539	0.2519	3673588	0.0751
YS1P_3	47634744	1	43997199	0.9236	28785420	0.6043	11169778	0.2345	42106326	0.8839	32140937	0.6747	11856262	0.2489	3637545	0.0764
YS3P_1	66101236	1	61339000	0.928	40312487	0.6099	15613105	0.2362	58767491	0.8891	44962639	0.6802	16376361	0.2477	4762236	0.072
YS3P_2	47694936	1	44234215	0.9274	29008923	0.6082	11236497	0.2356	42355009	0.888	32331797	0.6779	11902418	0.2496	3460721	0.0726
YS3P_3	44149022	1	40970932	0.928	26725892	0.6054	10498199	0.2378	39314543	0.8905	30032843	0.6803	10938089	0.2478	3178090	0.072
Note: petals from 5 mm long WP buds (WB5P); petals from 5 mm long ZS11 buds (YB5P); petals from 7 mm long (the maximum length before flowering) WP buds (WB7P); petals from 8 mm long (the maximum length before flowering) ZS11 buds (YB8P); petals from open WP buds before the petals spread (WS1P); petals from ZS11 open buds before the petals spread (YS1P); petals from WP flowers when the petals had …
