# Supplementary material for: Comparative transcriptomic and metabolomic analyses of carotenoid biosynthesis reveal the basis of white petal color in Brassica napus
Source: Planta. 2021 Jan 2;253(1):8. doi: 10.1007/s00425-020-03536-6 (PMC7778631; doi:10.1007/s00425-020-03536-6)
Supplement: Supplementary file 13 — Supplementary file13 (XLSX 2026 KB) [file 425_2020_3536_MOESM13_ESM.xlsx]

## Sheet: WB5P vs. YB5P
Supplementary Table S3. The DEGs in the comparison group of WB5P vs. YB5P
id	log2FoldChange	pvalue	FDR	WB5P_1	WB5P_2	WB5P_3	YB5P_1	YB5P_2	YB5P_3
BnaCnng75920D	-10.0994	3.14098e-206	1.40901e-201	0.360016	0.249147	0.158973	419.073	456.959	471.021
BnaA02g05650D	13.1966	5.9878e-182	1.34303e-177	3255.96	2670.34	3041.55	0	0	0
BnaC01g39890D	5.35655	1.53365e-179	2.29327e-175	193.87	204.535	168.741	4.14239	4.43393	4.41396
BnaC04g13040D	5.85343	1.45528e-177	1.63206e-173	164.361	154.469	153.012	2.17842	2.46081	2.86401
BnaAnng27100D	4.94074	6.93081e-173	6.21819e-169	500.931	511.965	554.252	18.1881	17.1494	13.9891
BnaC02g22900D	-9.17329	9.17808e-169	6.86199e-165	0.212561	0.741127	0.218347	272.776	354.226	383.162
BnaCnng01630D	8.02064	1.41805e-164	9.08746e-161	623.335	657.51	531.566	2.09815	0.868411	2.47505
BnaC09g37940D	-3.90556	2.1551e-162	1.20844e-158	10.5942	10.7254	10.8661	162.989	166.609	163.08
BnaC06g39350D	-5.26663	1.77495e-152	8.84695e-149	0.775164	0.825268	0.648427	28.5046	33.1323	29.2684
BnaC03g04180D	7.34476	1.15892e-148	5.1988e-145	181.556	209.133	177.295	1.16944	0.857578	0.853219
BnaC03g04230D	4.47314	6.5147e-146	2.65676e-142	186.463	180.451	183.038	7.0559	7.39572	9.4136
BnaA07g35740D	7.43173	1.88553e-145	7.0486e-142	89.4798	70.4367	69.6353	0.299379	0.458813	0.29911
BnaA09g41460D	8.07859	4.14338e-141	1.42975e-137	86.5364	95.772	112.432	0.385503	0.140632	0.281288
BnaC01g40210D	6.6017	1.11784e-137	3.58179e-134	130.095	141.844	107.302	1.2739	0.707206	1.37266
BnaA01g12040D	-4.28885	3.82127e-134	1.14279e-130	7.65711	9.3624	9.06124	176.146	174.381	185.145
BnaA05g09400D	-5.21848	2.81379e-129	7.88899e-126	2.52734	2.14379	2.55794	90.7345	109.274	93.1063
BnaC08g15790D	-4.6002	4.93276e-127	1.30164e-123	7.85764	9.5964	7.72538	188.402	222.082	241.947
BnaA07g20510D	-4.77994	6.39735e-122	1.59433e-118	19.662	26.5512	25.2968	710.646	801.686	592.787
BnaA08g21880D	7.28087	1.76255e-116	4.16139e-113	54.4253	48.083	55.7739	0.373764	0.103089	0.301946
BnaC03g23520D	9.76666	7.16325e-115	1.60668e-111	195.056	187.396	198.723	0.0722749	0.118871	0.0528019
BnaA01g30200D	-5.86295	3.35316e-112	7.16284e-109	0.669442	0.445819	0.752485	37.2394	46.6731	35.6046
BnaA06g31840D	6.936	5.40841e-112	1.1028e-108	101.021	130.938	124.331	0.828649	0.909624	0.601638
BnaA10g11420D	-6.35776	9.81066e-110	1.91346e-106	0.176589	0.297185	0.186977	19.2978	18.3496	26.0946
BnaCnng01840D	7.9005	1.97867e-109	3.69839e-106	64.863	92.4847	65.7748	0.131889	0.325934	0.160562
BnaC01g39840D	6.8051	7.11569e-108	1.27681e-104	155.349	152.109	123.152	1.3321	0.550772	1.17156
BnaC06g40410D	-4.44194	2.59499e-107	4.47725e-104	1.97002	2.30272	2.05412	46.3744	48.6153	51.5706
BnaA06g03570D	10.8081	1.1871e-105	1.97229e-102	140.34	174.569	141.073	0	0	0
BnaA04g08570D	-5.15159	3.74946e-103	6.00704e-100	13.6213	23.4742	22.4284	751.265	898.603	683.138
BnaA10g25030D	4.26724	4.99475e-103	7.72619e-100	230.935	248.849	238.532	9.73418	13.7992	11.8993
BnaC01g38940D	4.3207	8.6106e-103	1.28754e-99	28.642	25.7228	25.7625	1.1124	1.51993	1.15717
BnaA03g01080D	7.56264	1.35579e-102	1.9484e-99	350.782	335.459	312.417	1.85491	0.255178	1.60218
BnaC01g40350D	6.86465	1.38989e-102	1.9484e-99	29.8275	31.359	28.9974	0.100499	0.306741	0.171056
BnaAnng02310D	4.59415	4.58016e-102	6.22611e-99	89.9838	87.2724	82.4725	3.49377	4.25545	2.45427
BnaC06g39330D	-5.45028	8.51019e-102	1.12282e-98	0.990414	0.86786	1.01237	37.1108	43.9961	58.8518
BnaA03g09320D	-7.43426	4.39192e-101	5.62907e-98	0.738887	1.15078	1.10288	222.388	137.523	337.12
BnaA10g27260D	-10.214	1.28537e-100	1.60168e-97	0	0	0.0796788	248.295	239.224	278.431
BnaA04g03590D	4.08815	7.74508e-99	9.39018e-96	186.846	179.88	177.472	12.4066	8.04995	9.81404
BnaC06g39450D	-9.2583	3.67027e-98	4.33276e-95	0	0.134724	0.217972	200.716	216.625	132.749
BnaA06g04890D	3.34485	1.435e-96	1.65058e-93	139.909	134.766	141.604	14.3694	13.3477	12.4814
BnaA09g03960D	6.83711	6.53073e-94	7.32406e-91	288.543	159.759	363.768	2.32272	1.75368	1.30527
BnaCnng52300D	5.06018	9.96561e-94	1.09036e-90	128.272	140.423	120.332	3.7961	2.26545	4.57431
BnaC02g39910D	-8.22045	1.46769e-93	1.56759e-90	0.0965536	0.4221	0.100714	84.1697	97.2062	150.322
BnaC01g38680D	9.86033	4.88687e-93	5.09815e-90	254.075	137.088	212.016	0.0738678	0.0598569	0
BnaA01g19500D	4.58045	7.53358e-93	7.68066e-90	33.3744	35.3465	36.3583	1.68573	1.35009	1.08976
BnaCnng29120D	5.93127	1.37102e-92	1.36673e-89	119.338	89.3118	125.89	1.466	2.25384	0.950227
BnaCnng02360D	10.2837	1.3942e-90	1.35962e-87	173.024	255.432	174.25	0	0	0
BnaA09g51430D	-6.69095	2.04752e-90	1.95425e-87	0.649403	0.7923	0.733474	77.7302	137.464	75.2176
BnaC03g04010D	5.26847	2.12738e-90	1.98817e-87	22.5027	21.0513	25.2041	0.596004	0.520788	0.46103
BnaC05g42860D	4.79581	4.19245e-90	3.83814e-87	57.7512	73.6209	74.6813	2.41654	2.73267	1.65876
BnaC06g35340D	-4.06115	2.6366e-89	2.36551e-86	2.2703	2.64672	2.39043	35.9397	41.997	50.2511
BnaCnng02040D	6.74831	3.19816e-89	2.81306e-86	16.3559	17.8532	13.8361	0.0841732	0.120352	0.122507
BnaA01g05240D	-3.55419	3.05616e-88	2.63646e-85	1.59373	1.39237	1.74592	18.054	20.5515	18.3246
BnaCnng38910D	9.04371	4.25097e-88	3.59801e-85	174.298	169.558	175.485	0	0.203484	0.0911293
BnaC04g49280D	-3.13891	5.18507e-88	4.30736e-85	6.64513	6.46827	6.66561	61.3096	57.8227	56.5469
BnaA02g09210D	-6.68916	1.10455e-87	9.00892e-85	0.502032	0.406703	0.615018	76.2409	67.6245	63.0102
BnaC03g04350D	6.87466	2.3383e-87	1.8731e-84	79.3085	91.2555	100.683	0.441514	0.989309	0.24105
BnaC05g42780D	4.77902	2.66744e-87	2.09928e-84	23.2096	27.5586	32.0356	0.950376	1.03993	0.816567
BnaA09g15440D	7.59863	5.64258e-87	4.36414e-84	220.459	128.368	172.51	1.08556	0.626538	0.0789919
BnaC04g30810D	-4.63507	7.36472e-87	5.59956e-84	9.89177	17.0186	13.5157	339.311	426.164	324.372
BnaC06g39690D	-5.7522	5.10561e-86	3.81721e-83	0.111042	0.191205	0.0728552	6.95262	7.70842	9.28136
BnaC01g40140D	6.14471	5.93183e-86	4.36223e-83	12.8185	15.3808	13.1987	0.201036	0.111203	0.162964
BnaC04g41260D	3.25615	6.03148e-86	4.36397e-83	93.1369	97.0416	82.7086	9.93272	8.64275	9.09635
BnaC03g04390D	3.92586	8.96363e-86	6.38253e-83	22.6201	23.6737	21.1436	1.19803	1.52047	1.44096
BnaC06g39910D	-9.59057	1.08151e-85	7.58051e-83	0.0504235	0	0	95.7724	100.074	107.349
BnaC05g45140D	-7.15599	3.64544e-84	2.51586e-81	0.438308	0.515362	0.0924234	76.6489	73.375	72.2559
BnaA01g06440D	-9.90997	8.36268e-84	5.68396e-81	0	0	0	125.633	158.851	130.04
BnaC03g03990D	7.99484	6.2432e-83	4.18006e-80	14.1289	14.2669	17.4087	0.015657	0.0650637	0.0114225
BnaA02g13880D	-9.79727	6.31714e-82	4.16736e-79	0	0	0	68.5425	75.8254	78.6523
BnaA02g19190D	3.63042	7.32929e-82	4.76499e-79	47.2511	45.2244	48.0695	3.19832	3.56438	3.92863
BnaAnng18550D	-8.21554	3.90872e-80	2.50488e-77	0.0971652	0.0470544	0.100823	52.5038	55.1063	59.4954
BnaC06g40420D	-5.95816	2.1495e-79	1.35809e-76	0.394781	0.170273	0.502889	26.5076	27.2936	26.5996
BnaC03g04190D	9.64697	1.03926e-78	6.475e-76	62.1268	59.9109	54.886	0	0	0
BnaA07g34530D	9.64022	2.29328e-78	1.40923e-75	42.3729	44.9748	50.162	0	0	0
BnaA03g30740D	-9.64655	6.50305e-78	3.94216e-75	0	0	0	89.9143	94.0389	116.297
BnaC04g41300D	8.66324	2.07559e-77	1.24145e-74	125.427	119.735	151.202	0.12359	0.100538	0.0902343
BnaC03g57750D	-9.55008	1.25553e-76	7.41079e-74	0	0	0	68.0576	74.758	75.9417
BnaA10g15590D	3.74039	1.66043e-75	9.67342e-73	49.082	48.1017	43.4486	3.46746	3.86473	2.64465
BnaC01g39450D	7.86992	4.81528e-75	2.76934e-72	48.8329	52.6059	40.9564	0	0.098702	0.176361
BnaCnng01930D	8.90641	1.52544e-74	8.66198e-72	128.997	132.778	190.21	0.249308	0	0
BnaA09g51510D	-9.61558	1.55617e-74	8.72605e-72	0.0405822	0	0	91.782	198.799	72.1158
BnaA03g27780D	7.98902	1.87304e-74	1.03732e-71	91.1775	83.6855	93.98	0	0.0952897	0.341979
BnaA07g07430D	-9.48559	2.82424e-74	1.54503e-71	0	0	0	92.4816	95.4307	122.945
BnaA09g51520D	-5.75938	4.63534e-74	2.50526e-71	4.02155	4.00437	5.76527	210.503	434.779	268.981
BnaC07g23030D	-3.63137	8.44617e-74	4.51056e-71	10.3303	9.87504	10.4464	139.008	153.945	103.866
BnaCnng18310D	4.50224	3.4651e-73	1.82872e-70	69.9548	58.2018	65.7472	2.79054	2.35829	2.6546
BnaA03g08200D	3.88668	7.14305e-73	3.72593e-70	15.5964	14.8421	14.3631	0.994956	1.04874	0.814549
BnaA01g07350D	3.95643	7.35986e-73	3.7949e-70	22.5238	20.1583	21.874	1.41225	1.10631	1.34301
BnaC06g40590D	-5.87239	1.39208e-71	7.09629e-69	0.147268	0.162764	0.0976216	10.7442	10.2685	8.83748
BnaC03g09630D	4.42559	9.85952e-71	4.96953e-68	83.7311	87.8491	73.6449	4.02133	2.19838	4.24527
BnaA07g35650D	5.23301	1.11416e-70	5.55333e-68	11.6331	12.4393	10.0989	0.379519	0.21595	0.190714
BnaA03g58900D	-5.2662	1.51827e-70	7.4844e-68	0.843141	1.41982	1.09037	49.6686	48.2703	54.4253
BnaA02g09270D	5.11165	4.32587e-70	2.10928e-67	16.056	20.4793	22.7303	0.428741	0.48285	0.539899
BnaCnng33760D	-9.27895	6.42894e-70	3.10103e-67	0	0	0	37.7062	45.5772	52.9641
BnaA01g16860D	-7.15144	1.30924e-69	6.24801e-67	0.481815	0.690392	0.737906	153.867	145.516	158.904
BnaC09g38180D	3.16861	7.72131e-69	3.646e-66	151.959	150.33	148.083	14.7132	14.4057	19.734
BnaCnng29070D	3.78522	2.82172e-68	1.31854e-65	186.296	165.92	176.25	14.1346	8.49498	13.5538
BnaAnng15770D	-3.85442	4.75513e-68	2.19908e-65	1.30942	1.36857	1.67073	19.1097	26.4962	20.2552
BnaC01g40000D	3.7808	5.16415e-68	2.36386e-65	162.196	178.266	143.453	8.85571	10.1726	14.387
BnaC01g39900D	5.52026	6.14462e-68	2.78426e-65	34.9353	49.1053	34.3408	0.654786	0.954082	0.528454
BnaC01g38670D	6.50782	3.18193e-67	1.42738e-64	22.3207	23.0256	23.4209	0.102171	0.294053	0.111268
BnaA10g27330D	-8.93972	3.51252e-67	1.56008e-64	0	0	0.108802	189.681	143.204	100.644
BnaA03g42140D	4.16414	2.49839e-66	1.09878e-63	151.489	99.4903	131.017	6.05203	7.31859	6.44548
BnaC04g10550D	9.04541	9.04875e-66	3.94095e-63	46.4574	55.1977	42.5793	0	0	0
BnaC08g44890D	9.0603	1.01662e-65	4.38505e-63	77.1246	106.888	92.6907	0	0	0
BnaA03g23880D	2.71608	3.11398e-65	1.33038e-62	30.7349	29.7042	34.7818	4.60975	4.82468	4.50895
BnaA01g04920D	3.76949	4.6891e-65	1.98442e-62	194.938	222.254	176.97	16.9903	11.2441	12.7321
BnaC01g04600D	8.95526	1.17077e-64	4.90837e-62	238.894	255.915	235.388	0	0	0
BnaCnng29060D	3.95979	1.37463e-64	5.70966e-62	40.8312	37.9251	36.5302	3.02901	2.06347	2.06852
BnaA08g25830D	-4.40593	2.47271e-64	1.01765e-61	0.551779	0.645334	0.504323	15.3307	14.2487	10.7834
BnaA08g25920D	4.75865	3.4131e-64	1.39189e-61	25.2675	20.9232	23.6843	0.594797	0.647339	0.954748
BnaC03g37960D	6.31357	4.38961e-64	1.77399e-61	14.3256	14.677	11.5945	0.0304067	0.126835	0.178313
BnaC06g41260D	-9.00736	1.49679e-63	5.99503e-61	0	0	0	42.6471	32.37	25.3113
BnaA09g45320D	8.90176	1.5725e-63	6.24256e-61	148.348	131.343	126.565	0	0	0
BnaC06g41790D	8.97043	2.07928e-63	8.18195e-61	19.3003	26.3311	17.3965	0	0	0
BnaC06g39740D	-8.91627	3.40165e-63	1.32691e-60	0	0	0	34.1217	45.5824	41.6863
BnaA03g42030D	5.34287	3.88768e-63	1.50343e-60	32.9691	38.2891	32.0572	0.753422	0.862143	0.483065
BnaC08g44520D	8.55281	3.96133e-63	1.51881e-60	18.6346	14.7222	18.1361	0.0221664	0	0
BnaA09g07890D	-4.24351	4.70772e-63	1.78969e-60	1.82161	3.0591	2.11968	36.7977	51.9198	55.7998
BnaA07g35850D	8.87044	9.35832e-63	3.52777e-60	26.449	32.142	28.0606	0	0	0
BnaC06g39860D	-8.26449	1.04459e-62	3.90494e-60	0.0269414	0.0263871	0	26.0768	23.7047	18.6768
BnaC03g10070D	-4.44315	1.24413e-62	4.61245e-60	0.668719	0.341401	0.566949	12.5261	13.0531	12.0209
BnaA06g09210D	3.90541	1.35701e-62	4.98967e-60	15.3905	18.5364	16.4047	0.90298	1.3366	0.883702
BnaA04g17580D	-8.88523	1.63865e-62	5.97629e-60	0	0	0	33.1232	33.453	25.3343
BnaC08g44690D	8.85134	2.72839e-62	9.87037e-60	18.7636	20.1165	15.9983	0	0	0
BnaCnng30090D	3.56078	2.82399e-62	1.01345e-59	151.493	144.581	161.672	14.438	9.62057	12.9593
BnaC06g39410D	-6.26726	4.30155e-62	1.53146e-59	0.0600316	0.0505992	0.0271842	4.62299	6.35169	4.0256
BnaA06g10330D	5.54287	5.20574e-62	1.83877e-59	56.3929	41.6075	47.1304	1.29316	0.479903	0.771652
BnaCnng18330D	6.99474	5.49185e-62	1.92468e-59	60.565	65.2103	61.0375	0.282678	0.46948	0.103384
BnaA09g18000D	3.30896	8.0824e-62	2.81061e-59	106.575	112.038	100.396	10.3443	8.61126	11.9436
BnaA01g30630D	-2.86753	1.20991e-61	4.17502e-59	21.2936	25.6489	19.6859	173.43	153.544	179.888
BnaC03g12390D	3.70474	1.35603e-61	4.64354e-59	109.559	125.032	115.975	6.32259	7.98997	10.9846
BnaCnng02050D	8.20401	3.16613e-61	1.07598e-58	49.7469	70.6109	63.6743	0	0	0.131581
BnaA06g31830D	3.46228	4.16675e-61	1.40539e-58	128.177	181.442	146.052	12.9279	14.555	12.4782
BnaA09g20120D	4.80746	7.06814e-61	2.36619e-58	28.1399	19.7713	29.9489	1.07446	0.828035	0.532597
BnaC06g39880D	-8.72248	2.70485e-60	8.98791e-58	0	0	0	30.6607	32.2136	33.8708
BnaA03g29970D	-4.76162	3.08476e-60	1.01749e-57	0.425815	0.589994	0.444763	16.8839	15.3778	13.1278
BnaC08g45160D	8.70584	9.071e-60	2.97019e-57	45.9503	48.5783	40.0769	0	0	0
BnaCnng49000D	3.12589	9.58012e-60	3.11416e-57	600.12	819.665	735.836	71.9271	75.6914	93.4649
BnaC06g40660D	-4.09819	1.91183e-59	6.16998e-57	0.784317	0.794722	1.19132	15.0262	16.649	19.5534
BnaCnng02240D	2.69409	2.64601e-59	8.47838e-57	30.9066	28.109	26.2961	4.25158	4.07975	4.46695
BnaAnng24020D	-5.7502	4.53853e-59	1.44393e-56	0.767543	1.48821	1.00111	70.4503	84.9892	77.3463
BnaA07g34950D	3.16623	4.61527e-59	1.458e-56	72.4897	97.791	85.7139	8.51469	8.24723	10.6297
BnaA01g08560D	-2.94465	4.71767e-59	1.47993e-56	3.78805	3.02292	3.50456	25.8932	28.2155	26.876
BnaA09g09990D	2.90139	4.8221e-59	1.50218e-56	136.327	125.112	131.226	18.7779	18.0217	14.5299
BnaC06g39080D	-8.6392	1.14178e-58	3.53235e-56	0	0	0	46.6556	45.3539	40.4086
BnaA01g29630D	-6.34365	1.20836e-58	3.71272e-56	0.0774591	0.199946	0.0806985	11.1283	17.1823	16.4161
BnaA08g03050D	2.74746	1.9147e-58	5.84296e-56	616.68	627.733	581.806	74.4183	101.767	90.7414
BnaC01g40070D	4.60366	2.00079e-58	6.06441e-56	18.8393	14.9673	15.9959	0.636329	0.754748	0.462946
BnaA10g27230D	-6.74495	2.92538e-58	8.80735e-56	0.0947912	0.231162	0.0494229	21.6818	26.6489	21.554
BnaA03g08940D	-7.95413	4.61046e-58	1.3788e-55	0	0.0666812	0	22.5636	20.2181	23.6407
BnaA10g23070D	3.03205	5.19617e-58	1.54368e-55	123.372	105.94	118.22	12.865	12.3702	16.0158
BnaC06g39660D	-6.69527	5.26732e-58	1.55452e-55	0.0601546	0.0197403	0.105738	11.9718	11.1776	8.355
BnaA03g17040D	-6.84065	5.68511e-58	1.66685e-55	0.191197	0.555084	0.19543	54.645	50.461	87.5636
BnaA09g32300D	-5.08922	5.92126e-58	1.72482e-55	1.13941	0.915388	0.67182	36.0769	37.9549	34.4584
BnaC06g40530D	-8.973	6.61553e-58	1.91462e-55	0	0	0	65.3573	30.4027	20.2096
BnaC07g35100D	-5.01695	7.74345e-58	2.22669e-55	5.78052	6.55209	5.41246	162.929	177.556	347.094
BnaCnng30080D	7.92327	1.17254e-57	3.35026e-55	57.2399	55.8647	64.6822	0.109941	0	0.0807675
BnaC01g40370D	3.8661	1.76501e-57	5.01116e-55	8.89064	10.0312	9.70574	0.673043	0.49332	0.649113
BnaUnng04680D	8.56545	2.49026e-57	7.02581e-55	33.3013	37.6227	32.0659	0	0	0
BnaA01g33780D	-6.23108	3.41347e-57	9.5703e-55	0.0750947	0.0553662	0.0996675	6.74048	8.94226	9.13987
BnaA07g16120D	-5.55482	6.32768e-57	1.76306e-54	2.67533	1.10589	2.94827	111.202	109.306	182.994
BnaCnng18490D	8.53171	1.13582e-56	3.14516e-54	13.1572	14.052	11.7201	0	0	0
BnaA09g52720D	-3.5695	1.41163e-56	3.88492e-54	2.7924	2.27915	2.99589	29.8099	34.3878	36.7136
BnaA09g16400D	-2.1298	2.04822e-56	5.6025e-54	43.9772	40.1314	42.0549	195.895	176.103	189.706
BnaA07g34510D	2.447	2.3588e-56	6.41292e-54	49.4795	51.7503	43.5205	8.66785	9.04271	7.92142
BnaCnng01790D	8.5058	2.65008e-56	7.16144e-54	29.448	25.2817	27.3702	0	0	0
BnaC03g04250D	8.51251	2.67362e-56	7.1818e-54	158.851	126.709	138.556	0	0	0
BnaCnng01880D	7.82835	2.78348e-56	7.4324e-54	26.391	25.3796	26.1982	0.108186	0	0
BnaA01g04790D	6.41593	5.16399e-56	1.37072e-53	60.808	59.7266	62.3897	0.707576	0.715981	0
BnaA06g08460D	3.62833	8.43714e-56	2.22636e-53	36.0356	30.0496	37.2721	2.39279	2.9954	2.38819
BnaC01g39410D	8.46758	9.30146e-56	2.44008e-53	35.4241	32.5097	35.4623	0	0	0
BnaC03g10340D	-2.74024	1.0811e-55	2.81961e-53	7.74853	8.59927	6.74889	48.9446	49.8892	58.0917
BnaC08g44970D	8.47171	1.43753e-55	3.72751e-53	17.7844	18.9484	21.7569	0	0	0
BnaA05g32590D	-7.8173	1.65126e-55	4.25712e-53	0	0	0.0354599	10.5905	10.0521	8.84862
BnaA08g19310D	3.89235	2.05581e-55	5.26981e-53	24.0458	26.6585	30.9377	1.86809	1.66872	1.52652
BnaA07g09420D	2.4386	2.72097e-55	6.93523e-53	55.0931	49.2236	53.2369	9.90343	8.7319	9.73459
BnaA07g24320D	-3.0398	4.34249e-55	1.10056e-52	11.7007	11.1946	8.78542	91.1709	80.517	102.795
BnaC06g39290D	-7.77858	4.43114e-55	1.11672e-52	0	0.103789	0.111663	59.5378	56.2181	63.9921
BnaC03g11930D	-4.61481	5.08566e-55	1.27451e-52	2.04467	0.749453	1.21186	39.7645	33.2794	38.4122
BnaA01g32660D	-2.32196	5.19416e-55	1.29447e-52	117.897	115.671	108.888	541.923	523.196	624.042
BnaA09g56740D	2.95574	6.34907e-55	1.57355e-52	166.55	156.638	169.509	23.1895	19.4984	19.0671
BnaA01g33660D	-2.61726	7.86066e-55	1.93748e-52	37.6008	45.9238	36.6373	227.23	250.796	275.635
BnaA09g51550D	-8.54467	9.6862e-55	2.37439e-52	0	0	0	55.4182	98.0349	58.5049
BnaA03g06140D	3.27947	1.34662e-54	3.28304e-52	78.4988	86.2948	99.734	9.50184	8.92836	7.37665
BnaC06g27010D	5.25275	1.829e-54	4.43498e-52	22.7617	19.1602	24.4819	0.551958	0.155286	0.617567
BnaA03g48400D	3.24741	1.9021e-54	4.58743e-52	30.4605	34.9215	28.5998	3.5956	3.4238	2.5312
BnaC02g40730D	4.51242	2.16232e-54	5.18714e-52	28.3443	30.8364	30.8035	1.8717	0.875488	0.773272
BnaA09g25950D	8.38853	2.55606e-54	6.09905e-52	13.3432	13.3307	15.0401	0	0	0
BnaA02g03180D	-3.62838	2.58794e-54	6.14245e-52	1.85599	1.85959	1.15021	20.8094	21.8863	20.9129
BnaA03g27890D	4.17937	3.11314e-54	7.35013e-52	453.226	620.977	361.19	18.0747	26.4499	26.5739
BnaC01g40200D	7.7483	4.15519e-54	9.75904e-52	76.8075	90.8824	74.0023	0.174506	0.142523	0
BnaC08g02750D	-5.66572	4.7119e-54	1.10089e-51	0.492339	0.358465	0.174238	23.3927	29.1991	16.6291
BnaC06g40300D	-8.36702	5.54961e-54	1.2899e-51	0	0	0	107.842	123.312	117.644
BnaA08g26240D	-2.99415	7.44838e-54	1.7223e-51	6.77752	7.93584	6.09754	55.2124	51.2598	66.1466
BnaC06g31910D	-2.84077	8.01694e-54	1.84427e-51	4.00177	3.6337	4.29409	26.4816	28.6511	33.2022
BnaA04g19840D	7.00705	8.67356e-54	1.98514e-51	56.3128	62.1302	67.1681	0.492357	0	0.241173
BnaA09g25890D	3.16412	9.04761e-54	2.06024e-51	98.0943	102.152	82.6655	12.5114	9.18053	8.63815
BnaC08g45130D	4.99426	1.26827e-53	2.8734e-51	7.82147	7.17425	9.71448	0.234539	0.151445	0.247897
BnaC07g40580D	4.16374	1.43088e-53	3.22553e-51	15.34	15.6921	17.6101	0.852162	0.854917	0.749791
BnaA02g19550D	3.99604	1.65568e-53	3.7136e-51	22.6611	25.3221	18.5824	1.54526	1.2781	1.0087
BnaC03g07200D	-8.34764	2.11522e-53	4.72074e-51	0	0	0	32.9045	30.5595	26.5084
BnaA06g38980D	4.38831	2.55797e-53	5.6806e-51	91.7478	129.972	91.7208	2.55882	5.50037	5.18898
BnaA06g07650D	3.34203	3.62868e-53	8.01866e-51	62.5403	53.2634	64.3247	4.33228	5.52468	6.8776
BnaC09g40390D	-3.7724	4.57774e-53	1.00663e-50	1.0902	1.11149	1.39967	15.6534	18.165	17.8493
BnaC01g40110D	8.31025	5.20533e-53	1.13905e-50	20.7629	18.3946	18.4296	0	0	0
BnaA06g33690D	-4.5438	8.34578e-53	1.81739e-50	0.759175	0.545148	0.475372	15.3718	15.8368	15.9333
BnaC01g38880D	3.98702	8.4634e-53	1.8341e-50	23.88	29.8425	26.0675	1.12518	1.25651	2.13032
BnaC09g38350D	2.44049	1.00636e-52	2.17039e-50	85.7882	83.2813	85.2329	15.9055	15.834	14.2189
BnaA02g15190D	4.33866	1.5326e-52	3.28953e-50	45.0734	34.7464	34.9076	1.69428	2.34262	1.0563
BnaC03g04400D	7.67425	1.72396e-52	3.68263e-50	40.6662	42.0959	31.6168	0.086323	0	0.0629253
BnaAnng10750D	2.40366	1.93243e-52	4.10838e-50	128.205	104.478	125.113	20.6444	23.283	21.1867
BnaC02g16490D	-2.78056	2.43129e-52	5.14459e-50	4.90795	4.91444	5.7719	39.2098	34.5407	35.6571
BnaA08g28590D	-4.15215	5.54625e-52	1.16807e-49	1.19911	2.04244	0.960574	26.6888	27.1179	27.5456
BnaA03g27500D	3.32154	5.68302e-52	1.19128e-49	111.138	124.102	124.593	13.9151	12.097	8.62362
BnaA03g07490D	5.21539	5.9335e-52	1.238e-49	46.9179	31.8992	51.5973	0.611431	1.51811	0.643014
BnaC01g19060D	3.64855	1.20895e-51	2.51076e-49	177.09	315.415	195.911	15.9019	17.5022	17.2694
BnaCnng02200D	4.02301	1.26919e-51	2.62371e-49	18.6507	24.8935	18.4684	0.998436	0.878542	1.50378
BnaC08g25680D	3.97696	1.85166e-51	3.81026e-49	31.8488	23.0797	33.3395	1.46481	1.75813	1.86857
BnaCnng02160D	4.9336	2.33276e-51	4.77831e-49	7.66339	9.89666	7.82614	0.304062	0.304761	0.102324
BnaA01g13330D	-2.38645	2.34948e-51	4.79069e-49	5.57419	5.50232	5.15027	27.5544	28.8425	30.1589
BnaA03g06330D	5.57343	2.74413e-51	5.57008e-49	119.406	50.1873	132.334	1.24915	2.20669	1.28664
BnaC02g29950D	8.25918	2.82087e-51	5.70005e-49	49.5014	44.8205	65.5442	0	0	0
BnaA10g14660D	2.95446	3.83993e-51	7.72446e-49	135.153	100.64	139.15	16.7589	15.7847	14.2034
BnaA04g03580D	2.50051	4.25812e-51	8.52746e-49	205.694	218.433	203.74	42.2356	32.1415	33.713
BnaA04g21710D	8.18728	4.60198e-51	9.17512e-49	35.4867	34.3346	36.7509	0	0	0
BnaCnng28110D	-6.62007	4.8908e-51	9.7078e-49	0.061787	0.152001	0.0330074	11.012	13.6781	18.5304
BnaAnng00820D	-2.85883	6.06254e-51	1.19806e-48	50.0727	45.0925	40.5518	310.567	306.757	396.767
BnaC03g04340D	2.91614	7.81509e-51	1.53762e-48	13.833	14.1212	11.9595	1.37676	1.74837	1.90637
BnaC01g40020D	5.89735	9.6158e-51	1.88365e-48	13.141	13.5359	14.5231	0.252829	0.124855	0.111475
BnaAnng00420D	-5.44744	1.03477e-50	2.01821e-48	0.878147	0.365453	0.779963	41.5838	36.5651	38.7131
BnaCnng64860D	-3.01868	1.17558e-50	2.28292e-48	18.6958	17.7647	19.7454	163.027	158.132	146.146
BnaA09g49220D	-5.06953	1.56699e-50	3.0299e-48	1.30324	0.752032	1.20756	52.8127	37.8566	44.2167
BnaCnng25540D	-7.27174	1.83299e-50	3.52901e-48	0	0	0.129024	17.1995	20.0384	16.8451
BnaC03g03980D	6.25256	2.21657e-50	4.24928e-48	20.2688	15.2132	17.216	0.114073	0.0472792	0.250414
BnaC03g14160D	-3.13906	2.55034e-50	4.86832e-48	4.869	4.62417	6.97745	48.5531	54.2714	47.088
BnaA09g18250D	8.15427	2.83862e-50	5.39566e-48	54.966	46.5429	56.6741	0	0	0
BnaA03g36140D	-7.82124	3.21123e-50	6.07817e-48	0.0517235	0	0	30.0337	24.1596	25.208
BnaCnng02430D	4.63109	3.29934e-50	6.21869e-48	18.2547	15.2023	14.975	0.563595	0.659589	0.454738
BnaC01g13210D	-3.27234	5.09404e-50	9.56124e-48	4.70416	4.79574	4.55018	50.8386	49.9169	43.4494
BnaC04g00480D	5.44455	5.38012e-50	1.00561e-47	12.1269	13.3275	14.3853	0.3621	0.127296	0.226965
BnaC01g21370D	8.11992	6.09369e-50	1.13426e-47	23.8028	23.1547	24.9907	0	0	0
BnaA04g00630D	-3.23062	7.53476e-50	1.3967e-47	4.87997	4.22651	4.70387	45.8578	53.9274	38.4069
BnaCnng01600D	7.79254	1.0101e-49	1.8647e-47	57.8554	45.5618	54.7242	0	0	0.0961215
BnaC03g75880D	-2.7906	1.1383e-49	2.09275e-47	6.20405	6.67437	4.767	38.6344	40.696	43.4269
BnaC06g34750D	3.43491	1.17602e-49	2.15327e-47	57.0083	54.1437	65.8839	5.95988	3.78341	5.69902
BnaA03g42160D	2.88157	1.25899e-49	2.29581e-47	42.6913	50.7382	43.8022	4.70168	6.42836	6.67798
BnaA03g38180D	2.88375	1.38794e-49	2.52071e-47	126.609	118.137	101.418	12.3119	17.347	15.6541
BnaA05g13530D	-7.77652	1.54955e-49	2.80061e-47	0.0211216	0	0	8.87924	10.9258	10.7852
BnaC03g38190D	-6.60488	1.69762e-49	3.04615e-47	0	0.308447	0.330967	45.4366	37.135	36.8376
BnaA03g18540D	7.0952	2.10936e-49	3.76987e-47	28.1162	21.0528	13.7701	0.090834	0.113315	0
BnaCnng53830D	-8.19734	2.13846e-49	3.80672e-47	0	0	0	33.6022	34.786	20.0373
BnaA04g17710D	-4.77025	2.68171e-49	4.75489e-47	6.14025	4.90826	5.76639	216.302	91.3696	238.247
BnaA01g06420D	-6.53576	2.80952e-49	4.96191e-47	0.210443	0.0342175	0.036608	17.513	17.8549	11.3157
BnaA06g02010D	4.60111	4.52425e-49	7.95896e-47	19.4953	19.8442	16.45	0.828529	0.552587	0.603439
BnaA05g03330D	-4.57117	4.65139e-49	8.15066e-47	2.29078	1.3135	1.25589	44.9156	42.0281	47.2865
BnaCnng01640D	2.38994	6.25579e-49	1.09194e-46	26.3514	27.2004	24.3022	4.52054	4.9062	5.10438
BnaCnng01620D	3.98262	6.32153e-49	1.09914e-46	3.31289	4.40186	3.69511	0.150798	0.224525	0.259238
BnaC06g39950D	-7.73559	7.54689e-49	1.30713e-46	0.063443	0	0	32.6568	31.4242	26.4839
BnaC01g38990D	5.06598	1.05769e-48	1.82488e-46	14.2471	12.1822	16.3809	0.328633	0.406738	0.279285
BnaC09g40040D	-4.08557	1.84365e-48	3.16874e-46	2.29656	5.23246	4.58218	70.1511	79.3137	81.507
BnaA03g05950D	-2.29193	1.91692e-48	3.2821e-46	32.0501	37.6211	33.9914	168.958	186.62	159.373
BnaCnng21440D	5.92743	2.68656e-48	4.58237e-46	8.18456	9.44909	5.98856	0.0232078	0.0976148	0.118718
BnaCnng33050D	-5.01957	4.96036e-48	8.42867e-46	0.356937	0.427653	0.211642	13.8799	14.9287	10.4175
BnaA04g03370D	6.3297	5.30188e-48	8.97498e-46	25.1215	23.9451	29.235	0.284664	0.155997	0.139022
BnaC04g49060D	-4.38967	6.22788e-48	1.05029e-45	17.2896	16.3188	10.8375	218.626	322.827	477.094
BnaAnng19690D	6.4658	7.67017e-48	1.28867e-45	5.91019	4.90405	7.17591	0.037876	0	0.0687524
BnaA07g34450D	2.56244	8.66751e-48	1.45081e-45	73.4661	67.1428	75.605	12.1028	10.6774	12.7046
BnaA03g00820D	3.1069	9.42866e-48	1.56698e-45	19.3084	21.2093	18.6052	1.96518	2.57872	1.95852
BnaC06g39040D	-3.56385	9.43146e-48	1.56698e-45	1.94912	3.34753	2.38104	33.4044	34.8776	28.5613
BnaAnng34810D	6.47022	9.75545e-48	1.61483e-45	26.1814	16.5395	21.2576	0.200316	0.109976	0.097261
BnaA10g23520D	7.99361	1.06131e-47	1.75035e-45	26.7246	21.6987	25.9275	0	0	0
BnaC03g03910D	7.64289	1.30814e-47	2.14952e-45	17.3697	15.134	15.6792	0	0	0.0326746
BnaC08g02740D	3.60813	1.49016e-47	2.43968e-45	15.7601	13.1302	15.6517	1.14872	1.41891	0.905014
BnaC07g34050D	-7.62224	1.94113e-47	3.16644e-45	0	0.030063	0	13.0215	12.8346	12.8538
BnaC03g04240D	3.61746	2.22397e-47	3.61468e-45	9.72945	13.0055	8.3361	0.637218	0.964141	0.737165
BnaA09g52050D	-6.62908	3.14733e-47	5.09697e-45	0.446711	0.144598	0.154968	49.3633	46.5425	54.8955
BnaA09g03280D	-3.98657	3.74121e-47	6.03694e-45	2.76867	2.67261	2.72918	43.6588	49.9133	49.9998
BnaC03g59540D	-3.13153	3.7982e-47	6.10693e-45	6.64927	6.75202	6.7548	60.9795	53.6471	73.1436
BnaA05g30990D	6.31361	4.64085e-47	7.43513e-45	11.3915	9.1832	9.0492	0.0357115	0.0886848	0.0780556
BnaC01g03730D	7.94325	4.77272e-47	7.61921e-45	59.1032	59.5568	66.6232	0	0	0
BnaA03g14470D	-5.80256	5.03966e-47	8.01681e-45	0.144754	0.564749	1.04399	41.0521	47.6023	56.3339
BnaC06g39750D	-2.46451	6.20315e-47	9.83277e-45	1.3185	1.50593	1.46464	7.67245	8.29428	7.90298
BnaC09g38400D	3.90056	7.95849e-47	1.25708e-44	82.8467	84.7736	88.8431	8.21907	4.1211	3.90326
BnaC05g10690D	7.91694	9.54586e-47	1.50252e-44	107.245	109.378	113.028	0	0	0
BnaA10g19710D	3.24196	1.62126e-46	2.54294e-44	33.0019	30.6183	33.8115	2.86521	3.0953	3.80925
BnaC06g40110D	-7.92722	1.85007e-46	2.89171e-44	0	0	0	44.3602	40.5545	33.6509
BnaC08g45200D	7.92712	2.25747e-46	3.51624e-44	18.6021	13.4601	16.3646	0	0	0
BnaC03g04330D	5.37887	2.47403e-46	3.84022e-44	21.3044	16.5356	23.4412	0.614375	0.189358	0.335096
BnaAnng32700D	-4.59684	2.49414e-46	3.85808e-44	0.408059	0.510186	0.732951	14.2823	16.0986	16.018
BnaC08g26570D	-5.16763	4.4851e-46	6.91399e-44	0.265751	0.303365	0.235974	12.8848	10.3251	13.2843
BnaCnng33040D	6.74276	6.01271e-46	9.23712e-44	27.8755	25.9665	24.3105	0.187619	0.156672	0
BnaC01g10230D	5.57884	8.38507e-46	1.28377e-43	17.1832	13.4307	21.3437	0.17535	0.144957	0.425399
BnaA03g00480D	3.07397	9.07724e-46	1.38502e-43	37.5105	32.4775	43.3926	3.46943	4.23721	4.91101
BnaC01g40190D	2.59478	9.99788e-46	1.52032e-43	25.9761	24.3654	25.5005	3.89191	4.81958	3.39915
BnaA07g36360D	-7.84852	1.06922e-45	1.6204e-43	0	0	0	35.5528	36.0741	36.5664
BnaC08g39620D	6.50164	1.65819e-45	2.50454e-43	72.156	74.0894	73.861	0.294006	0.477045	0.42981
BnaC01g40610D	8.10773	2.03383e-45	3.0616e-43	34.2763	11.0947	27.1212	0	0	0
BnaA09g41590D	3.50919	3.06351e-45	4.59619e-43	9.7406	8.30808	10.2202	0.743048	0.921374	0.627964
BnaC05g42900D	7.24887	3.72568e-45	5.571e-43	63.6393	52.0131	73.6351	0	0.161352	0.147018
BnaC08g44900D	7.83977	3.91964e-45	5.84157e-43	19.718	17.3486	23.1302	0	0	0
BnaUnng00010D	-7.83318	3.93349e-45	5.84279e-43	0	0	0	31.0345	33.777	26.2965
BnaC01g19050D	2.13222	4.43869e-45	6.54985e-43	184.29	177.078	167.706	39.7611	37.1909	42.1009
BnaC02g45070D	-7.19974	4.43312e-45	6.54985e-43	0.0690303	0.0672909	0	27.7965	24.6177	22.9162
BnaC02g29270D	2.99391	4.57067e-45	6.72248e-43	151.918	137.52	199.197	20.6958	16.0054	22.3852
BnaC08g44190D	3.3423	5.14646e-45	7.54461e-43	17.8003	15.2278	15.9439	1.24179	1.52283	1.70115
BnaC01g04590D	3.18495	6.54727e-45	9.5669e-43	8.91951	10.0291	7.96919	0.961267	0.830801	0.991068
BnaC06g40040D	-6.11293	8.05252e-45	1.17282e-42	1.0038	0.392284	0.627262	101.214	90.8402	30.7656
BnaC03g04410D	4.83165	9.37135e-45	1.36048e-42	17.5617	20.2478	15.8397	0.308621	0.752854	0.4502
BnaA09g08290D	-4.51781	9.73901e-45	1.4093e-42	1.06479	0.938184	1.27623	34.9865	35.7419	16.944
BnaA03g46960D	5.95805	9.8812e-45	1.42528e-42	8.77404	8.98817	8.88032	0.0793065	0.0656137	0.1161
BnaC06g40330D	-7.79575	1.07743e-44	1.54911e-42	0	0	0	21.9464	19.4411	23.5996
BnaCnng02060D	7.80046	1.10163e-44	1.57886e-42	21.534	24.6616	19.6308	0	0	0
BnaC01g40230D	7.77966	1.51306e-44	2.1616e-42	10.8068	9.52743	11.0533	0	0	0
BnaCnng02070D	7.53422	1.71474e-44	2.44195e-42	12.2349	18.2865	11.9917	0	0	0.0290741
BnaA01g09290D	-2.2104	2.3245e-44	3.29983e-42	7.60368	7.98525	7.9111	34.2061	37.3708	37.205
BnaC02g07040D	2.88846	3.43187e-44	4.85648e-42	1169.36	1356.65	1199.39	119.8	186.001	179.986
BnaC06g41160D	-4.13962	3.76179e-44	5.30661e-42	5.11811	8.11583	6.66856	85.2894	118.307	180.357
BnaA09g02410D	7.45789	3.88704e-44	5.4661e-42	60.6405	68.5941	47.9957	0.17948	0	0
BnaC06g40390D	-3.26261	4.05916e-44	5.69031e-42	1.46734	1.40329	1.45113	12.4826	15.2846	16.384
BnaA02g02350D	2.96383	4.15225e-44	5.80268e-42	71.021	89.4925	88.0844	10.8897	9.7193	9.80799
BnaC03g04090D	6.36229	4.62444e-44	6.44247e-42	12.3438	12.1441	9.32907	0	0.175548	0.0315204
BnaC08g44800D	7.76626	4.83429e-44	6.71398e-42	3.20954	3.91995	2.97178	0	0	0
BnaCnng02170D	7.74691	4.99288e-44	6.91283e-42	12.1769	13.6116	11.4888	0	0	0
BnaCnng60870D	6.31727	5.00833e-44	6.91288e-42	11.2243	8.37284	9.11458	0.112156	0.030985	0.0545173
BnaA03g02840D	-2.85663	5.02933e-44	6.92058e-42	8.59117	9.92231	8.77584	55.8685	64.0202	83.4128
BnaC06g40700D	-6.46139	6.07073e-44	8.32803e-42	0.108579	0.10611	0.0561616	17.5769	14.1814	17.3942
BnaA03g42190D	7.73434	6.40824e-44	8.76424e-42	44.6535	49.6908	45.4522	0	0	0
BnaC08g44750D	7.7271	8.20038e-44	1.11812e-41	24.7847	25.9884	27.8925	0	0	0
BnaC06g39300D	-7.74215	8.29595e-44	1.12772e-41	0	0	0	16.3618	18.2067	14.4434
BnaA05g28640D	-7.72541	8.32979e-44	1.1289e-41	0	0	0	24.2984	22.412	23.1993
BnaA03g29040D	5.26053	8.72625e-44	1.17907e-41	10.8649	11.7528	12.2034	0.228758	0.190164	0.250691
BnaA05g16320D	-7.73013	1.00925e-43	1.35958e-41	0	0	0	85.0539	82.0755	71.5602
BnaC08g09260D	7.29722	1.0436e-43	1.40165e-41	15.2187	11.1584	23.3855	0.0414707	0.0355989	0
BnaA09g51480D	-6.99683	1.17234e-43	1.56985e-41	0.0956468	0.185628	0.100072	33.7795	67.1101	32.2415
BnaC05g42960D	5.255	1.25113e-43	1.67037e-41	13.0937	18.6542	13.5308	0.191783	0.358929	0.324713
BnaC02g01690D	-7.76645	1.33189e-43	1.77292e-41	0	0	0	27.2046	20.5418	32.0302
BnaC08g44710D	6.82011	1.41906e-43	1.88336e-41	19.0064	17.5375	18.7833	0.142926	0.0585634	0
BnaC02g07010D	3.20514	1.54906e-43	2.04983e-41	22.8923	21.4576	20.6582	2.00942	1.95953	2.67795
BnaA05g00370D	-3.77658	1.56679e-43	2.06719e-41	0.878322	1.33803	0.6684	12.7572	14.4175	16.4169
BnaAnng30260D	-7.75997	1.90538e-43	2.50655e-41	0	0	0	41.0809	43.1654	28.6695
BnaC06g39050D	-2.28476	2.07185e-43	2.71757e-41	5.25424	5.64484	6.13982	26.097	27.6883	30.9916
BnaA02g18010D	3.19489	2.78777e-43	3.64597e-41	43.2873	29.7812	41.5917	4.60081	3.56706	3.72742
BnaC06g35200D	-3.13051	3.11762e-43	4.0655e-41	29.8956	36.1936	24.8937	241.642	249.973	352.152
BnaCnng00200D	6.45947	3.48063e-43	4.52572e-41	13.3903	12.3019	17.1808	0.0552696	0.0915583	0.0806791
BnaC06g14260D	-2.81666	4.11096e-43	5.32988e-41	5.22323	7.37713	5.25011	40.8478	46.2895	44.651
BnaA10g17770D	-2.72219	4.3678e-43	5.64655e-41	3.17879	3.65654	3.74597	23.6407	25.0589	23.1323
BnaA01g32720D	-6.24352	7.36996e-43	9.50026e-41	0.140033	0.406558	0.285663	37.0693	35.595	46.0827
BnaA02g04180D	-4.87316	8.51379e-43	1.09433e-40	0.790763	0.20763	0.596481	18.4675	17.7105	21.9036
BnaA05g16490D	-3.13731	9.7523e-43	1.24994e-40	2.46397	1.81123	1.94797	17.7093	19.308	19.9412
BnaC02g06920D	3.56522	1.04675e-42	1.33778e-40	4.64526	4.60846	4.65068	0.221924	0.448708	0.381058
BnaC08g22850D	-4.47447	1.16718e-42	1.48745e-40	0.35316	0.419839	0.18591	6.58463	9.14295	9.48158
BnaC02g40770D	7.64415	1.26032e-42	1.60161e-40	11.2832	12.0188	11.0123	0	0	0
BnaC08g45360D	7.66366	1.50008e-42	1.90091e-40	18.2627	13.8936	17.6948	0	0	0
BnaC06g31930D	2.5155	1.78663e-42	2.25765e-40	37.6434	34.8568	37.5615	5.08138	6.45916	7.17992
BnaC04g35630D	7.64612	1.83426e-42	2.31132e-40	15.8767	14.3459	17.9297	0	0	0
BnaA08g02930D	-2.46689	2.0628e-42	2.59202e-40	8.87167	10.1426	9.25501	52.6546	45.97	60.9831
BnaC02g16010D	7.62	2.9171e-42	3.65526e-40	17.8744	19.8424	18.7382	0	0	0
BnaC01g06280D	-2.91641	3.3657e-42	4.20562e-40	4.23736	3.49878	3.74719	37.8438	28.1343	25.065
BnaC08g44380D	7.28452	4.29206e-42	5.34827e-40	31.6292	27.572	28.0841	0	0	0.0762309
BnaC06g39540D	-7.67018	5.71137e-42	7.09713e-40	0	0	0	7.68686	6.02369	9.97225
BnaA07g14510D	-7.61065	5.95447e-42	7.37877e-40	0	0	0	8.65347	8.42553	7.09677
BnaA01g33820D	-5.1696	6.24085e-42	7.71235e-40	0.184287	0.150527	0.128728	8.50214	6.81826	6.82918
BnaA10g13550D	-5.97157	7.46569e-42	9.20065e-40	0.101668	0.132554	0	8.54072	8.24668	8.43731
BnaC08g46620D	3.80363	8.00903e-42	9.84321e-40	31.1117	36.3617	31.4353	2.07148	2.42052	1.83845
BnaCnng22600D	5.14028	1.03609e-41	1.26989e-39	83.3709	41.8176	31.9461	1.76229	0.853369	0.877417
BnaC08g44700D	7.58961	1.07009e-41	1.30799e-39	6.63066	6.5451	5.53241	0	0	0
BnaC05g42990D	7.58862	1.08899e-41	1.32747e-39	12.901	15.2715	14.8355	0	0	0
BnaC05g51260D	7.59301	1.14925e-41	1.39336e-39	18.1695	17.2182	21.6364	0	0	0
BnaA06g11890D	2.44741	1.14663e-41	1.39336e-39	41.7996	46.8083	43.9702	6.83937	8.87959	7.59582
BnaAnng38290D	5.15305	1.19275e-41	1.4422e-39	28.97	25.4542	27.3289	0.438373	0.592781	0.645143
BnaC03g22360D	-7.57526	1.9414e-41	2.3411e-39	0	0	0	51.4236	49.5485	42.1969
BnaC09g03080D	-7.24391	1.96698e-41	2.3656e-39	0	0.0770234	0	23.1302	25.1913	27.2837
BnaC04g01550D	3.32957	2.28584e-41	2.74172e-39	104.988	113.629	94.5038	10.6708	8.20988	10.5452
BnaC02g24000D	-5.63786	2.57077e-41	3.07525e-39	0.175542	0.170182	0.183977	13.4435	13.4964	13.0646
BnaC02g00490D	6.71361	2.61113e-41	3.11523e-39	23.4578	21.2863	26.9248	0.0995302	0.161617	0
BnaC03g44790D	-7.655	2.64477e-41	3.147e-39	0	0	0	123.976	70.6768	72.69
BnaAnng05920D	4.02901	3.4825e-41	4.13285e-39	37.7256	41.77	46.9234	1.73947	2.21868	2.83842
BnaUnng00360D	7.57781	4.09708e-41	4.84937e-39	34.5755	23.898	26.6518	0	0	0
BnaA02g08850D	4.45373	4.10887e-41	4.85053e-39	21.4546	17.0157	19.6321	0.595139	0.897349	0.73357
BnaA09g00250D	-2.51977	4.758e-41	5.60208e-39	23.9005	34.563	28.9794	176.249	178.619	152.938
BnaA03g03640D	-6.96239	5.03586e-41	5.9137e-39	0	0.149913	0	20.9391	22.0421	27.3898
BnaAnng24540D	4.69633	5.24585e-41	6.14422e-39	31.9057	35.2947	25.6942	0.74918	0.981089	1.10107
BnaC01g40540D	5.80874	5.26134e-41	6.14631e-39	8.60381	6.75165	7.40848	0.10881	0.0606563	0.0791689
BnaC09g37550D	-2.59889	5.49116e-41	6.39813e-39	21.3161	20.1789	19.1376	127.389	139.786	114.987
BnaA05g32780D	-7.53105	7.95382e-41	9.24353e-39	0	0	0	5.59306	6.73644	5.59259
BnaCnng73180D	7.54464	8.12379e-41	9.41667e-39	23.3998	24.1997	30.9224	0	0	0
BnaA07g13860D	-3.42881	8.38937e-41	9.69946e-39	0.865141	0.733635	0.554815	8.18014	7.96868	8.79298
BnaC08g48020D	-7.53148	8.87113e-41	1.02301e-38	0	0	0	9.66179	11.152	8.73898
BnaA09g46850D	-7.52846	9.27184e-41	1.06648e-38	0	0	0	14.9869	15.8351	12.7148
BnaC01g40620D	5.349	1.00013e-40	1.14744e-38	10.1951	8.27517	9.01695	0.27812	0.115506	0.101736
BnaC07g41590D	7.18402	1.02395e-40	1.17177e-38	13.9659	14.2431	12.9519	0	0	0.0404843
BnaA09g33840D	-7.52569	1.31353e-40	1.49933e-38	0	0	0	15.5267	14.5498	18.7795
BnaC06g39420D	-7.49243	1.95748e-40	2.22869e-38	0	0	0	30.6536	28.7214	28.5835
BnaC02g27300D	-4.81651	2.10368e-40	2.38909e-38	0.619248	1.05088	0.16006	19.585	22.7083	23.8768
BnaA09g06500D	3.53492	2.33489e-40	2.64497e-38	38.7023	24.9331	44.8503	2.64477	3.09484	2.85813
BnaA02g01340D	3.29697	2.8364e-40	3.20499e-38	22.9347	34.8893	25.842	2.12326	3.36565	2.40139
BnaA05g07310D	6.39428	3.4688e-40	3.90972e-38	18.553	21.0037	20.8449	0.0938563	0.0784626	0.137778
BnaCnng01890D	4.87567	3.55429e-40	3.99603e-38	5.53639	9.22307	6.58658	0.114151	0.210872	0.228405
BnaA02g04080D	-6.50806	4.62662e-40	5.18864e-38	0	0.0440786	0.0317272	3.28857	5.56109	6.60127
BnaC02g13690D	7.50495	5.26061e-40	5.88493e-38	14.2483	20.4523	20.3197	0	0	0
BnaCnng02180D	7.45795	5.2942e-40	5.90777e-38	10.8499	10.335	10.734	0	0	0
BnaA07g10530D	4.11607	7.30413e-40	8.13042e-38	12.3105	9.42943	12.7693	0.433443	0.792677	0.490655
BnaC08g45170D	7.4514	9.0004e-40	9.99378e-38	6.09797	5.29385	6.28644	0	0	0
BnaC01g40380D	7.13742	1.05906e-39	1.17305e-37	46.7499	45.4376	35.7549	0	0.142848	0
BnaA09g26320D	-7.45064	1.07166e-39	1.18408e-37	0	0	0	11.7168	12.8509	10.5131
BnaC03g52720D	-2.48657	1.21413e-39	1.3382e-37	10.1593	7.24808	7.97256	48.6565	47.289	50.2086
BnaAnng33770D	2.47724	1.23905e-39	1.36232e-37	50.7159	52.6639	49.0981	10.5957	7.95863	7.79911
BnaA09g02150D	7.04939	1.37963e-39	1.51317e-37	40.7454	20.1818	22.0143	0.175919	0	0
BnaA09g51340D	-7.58709	1.62592e-39	1.77463e-37	0	0	0	10.8409	23.2929	11.823
BnaC01g39000D	7.4367	1.7084e-39	1.86012e-37	54.6826	50.1178	62.0052	0	0	0
BnaC01g38700D	3.50454	1.97017e-39	2.13995e-37	17.458	20.2614	18.0254	1.91813	1.45603	1.14038
BnaC08g19060D	-2.39127	2.31526e-39	2.5087e-37	1.9917	1.87492	1.93195	11.1214	9.72138	10.2408
BnaA03g06650D	7.41814	2.48847e-39	2.68988e-37	54.3561	55.7645	63.4732	0	0	0
BnaCnng62720D	-2.05328	2.62144e-39	2.82681e-37	8.30468	7.87418	7.18527	31.4295	31.6096	34.2886
BnaC07g04320D	7.45676	2.75758e-39	2.96648e-37	9.07069	13.4003	13.2921	0	0	0
BnaAnng12180D	3.54314	2.83089e-39	3.03806e-37	75.8838	88.2702	70.2285	3.92747	8.54933	6.03426
BnaC01g40120D	7.41066	2.89692e-39	3.1015e-37	12.4169	10.8715	12.1858	0	0	0
BnaCnng29110D	2.57253	3.1304e-39	3.34349e-37	10.1469	10.8413	10.1995	1.59901	1.59523	1.78785
BnaA03g55720D	-3.25138	3.45488e-39	3.6813e-37	2.43866	4.12306	3.21456	31.1537	32.8921	36.2021
BnaA05g32640D	-7.1015	3.85805e-39	4.10114e-37	0	0.0567989	0	17.1065	19.7884	15.5872
BnaC09g40730D	-2.40835	3.97692e-39	4.21751e-37	5.99861	7.00066	6.1546	35.893	37.6757	28.3845
BnaAnng38910D	4.7434	4.45733e-39	4.71584e-37	16.6566	17.9317	16.2535	0.407274	0.661955	0.444909
BnaA09g38860D	-2.70922	4.73524e-39	4.99807e-37	12.6994	9.81963	14.1468	82.1811	75.4293	87.4692
BnaA02g09190D	-2.27574	5.41907e-39	5.70644e-37	12.9097	14.1716	12.9667	62.9128	60.9859	73.9009
BnaC06g30410D	6.80261	5.46571e-39	5.74207e-37	8.83632	10.756	10.1287	0	0	0.0654504
BnaC09g15730D	-7.39139	5.75633e-39	6.03326e-37	0	0	0	19.9952	19.2293	22.3704
BnaA02g35050D	-7.40261	5.78702e-39	6.05128e-37	0	0	0	14.5123	17.3281	13.5866
BnaAnng37180D	7.38957	6.42001e-39	6.69757e-37	31.9827	27.6462	33.4285	0	0	0
BnaC08g44480D	7.37103	1.38747e-38	1.4441e-36	4.89054	4.29203	3.87395	0	0	0
BnaA06g29870D	5.30155	2.18326e-38	2.2671e-36	12.6361	11.5987	12.7115	0.407418	0.056897	0.198937
BnaA06g35330D	-7.35522	2.29644e-38	2.37912e-36	0	0	0	17.128	14.667	17.8855
BnaA01g28390D	3.38619	2.30995e-38	2.3876e-36	37.6373	42.3686	44.0594	3.75889	4.04546	3.33218
BnaC02g07050D	2.49705	2.70728e-38	2.78546e-36	239.836	225.045	231.136	44.2731	45.73	32.3401
BnaC03g08640D	-3.06132	2.70396e-38	2.78546e-36	5.65966	8.70926	9.07586	73.6505	73.3348	63.5766
BnaA09g18460D	-7.33204	3.10259e-38	3.18488e-36	0	0	0	6.97034	6.67486	6.78939
BnaA04g13940D	-6.588	3.65868e-38	3.74714e-36	0	0	0.0990166	7.27087	7.51857	10.6313
BnaCnng01950D	2.94771	3.68412e-38	3.7646e-36	3.7572	3.67905	3.2497	0.405248	0.505921	0.393812
BnaCnng01830D	7.05621	4.5752e-38	4.66452e-36	10.4586	15.0756	10.3669	0.0496536	0	0
BnaC08g45100D	7.32144	5.19769e-38	5.28715e-36	27.7083	29.949	32.4673	0	0	0
BnaC04g07310D	-2.96956	5.22333e-38	5.30121e-36	7.89703	7.32169	6.2385	56.008	74.2441	51.6839
BnaAnng29170D	4.16154	5.50458e-38	5.57404e-36	38.8549	42.6929	20.0283	2.21711	1.44329	1.32784
BnaC08g44080D	7.34798	5.56524e-38	5.62277e-36	7.45503	9.58654	10.9656	0	0	0
BnaA06g07110D	-2.46857	6.91152e-38	6.96728e-36	10.1483	11.0792	7.87198	56.8527	52.6168	57.1716
BnaC01g02020D	-3.15525	7.32519e-38	7.36773e-36	0.878775	1.10028	1.14068	9.05808	11.5747	8.80011
BnaC08g44590D	7.49079	7.52667e-38	7.55344e-36	14.5138	34.3683	16.4002	0	0	0
BnaA09g36810D	-3.80555	9.29223e-38	9.30447e-36	2.68877	2.68263	3.56163	52.7574	59.4315	27.255
BnaA03g18370D	2.88991	1.14939e-37	1.14834e-35	22.061	18.9211	20.7937	2.51189	2.92407	2.50708
BnaA03g06290D	2.86752	1.30514e-37	1.30105e-35	37.6517	31.6934	41.6333	5.67643	5.11224	3.78332
BnaC08g45410D	7.27421	1.80913e-37	1.79947e-35	19.7562	18.846	18.2093	0	0	0
BnaC05g08950D	-3.69772	1.84528e-37	1.83136e-35	1.32365	1.38374	1.32748	16.629	15.5351	24.4818
BnaA10g27250D	-6.2135	2.149e-37	2.12808e-35	0.0184264	0.0539891	0	4.15031	3.99194	3.96356
BnaA08g26210D	-2.3349	2.23768e-37	2.21101e-35	101.461	109.559	89.0619	470.64	474.348	621.048
BnaC03g04730D	7.28334	2.48275e-37	2.44777e-35	21.185	16.1969	17.6335	0	0	0
BnaC01g40270D	7.26387	2.88467e-37	2.83779e-35	4.25577	4.95877	4.61736	0	0	0
BnaA08g26740D	-6.42303	2.9748e-37	2.92005e-35	0.0485486	0	0.0258169	5.3745	5.19145	5.89285
BnaA04g17660D	-2.7073	3.08356e-37	3.01363e-35	29.8078	28.6639	39.4835	238.282	246.241	182.641
BnaA10g22800D	3.51786	3.46877e-37	3.38273e-35	531.431	1077.79	568.346	53.883	61.5586	60.8295
BnaC08g42570D	-2.55536	3.75174e-37	3.65074e-35	22.5899	26.0735	19.6994	128.331	123.869	164.307
BnaC07g34100D	2.85368	4.02151e-37	3.90478e-35	20.1969	22.0054	21.3196	2.51479	2.58335	3.14444
BnaC05g49290D	2.98214	4.64949e-37	4.50479e-35	12.7127	11.0184	14.7317	1.30904	1.60844	1.61986
BnaC02g19090D	-7.29388	5.06588e-37	4.89763e-35	0	0	0	7.43386	9.66537	11.7732
BnaC05g46060D	3.48165	6.02664e-37	5.81396e-35	7.07262	8.01627	7.28016	0.619142	0.670875	0.536981
BnaA07g35250D	3.41237	6.43385e-37	6.19348e-35	29.2895	33.2173	34.6291	3.61539	3.16099	1.77353
BnaA09g52030D	-2.10133	6.89921e-37	6.62723e-35	6.35775	5.84288	6.3312	24.7243	27.0942	28.9592
BnaA09g11210D	2.40019	7.26626e-37	6.96489e-35	65.3792	64.819	61.6443	9.23497	13.8786	11.8021
BnaA01g32320D	-2.36476	7.96989e-37	7.62306e-35	16.4706	14.8309	13.7128	87.414	81.1128	68.5115
BnaA09g54730D	-6.03914	8.03919e-37	7.67298e-35	0.038831	0.0761998	0.0813838	8.11583	7.5945	10.2008
BnaAnng02380D	3.44179	8.71236e-37	8.29783e-35	8.22966	10.1899	9.37629	0.508953	0.814421	0.992761
BnaA01g33400D	-2.9303	9.60367e-37	9.12736e-35	35.8917	41.7525	33.2313	239.428	256.492	392.999
BnaC03g56960D	-2.65604	1.21664e-36	1.15385e-34	2.06571	2.60768	2.15592	17.0014	14.9326	13.3814
BnaA09g53590D	-7.22048	1.27691e-36	1.20846e-34	0	0	0	6.58529	6.17264	7.37657
BnaAnng32430D	-7.24169	1.85656e-36	1.74965e-34	0	0	0	10.9106	9.28502	7.20825
BnaC06g03310D	-7.19868	2.05292e-36	1.93065e-34	0	0	0	30.8039	33.3168	31.648
BnaCnng18320D	5.30799	2.07519e-36	1.94751e-34	45.5791	19.486	45.8227	0.928764	0.809287	0.205919
BnaCnng02370D	2.9098	2.38711e-36	2.23556e-34	22.2764	23.8291	19.9342	1.92954	3.21328	3.03175
BnaA10g27200D	-3.27903	2.4002e-36	2.24314e-34	0.33389	0.190085	0.251425	2.49042	2.76327	2.7022
BnaC01g38980D	6.88896	2.61349e-36	2.43739e-34	14.3912	12.2702	15.7282	0	0.0570234	0
BnaC01g18730D	7.22637	2.90314e-36	2.69829e-34	8.35882	10.889	12.561	0	0	0
BnaC01g39280D	5.79243	2.90527e-36	2.69829e-34	12.4236	10.189	11.5479	0.206748	0.0559641	0.100476
BnaA09g18060D	6.64652	3.69739e-36	3.42688e-34	5.59541	5.15787	7.44427	0	0.0244424	0.0215525
BnaA03g09910D	-3.49289	4.35356e-36	4.02673e-34	2.09001	1.41807	3.0372	26.1852	23.8085	30.5152
BnaC08g45000D	5.14107	4.38368e-36	4.04625e-34	9.44895	7.74849	9.11644	0.105027	0.0860795	0.306916
BnaC01g15960D	5.13767	6.61822e-36	6.09624e-34	40.2346	50.0606	32.7166	0.561175	1.75249	0.20639
BnaA10g23530D	-4.21287	6.74258e-36	6.19806e-34	0.615138	0.274354	0.984233	13.7561	13.2472	14.4481
BnaC06g14590D	5.60303	7.34199e-36	6.73526e-34	12.0772	12.8026	20.3671	0.151138	0.185615	0.220077
BnaC01g40320D	7.17885	7.36e-36	6.73801e-34	26.4965	26.9394	35.3093	0	0	0
BnaC06g40100D	-7.15296	8.1092e-36	7.40877e-34	0	0	0	8.11748	7.60134	8.40827
BnaC03g08220D	-7.15272	9.56768e-36	8.72351e-34	0	0	0	25.0222	29.8493	26.7155
BnaA03g52350D	-5.69751	1.04008e-35	9.46391e-34	0.323971	0	0.135493	15.5634	13.7719	11.5985
BnaA05g30550D	-2.39701	1.04969e-35	9.53198e-34	3.66305	2.86156	4.09367	18.9759	18.6448	19.4547
BnaA01g13770D	-3.01713	1.08153e-35	9.80124e-34	7.56937	6.99472	9.35145	77.2681	71.0881	57.9965
BnaC03g49290D	2.01794	1.17376e-35	1.06157e-33	193.951	164.211	154.728	44.4798	40.9862	39.1439
BnaA07g08700D	2.73795	1.25002e-35	1.12826e-33	328.945	240.35	351.694	51.5845	43.4364	37.4093
BnaA02g04010D	2.08425	1.43181e-35	1.28975e-33	16.3672	14.5181	16.5795	3.76093	3.64955	3.4401
BnaC08g44460D	7.13922	1.45106e-35	1.30447e-33	26.8503	28.875	32.3922	0	0	0
BnaA07g21190D	6.56889	1.50327e-35	1.34871e-33	45.1119	49.7802	39.2237	0	0	0.347646
BnaC03g04070D	7.15911	1.56383e-35	1.40024e-33	5.15222	5.50281	3.90362	0	0	0
BnaA03g47290D	2.52214	1.73071e-35	1.54657e-33	11.8414	11.4856	11.7587	2.27865	1.54574	1.94976
BnaC06g40840D	-4.71305	1.89287e-35	1.68811e-33	0.361391	0.993536	0.375163	16.7047	15.7814	25.8125
BnaA02g06120D	4.28974	1.96393e-35	1.74802e-33	15.7834	14.9945	18.0043	0.669969	0.389178	0.979357
BnaC08g44450D	6.3561	2.53124e-35	2.2485e-33	8.64376	7.34231	11.0511	0.0933797	0	0.0340404
BnaA06g34010D	-2.22469	3.64447e-35	3.23097e-33	3.43424	3.87939	3.04415	15.5909	16.2018	17.6956
BnaA02g16970D	3.20831	3.80801e-35	3.3693e-33	33.2131	45.3353	38.3466	2.97382	4.7604	3.95511
BnaCnng58510D	3.3979	4.24951e-35	3.75254e-33	19.8652	13.2026	22.2498	1.64451	1.96979	1.21785
BnaAnng22440D	3.82487	4.39385e-35	3.86478e-33	25.9963	21.3467	24.2384	1.64648	2.1659	0.761385
BnaA04g12860D	-4.236	4.39281e-35	3.86478e-33	5.92875	4.8868	10.8436	184.405	200.693	95.6392
BnaC06g40170D	-7.23686	5.13349e-35	4.50653e-33	0	0	0	24.9217	10.2508	18.2752
BnaC04g50100D	-7.10996	5.19805e-35	4.55429e-33	0	0	0	96.6972	74.2021	91.9142
BnaC08g44440D	6.78459	5.22105e-35	4.56551e-33	2.95439	3.57821	3.46624	0	0	0.0128285
BnaA09g51360D	-7.23915	5.48517e-35	4.78715e-33	0	0	0	9.12201	18.1056	8.13803
BnaA08g21360D	3.00599	5.68127e-35	4.94866e-33	51.0698	42.3681	64.8575	6.23229	7.58561	4.87953
BnaCnng33820D	-7.12994	6.86396e-35	5.96726e-33	0	0	0	26.5733	19.0207	16.9827
BnaC06g39320D	-7.08775	6.99828e-35	6.07226e-33	0	0	0	26.9136	21.6521	22.9602
BnaC07g01390D	-7.13848	7.13627e-35	6.18004e-33	0	0	0	14.0586	11.1204	8.34757
BnaA01g13370D	-3.20007	7.19933e-35	6.22264e-33	3.51871	3.39288	3.28353	36.242	34.6287	30.682
BnaA04g17180D	-2.19857	7.82594e-35	6.75123e-33	15.5413	15.4358	14.6359	66.5873	72.5674	75.5127
BnaA09g44410D	-5.52663	9.33299e-35	8.03587e-33	0.0470029	0.0307961	0.0501292	2.95446	3.9509	2.56937
BnaC03g04080D	7.0761	1.00842e-34	8.666e-33	20.4355	21.7768	25.0497	0	0	0
BnaC09g40770D	-7.0749	1.07535e-34	9.22357e-33	0	0	0	13.4678	14.9921	11.783
BnaA08g16880D	-4.23129	1.12936e-34	9.66833e-33	1.15797	0.472784	0.571406	12.8285	16.9481	18.9155
BnaAnng25950D	-6.25429	1.14283e-34	9.76496e-33	0.258834	0.0838935	0	28.0632	22.0808	14.5615
BnaAnng37650D	6.49643	1.18073e-34	1.00697e-32	65.2955	59.4301	74.9503	0	0.620999	0
BnaA05g09780D	-6.77369	1.34672e-34	1.14635e-32	0.176426	0	0	46.3819	36.6062	35.2576
BnaAnng02510D	-6.54959	1.35483e-34	1.15107e-32	0.0585348	0	0.0307844	7.44789	5.60492	13.3026
BnaC02g34570D	4.39552	1.36187e-34	1.15486e-32	8.92142	9.8078	9.47729	0.377818	0.416421	0.278454
BnaC08g44880D	7.1156	1.37178e-34	1.16004e-32	9.54133	16.0484	11.5328	0	0	0
BnaC02g08030D	4.24045	1.37315e-34	1.16004e-32	3.84047	5.21537	4.24532	0.136152	0.326056	0.111482
BnaC02g34580D	3.57115	1.71816e-34	1.44878e-32	7.4945	7.92457	8.91163	0.697718	0.491051	0.578734
BnaC04g36930D	-6.78488	2.04401e-34	1.7203e-32	0	0	0.0417067	11.4625	8.32807	7.6698
BnaA05g31170D	-3.26632	2.62056e-34	2.20141e-32	4.17025	4.15898	2.78921	29.9286	38.4395	45.4801
BnaC01g01970D	-3.00395	2.80051e-34	2.34819e-32	1.17395	1.39097	1.86043	12.6178	11.861	13.0057
BnaC09g19920D	-2.12247	2.81567e-34	2.3565e-32	22.1679	21.5963	17.1243	93.4655	89.3189	87.0744
BnaA03g05530D	-7.08389	2.88066e-34	2.4064e-32	0	0	0	13.524	11.2696	8.25779
BnaA02g23580D	-3.99901	3.17236e-34	2.64515e-32	0.590555	0.442421	0.573899	7.81083	11.2182	10.3432
BnaC06g39190D	-6.78664	3.25276e-34	2.70716e-32	0.0344081	0	0	7.69366	6.30929	10.1748
BnaC08g45280D	6.87574	3.36192e-34	2.79282e-32	18.1024	30.6429	14.7246	0	0	0.0668884
BnaC01g18700D	7.02502	3.49199e-34	2.89551e-32	39.3683	33.9719	34.4691	0	0	0
BnaA03g56350D	-6.02581	3.95838e-34	3.27618e-32	0	0.673806	0.240654	49.5918	39.3306	46.8857
BnaC04g15370D	-3.32744	4.15272e-34	3.43069e-32	79.1552	53.7218	45.4228	487.543	606.495	857.113
BnaA05g35160D	4.11169	4.31759e-34	3.56021e-32	29.2827	37.0088	25.2362	1.37876	1.56626	1.51978
BnaC01g39070D	-2.6632	4.32536e-34	3.56021e-32	8.75754	6.28337	6.30511	46.6701	40.6628	51.5145
BnaA05g00770D	-6.00156	4.47687e-34	3.67816e-32	0.0471336	0	0.148306	8.74331	8.30551	9.87827
BnaA05g16060D	-6.03925	4.64785e-34	3.81166e-32	0.348477	0	0	19.4807	17.8187	15.3832
BnaCnng02220D	4.61048	4.74328e-34	3.88283e-32	7.09512	7.43149	7.92481	0.314028	0.21898	0.191131
BnaA05g30690D	3.76324	4.80162e-34	3.92342e-32	88.3288	107.294	77.0815	3.7777	4.72095	9.08559
BnaC05g43030D	7.05001	5.38986e-34	4.39606e-32	11.3811	16.6929	16.6835	0	0	0
BnaA07g35800D	7.02327	7.73126e-34	6.29431e-32	31.4371	22.549	23.9353	0	0	0
BnaA03g01120D	3.31778	8.14137e-34	6.61619e-32	28.1458	27.2965	31.3192	3.96391	1.87384	2.22423
BnaA03g55700D	-3.26391	9.02659e-34	7.32231e-32	0.55245	0.774551	0.425868	5.41549	5.81435	6.77443
BnaA03g28320D	3.41581	9.29351e-34	7.52523e-32	25.0004	26.5765	24.3148	1.39728	2.05074	2.95455
BnaA01g13760D	-2.53664	9.65427e-34	7.80326e-32	1.88031	2.12722	2.80526	12.9894	12.9059	14.7593
BnaC03g59080D	3.98973	1.12899e-33	9.1089e-32	32.2354	22.2206	28.9864	1.95285	1.25824	1.32696
BnaA10g22660D	6.99708	1.23732e-33	9.96498e-32	33.0341	27.2333	36.4282	0	0	0
BnaC02g25950D	-5.14163	1.27357e-33	1.02385e-31	3.53014	3.37531	4.62398	299.828	214.217	61.5605
BnaC03g11070D	-3.49885	1.31827e-33	1.05789e-31	0.919683	1.29386	1.50249	13.9893	18.9971	13.6763
BnaA07g34710D	3.17578	1.58083e-33	1.26633e-31	36.4768	28.5853	33.5211	3.5393	2.82134	3.98374
BnaA05g25610D	7.13743	1.62304e-33	1.29783e-31	14.2897	5.99974	15.5545	0	0	0
BnaA07g35730D	5.86484	1.70352e-33	1.35976e-31	11.8877	8.84843	8.40305	0	0.191256	0.0430688
BnaCnng56570D	-7.03099	1.74385e-33	1.38947e-31	0	0	0	3.56641	3.88645	5.85055
BnaA10g01950D	-3.30967	1.85446e-33	1.47499e-31	0.966463	0.949261	0.898368	8.04118	8.50176	12.6539
BnaA04g01580D	3.92711	1.9524e-33	1.54893e-31	11.8543	14.8361	12.5443	0.476815	0.586156	1.00064
BnaAnng25960D	-7.00282	1.95434e-33	1.54893e-31	0	0	0	58.5739	55.838	40.4771
BnaA08g22390D	6.97496	2.01319e-33	1.59276e-31	3.40548	4.16529	3.35245	0	0	0
BnaA03g10510D	-6.9805	2.15852e-33	1.70474e-31	0	0	0	8.9581	12.168	11.4088
BnaC06g26620D	-4.8409	2.30502e-33	1.81724e-31	0.0901861	0.264968	0.238388	8.09877	7.83459	6.95893
BnaA07g13040D	2.08097	2.4345e-33	1.9126e-31	25.3326	25.9665	24.2103	6.78008	5.78515	5.10817
BnaA09g51400D	-7.18378	2.46265e-33	1.93133e-31	0	0	0	27.593	42.4114	12.3206
BnaA03g22950D	2.2417	2.53493e-33	1.98455e-31	4.20666	4.82334	4.00663	0.887159	0.956248	0.826159
BnaA05g32620D	-7.03398	2.67087e-33	2.08733e-31	0	0	0	10.5851	17.3925	10.238
BnaCnng37900D	-6.63966	2.6863e-33	2.09573e-31	0	0	0.0222408	4.24539	4.31466	4.01515
BnaCnng02330D	4.73651	2.81365e-33	2.19128e-31	5.83732	4.84383	5.2652	0.113003	0.187092	0.137919
BnaA04g11190D	-2.87733	3.17827e-33	2.47095e-31	3.93504	4.16185	3.08602	25.8205	27.8399	33.4376
BnaC01g39750D	-2.08175	3.21054e-33	2.49172e-31	7.24826	8.33493	6.68597	35.0197	32.9772	28.594
BnaA06g05050D	6.96221	3.24676e-33	2.51548e-31	13.7508	10.9128	10.5369	0	0	0
BnaA08g26670D	6.35685	3.56124e-33	2.75437e-31	3.92451	3.80218	4.03691	0	0.0206241	0.0181287
BnaC08g44990D	6.94027	3.72847e-33	2.87875e-31	13.1591	14.3763	14.2363	0	0	0
BnaA08g22210D	2.44082	3.75811e-33	2.89665e-31	34.2418	39.6037	34.2426	5.37862	7.19438	6.66919
BnaCnng02210D	3.67418	4.22013e-33	3.24719e-31	19.892	19.1114	16.6598	0.811154	1.00125	1.9728
BnaC02g27330D	-3.72308	4.47454e-33	3.43704e-31	0.572136	0.77968	1.13293	12.793	13.3844	11.0393
BnaA06g02720D	-5.61299	4.95899e-33	3.80266e-31	0.110423	0.161433	0.0574602	8.28023	9.91473	10.9306
BnaA03g02670D	-5.76937	4.97719e-33	3.8101e-31	0.392751	0.251324	0	26.5008	21.82	21.0767
BnaC05g45710D	3.05031	5.01237e-33	3.83049e-31	30.815	35.2134	35.568	2.65167	3.79893	4.75654
BnaC07g40350D	-2.85409	5.37934e-33	4.10394e-31	10.8338	7.23268	9.81001	86.4469	60.1882	65.3223
BnaA03g00990D	-2.48939	5.9876e-33	4.56023e-31	3.66904	2.80173	3.27431	16.6319	19.8104	19.8927
BnaC05g11970D	6.92098	6.29232e-33	4.78419e-31	13.7141	13.2118	12.6283	0	0	0
BnaA02g13090D	-5.9097	6.66451e-33	5.0586e-31	0.165789	0	0.50528	27.4728	31.0547	28.6284
BnaC01g39340D	6.22626	6.76821e-33	5.12864e-31	6.46925	9.40816	5.74963	0	0.0677427	0.0299258
BnaCnng33790D	-6.96393	7.50898e-33	5.68036e-31	0	0	0	2.9845	4.72158	4.4124
BnaA01g10670D	-2.2962	8.49014e-33	6.41177e-31	9.1095	11.1314	9.66566	45.597	56.6265	47.1004
BnaAnng02620D	-2.38603	8.61978e-33	6.49873e-31	3.32329	2.43661	3.07853	16.3879	16.7737	13.9249
BnaC03g07710D	2.23688	1.17581e-32	8.84995e-31	98.6878	125.426	93.5955	21.2351	20.6477	23.4155
BnaC06g39870D	-6.90876	1.19443e-32	8.97501e-31	0	0	0	5.14835	4.56457	4.22551
BnaA07g08260D	-2.62676	1.2154e-32	9.11736e-31	3.27422	3.99499	4.88084	28.5433	25.8685	22.6834
BnaC01g12720D	4.97726	1.30642e-32	9.78376e-31	12.7647	20.3734	16.2765	0.224173	0.0931351	0.734751
BnaC09g41160D	-7.02182	1.52783e-32	1.14038e-30	0	0	0	6.36519	8.93602	3.77915
BnaA02g19210D	6.91601	1.81191e-32	1.35017e-30	8.44388	9.35497	12.3218	0	0	0
BnaC06g39430D	-5.26564	1.83841e-32	1.36765e-30	0.116421	0	0.245764	8.33477	6.75662	6.32873
BnaC03g09230D	-4.99235	2.69439e-32	2.00112e-30	0.0767672	0.389278	0.0810789	6.51196	8.51865	9.26295
BnaA06g32120D	-2.19325	3.17707e-32	2.3557e-30	5.25754	4.87146	5.22747	24.2356	20.7485	27.038
BnaAnng21810D	6.05582	3.74674e-32	2.76895e-30	10.8623	11.6557	12.5766	0.240585	0	0
BnaA02g21770D	-6.31001	3.80149e-32	2.80478e-30	0	0.12149	0	6.48679	9.3869	14.2365
BnaC01g31890D	5.74928	4.1826e-32	3.0809e-30	13.9682	28.5399	11.5361	0	0.389125	0.130937
BnaC08g45380D	6.84948	4.65813e-32	3.42556e-30	4.39612	4.29628	4.02852	0	0	0
BnaA10g01690D	-2.48496	4.97248e-32	3.64478e-30	2.03139	2.41083	1.69929	10.9115	14.0988	10.1853
BnaA02g32410D	-2.89495	5.0486e-32	3.69453e-30	6.96499	6.31146	8.85221	62.3555	67.092	45.3405
BnaA06g37450D	6.87004	5.23508e-32	3.82476e-30	5.14468	4.65844	3.68552	0	0	0
BnaA03g36090D	2.83043	5.85137e-32	4.26807e-30	4.52341	3.84468	4.72256	0.576135	0.528648	0.610011
BnaUnng02750D	5.21847	6.78611e-32	4.94185e-30	5.94691	5.77892	4.99772	0.124954	0.0697277	0.0912751
BnaC05g42850D	3.99899	8.13254e-32	5.91276e-30	11.2368	9.40128	12.8564	0.5217	0.543009	0.706691
BnaA07g35020D	2.06758	8.23588e-32	5.97821e-30	24.2197	21.4038	25.2784	5.52583	5.9544	5.04745
BnaC08g44100D	6.8564	1.01235e-31	7.33648e-30	3.57727	5.2103	5.01664	0	0	0
BnaA07g34990D	3.53679	1.20561e-31	8.72298e-30	2.81474	3.12561	3.19179	0.312145	0.167761	0.22741
BnaC06g40200D	-6.83531	1.22306e-31	8.83497e-30	0	0	0	3.05699	3.88207	4.05785
BnaA06g17320D	-4.23983	1.31989e-31	9.50383e-30	0.56217	0.273165	1.2439	14.9042	15.9604	16.3125
BnaC09g38430D	2.84275	1.36748e-31	9.83076e-30	15.5659	15.8394	18.2461	2.90312	1.814	1.83064
BnaC04g22460D	3.30755	1.52852e-31	1.09709e-29	11.8726	10.7752	14.8604	1.50605	1.14751	0.763214
BnaCnng02000D	5.2536	1.55673e-31	1.11555e-29	13.1272	17.7711	9.78621	0.082589	0.332241	0.240602
BnaC05g42980D	2.65407	1.57662e-31	1.128e-29	11.5892	14.2449	15.5247	2.16566	2.38838	1.72697
BnaA05g03540D	-2.24831	1.61788e-31	1.15568e-29	9.58368	8.02137	9.79424	52.1489	39.7391	42.347
BnaCnng24630D	6.30461	1.68157e-31	1.19926e-29	4.19954	6.52142	5.63057	0	0.0564724	0
BnaC03g08660D	-6.80654	1.77444e-31	1.26349e-29	0	0	0	2.17088	2.41491	2.0932
BnaA03g04330D	-2.26875	1.90872e-31	1.35694e-29	7.01738	7.26827	5.85837	32.8109	32.2417	35.1123
BnaC06g40210D	-4.15825	2.12606e-31	1.50906e-29	0.364449	0.971661	0.764649	15.4662	15.1776	15.9079
BnaA03g05700D	-6.80349	2.262e-31	1.60302e-29	0	0	0	6.21001	6.12366	5.11421
BnaA01g33620D	-2.36903	2.3353e-31	1.65236e-29	3.24606	3.07061	2.84244	12.9327	17.4389	18.3665
BnaA09g12020D	2.19036	2.34035e-31	1.65332e-29	64.5148	73.8882	57.8332	12.912	12.918	15.6825
BnaA08g27290D	3.76088	2.67339e-31	1.88266e-29	6.19569	7.1959	6.63485	0.553455	0.34289	0.403375
BnaAnng29440D	6.78549	2.77783e-31	1.95315e-29	6.53287	6.41499	6.87479	0	0	0
BnaA05g34490D	4.25869	2.83448e-31	1.98985e-29	53.687	60.2952	51.8272	3.30032	2.04512	1.84613
BnaC05g17210D	6.00909	2.93413e-31	2.0566e-29	6.73753	8.6886	7.16611	0.103314	0	0.0375858
BnaA04g20030D	2.96474	3.00234e-31	2.10113e-29	10.7476	12.7656	8.61624	1.10401	1.59938	1.12446
BnaCnng36920D	-2.44445	3.21302e-31	2.24506e-29	13.798	13.8848	14.3673	92.8988	84.7329	60.3473
BnaC06g39090D	-6.80655	3.25612e-31	2.27164e-29	0	0	0	10.6334	7.76088	10.4625
BnaC07g13580D	-6.50945	3.70196e-31	2.57867e-29	0.0800278	0	0	15.3257	16.8729	11.8798
BnaA09g11320D	3.94879	3.74432e-31	2.60413e-29	22.1241	21.1878	24.519	0.823721	0.761534	2.06579
BnaAnng40850D	3.70535	4.17033e-31	2.89593e-29	16.7873	21.2868	18.7553	1.02382	1.96435	0.885306
BnaAnng31380D	2.32638	4.44624e-31	3.08275e-29	51.3665	51.4145	66.8939	11.4886	9.05631	11.9608
BnaC03g75960D	-6.26783	4.64547e-31	3.21591e-29	0.0614144	0	0.0651137	12.5856	12.6956	8.41275
BnaA06g08600D	6.7858	4.65929e-31	3.22051e-29	18.5995	25.1433	20.6896	0	0	0
BnaC03g04130D	6.76955	4.85781e-31	3.35256e-29	9.05653	8.1171	9.6175	0	0	0
BnaCnng29130D	6.77225	5.5372e-31	3.81556e-29	9.80946	7.8325	9.87874	0	0	0
BnaAnng23580D	-3.16082	6.13567e-31	4.22148e-29	4.36509	5.17004	4.79466	35.5141	39.4482	64.3063
BnaA08g10980D	-3.65615	6.18579e-31	4.24944e-29	0.797622	0.600413	0.780062	9.7419	10.0503	10.4636
BnaA06g03320D	6.7807	6.31785e-31	4.33352e-29	37.3827	48.8133	50.1439	0	0	0
BnaC08g40450D	-6.84637	7.59746e-31	5.20328e-29	0	0	0	36.2283	24.9648	17.2837
BnaC07g22250D	-6.78909	7.69645e-31	5.26303e-29	0	0	0	8.95432	10.2377	13.6674
BnaC08g39970D	-2.41493	7.8448e-31	5.35632e-29	2.18123	2.42031	2.09623	12.2408	11.1234	13.2546
BnaC09g23290D	-6.73766	1.05974e-30	7.22474e-29	0	0	0	16.4678	15.4572	15.6423
BnaA05g04200D	-2.1307	1.07211e-30	7.29801e-29	6.09341	7.51128	5.73921	28.4478	29.5173	28.5834
BnaC03g70700D	-2.65926	1.10157e-30	7.48718e-29	18.8246	30.3855	21.8463	170.48	168.61	131.691
BnaC03g20410D	2.81206	1.18425e-30	8.03696e-29	79.3995	79.8258	87.7307	9.48291	8.72701	15.0946
BnaC04g45790D	2.7007	1.29221e-30	8.75637e-29	80.735	54.6555	67.7178	8.53401	10.0731	11.1009
BnaA01g07470D	-2.26837	1.40586e-30	9.51214e-29	155.431	163.283	106.449	714.719	674.977	732.978
BnaA05g37200D	2.58608	1.48329e-30	1.00209e-28	21.3702	17.6577	21.902	2.89857	2.99288	3.70569
BnaC03g17580D	2.46136	1.76557e-30	1.191e-28	184.363	187.862	179.628	26.3849	28.0913	42.5268
BnaC08g40470D	-4.52094	1.81472e-30	1.22232e-28	1.0147	0.109877	0.708043	19.8334	14.5145	19.3793
BnaC04g52960D	-2.10362	1.89931e-30	1.27738e-28	10.1399	9.363	10.4884	45.9207	39.7098	48.322
BnaA06g18490D	6.72926	2.62728e-30	1.76169e-28	4.52452	6.44996	5.04917	0	0	0
BnaA01g13830D	-2.02155	2.65698e-30	1.77895e-28	5.30318	4.78795	4.4229	21.3423	19.1662	19.9842
BnaC04g40160D	6.73498	2.82051e-30	1.88562e-28	7.28521	6.05111	4.82548	0	0	0
BnaCnng70330D	2.12252	2.8413e-30	1.89669e-28	29.9577	29.2722	27.5341	5.82723	7.73192	5.86207
BnaC04g55570D	-2.54736	2.86772e-30	1.91149e-28	1.65495	2.31541	2.78704	13.5886	13.2366	13.5834
BnaCnng02410D	2.50086	2.87945e-30	1.91646e-28	10.0469	9.58203	7.78028	1.38844	1.71495	1.59852
BnaCnng53700D	3.63591	3.3559e-30	2.23025e-28	447.896	311.065	370.362	32.5414	34.073	13.3663
BnaC01g32850D	-6.69243	3.6857e-30	2.44581e-28	0	0	0	8.97952	9.98718	9.33881
BnaC09g25790D	2.05607	3.73901e-30	2.47753e-28	9.81339	11.3905	9.45233	2.44801	2.57315	2.17172
BnaA09g21970D	-6.43662	4.16872e-30	2.75818e-28	0.0872439	0	0	12.9546	19.3489	14.115
BnaA03g08720D	-3.24572	4.28935e-30	2.83382e-28	4.91098	6.17353	6.42771	71.6496	70.3278	36.5763
BnaCnng16680D	4.51951	5.06567e-30	3.34178e-28	5.19844	6.10128	7.40651	0.314608	0.186536	0.131583
BnaA07g15320D	2.15587	5.24048e-30	3.45202e-28	47.1082	48.5744	48.9945	10.6955	11.8471	8.76051
BnaC09g44620D	6.69075	5.30919e-30	3.49215e-28	9.78719	11.4808	8.74026	0	0	0
BnaA03g07380D	-2.63536	5.37682e-30	3.53146e-28	14.7055	12.3297	14.7338	97.7773	87.4742	88.5577
BnaC01g40030D	4.71755	5.53242e-30	3.62835e-28	7.90931	6.56518	7.12364	0.430698	0.13195	0.0785743
BnaC02g38910D	-3.26726	5.64361e-30	3.69587e-28	0.569219	0.559275	0.323121	3.9324	5.74225	5.44896
BnaA04g24530D	-3.25786	5.72994e-30	3.74693e-28	0.355466	0.405843	0.453837	4.20618	4.85815	3.59616
BnaA04g15420D	-3.48836	6.68831e-30	4.36726e-28	2.74764	2.15882	1.60875	37.7611	24.9814	18.8495
BnaA04g29010D	2.18536	6.73699e-30	4.39266e-28	85.5824	112.322	116.823	19.9035	22.9552	24.4294
BnaA03g28450D	2.16614	7.27703e-30	4.73788e-28	28.9121	32.0047	25.8448	5.82911	5.47931	7.189
BnaA06g21290D	2.13588	7.31494e-30	4.75566e-28	15.8567	14.9579	15.1273	4.11579	2.94439	3.12919
BnaC07g08090D	3.87588	7.37908e-30	4.79042e-28	13.9684	7.86132	6.70904	0.398659	0.65518	0.601936
BnaC06g39510D	-5.2684	7.42551e-30	4.8136e-28	0.130462	0.189957	0.402336	10.408	23.0243	13.2323
BnaA10g16320D	2.41816	7.50916e-30	4.8608e-28	32.9778	31.7756	42.5486	7.28079	6.43747	5.49635
BnaC01g10250D	6.76557	7.60922e-30	4.91847e-28	23.593	11.1008	14.0868	0	0	0
BnaC02g07900D	2.2086	7.90053e-30	5.09942e-28	28.762	30.969	28.6465	7.04087	6.17171	5.42375
BnaA03g04970D	-2.48753	8.57778e-30	5.5286e-28	3.09487	2.22505	2.66729	15.2653	13.7198	16.9987
BnaC07g05810D	-5.47476	9.29433e-30	5.98184e-28	0.244259	0.11661	0.377866	26.2747	17.9365	16.8289
BnaA04g17230D	-4.24922	1.00054e-29	6.43027e-28	0.250583	0.339735	0.194126	6.9346	7.42494	4.45994
BnaC03g07210D	-6.65336	1.02892e-29	6.60317e-28	0	0	0	4.11879	4.47909	4.16458
BnaC09g39920D	-2.33873	1.05644e-29	6.7701e-28	62.5897	43.6219	46.5477	224.805	302.146	272.191
BnaA08g10710D	-3.36808	1.09651e-29	7.0169e-28	1.78274	1.33368	0.77486	12.0513	17.7581	14.1794
BnaA09g29430D	-2.18755	1.13387e-29	7.24562e-28	8.73661	9.27165	9.65025	51.7612	40.7379	35.5483
BnaC01g04460D	3.33697	1.14727e-29	7.3208e-28	62.7151	97.4523	84.7905	4.16148	8.22274	9.1849
BnaC06g40550D	-6.64792	1.53625e-29	9.77512e-28	0	0	0	5.09961	6.25534	5.17449
BnaA03g03770D	-3.17742	1.54857e-29	9.83955e-28	0.51785	0.762237	0.619304	5.56087	5.44674	7.50288
BnaA09g51850D	-2.17812	1.55276e-29	9.8522e-28	29.175	29.8831	22.4944	143.08	112.264	126.824
BnaA04g11170D	-5.58319	1.55694e-29	9.86479e-28	0.0452791	0.10396	0.0803995	2.42706	6.31598	10.97
BnaA10g16560D	6.69597	1.88247e-29	1.19105e-27	13.0386	14.3751	22.8928	0	0	0
BnaC04g05490D	-6.65074	1.89374e-29	1.1965e-27	0	0	0	4.31379	6.0128	5.65581
BnaA07g35790D	4.41052	2.02826e-29	1.27789e-27	98.9493	37.8338	53.71	3.66157	2.2243	1.32875
BnaC08g32240D	2.95637	2.14846e-29	1.35172e-27	44.2107	37.7544	34.7165	6.05004	3.92737	4.29462
BnaA04g00030D	-6.35701	2.20955e-29	1.38821e-27	0	0.0361004	0	6.60444	6.52185	4.77388
BnaA10g14530D	2.56316	2.3027e-29	1.44269e-27	13.573	15.761	14.2715	1.8507	2.49194	2.59849
BnaA09g34860D	-6.08253	2.30777e-29	1.44385e-27	0	0.0210028	0.0227584	3.0472	3.04952	3.80865
BnaC08g44330D	6.62493	2.39973e-29	1.4993e-27	4.70028	5.21918	4.3056	0	0	0
BnaA05g12360D	-2.44209	2.86369e-29	1.7842e-27	15.3363	12.209	19.2992	88.6229	95.2754	80.6554
BnaCnng31510D	-2.88533	3.01671e-29	1.87693e-27	5.14382	3.65053	4.93751	35.8713	44.2491	29.0452
BnaC06g12200D	-5.35228	3.11156e-29	1.93326e-27	0.0403519	0.118187	0.0850375	6.40909	6.4731	4.88443
BnaA09g36900D	-6.60667	3.39742e-29	2.10795e-27	0	0	0	12.1154	12.3976	12.4511
BnaC03g14180D	-2.31296	3.69354e-29	2.28536e-27	1.88412	1.92189	2.15981	9.67509	10.75	10.5591
BnaC04g43460D	2.31969	3.84712e-29	2.3771e-27	17.2304	20.4905	21.2284	3.67318	4.38151	3.36051
BnaA02g34960D	2.35515	4.49912e-29	2.77615e-27	38.5323	45.2641	36.9154	8.19461	6.99036	8.0522
BnaC05g48560D	2.75728	4.56607e-29	2.81359e-27	28.314	24.0002	24.4268	3.57146	3.7581	3.54943
BnaA09g37250D	-3.6046	4.83215e-29	2.97346e-27	0.977333	1.50029	1.43523	14.4136	13.6799	24.6204
BnaC04g16290D	-6.60924	5.04547e-29	3.09623e-27	0	0	0	31.5513	36.614	27.4738
BnaA06g23550D	-6.6123	5.08852e-29	3.11838e-27	0	0	0	11.4081	15.7072	12.3913
BnaCnng74890D	-3.04942	5.14688e-29	3.14985e-27	5.68874	6.15213	6.40519	61.0334	63.2061	39.3507
BnaC01g40360D	3.9356	5.6563e-29	3.45689e-27	6.10273	5.3631	6.83297	0.28452	0.392407	0.311713
BnaC01g40480D	6.05892	5.70381e-29	3.48119e-27	8.14214	6.48995	9.30232	0.0596903	0.0500686	0
BnaC06g05350D	4.46649	5.85449e-29	3.5683e-27	18.7971	17.6098	9.28624	0.633029	0.758763	0.186192
BnaC09g18980D	-6.65015	6.07643e-29	3.69854e-27	0	0	0	1.37552	1.58693	0.86131
BnaA04g18110D	-2.22015	6.34239e-29	3.85519e-27	2.39331	2.83216	2.14539	10.7041	12.3935	11.7736
BnaC06g23510D	-3.76353	6.96687e-29	4.22905e-27	3.96489	1.63598	5.58046	50.7113	65.2517	58.5713
BnaA04g28320D	4.06411	7.05701e-29	4.27221e-27	5.80476	4.02043	3.83648	0.204774	0.17124	0.278255
BnaA05g25350D	2.22147	7.05546e-29	4.27221e-27	82.0748	82.6201	75.037	16.482	13.1582	20.0476
BnaA08g17080D	4.26384	7.71864e-29	4.66645e-27	18.5051	19.2117	21.3928	0.687156	0.988924	0.751235
BnaC04g40090D	3.22696	7.90023e-29	4.76339e-27	20.6003	11.865	18.0911	2.06872	1.35513	1.50915
BnaAnng06000D	-2.05663	8.69134e-29	5.23335e-27	6.79648	6.07236	5.83889	23.0703	26.9441	29.2052
BnaA03g56270D	3.85844	9.10954e-29	5.47781e-27	17.3166	20.9723	20.1954	1.6346	1.39388	0.437762
BnaC07g11430D	2.68464	9.34944e-29	5.61455e-27	20.707	24.8382	18.1744	3.47215	2.75043	3.1067
BnaA05g03470D	-2.17503	1.02404e-28	6.13318e-27	2.77111	3.81115	2.92477	14.7012	14.2971	15.2343
BnaC09g09070D	5.61754	1.07008e-28	6.40039e-27	9.06085	12.1281	10.8385	0.0892575	0.0731215	0.130057
BnaC06g40610D	-6.37859	1.08338e-28	6.47128e-27	0	0	0.0451235	8.62885	9.76934	4.93999
BnaA01g13080D	-5.29425	1.20164e-28	7.16811e-27	0.205262	0.133777	0.144189	13.7147	11.9242	7.86066
BnaA10g05480D	2.96574	1.23876e-28	7.37977e-27	10.5006	10.7669	11.5879	1.16127	1.09118	1.64706
BnaC09g07110D	2.53698	1.27277e-28	7.57229e-27	18.2438	21.1832	21.4773	2.56745	4.089	3.09929
BnaC06g05340D	6.75143	1.27955e-28	7.60256e-27	10.7924	7.43924	3.11602	0	0	0
BnaA05g27550D	3.13679	1.37873e-28	8.1702e-27	11.6614	19.1181	16.0463	1.51508	1.77427	1.57158
BnaCnng22380D	2.98282	1.57184e-28	9.30228e-27	42.1978	51.679	46.7639	7.32278	3.8963	5.39648
BnaC07g33640D	-2.31202	1.65056e-28	9.75528e-27	18.3432	25.9999	24.2425	118.976	125.871	106.631
BnaCnng61600D	2.01133	1.72747e-28	1.01964e-26	29.91	29.7234	31.6355	7.34674	8.35405	6.5083
BnaA06g32030D	2.27147	1.73544e-28	1.023e-26	10.7631	11.0902	9.53208	1.65206	2.33593	2.26047
BnaA04g28700D	-2.23576	2.03587e-28	1.19852e-26	10.06	7.20699	9.91909	46.0764	46.168	38.8401
BnaA02g35010D	3.0975	2.07835e-28	1.22192e-26	13.7338	8.71302	10.8064	0.879109	1.38626	1.28325
BnaC02g24140D	3.3617	2.20309e-28	1.29357e-26	9.19852	8.26109	7.06724	0.74002	0.792528	0.577694
BnaA09g21200D	6.53537	2.31604e-28	1.35811e-26	1.64678	1.82915	1.5855	0	0	0
BnaA05g16630D	-4.4264	2.61512e-28	1.53148e-26	0.172204	0.211134	0.269215	5.21922	7.16258	6.10332
BnaC01g16310D	-2.37159	2.6255e-28	1.53556e-26	7.33361	6.30927	6.24383	35.7093	30.4908	40.0238
BnaA02g21600D	-3.2454	2.65796e-28	1.55252e-26	0.780283	0.714536	0.768306	7.43272	8.56659	7.3873
BnaA06g10080D	2.02981	2.88488e-28	1.68069e-26	24.6934	24.0909	26.556	5.90204	6.82447	5.43899
BnaC04g02840D	-6.55589	2.96867e-28	1.72725e-26	0	0	0	4.65667	4.67805	6.61734
BnaA02g28090D	-3.60539	3.10984e-28	1.80705e-26	3.26034	3.95277	2.02337	43.7702	55.3721	31.367
BnaA06g40860D	-3.21795	3.114e-28	1.80713e-26	2.35894	2.04363	2.44661	20.0195	24.6295	25.7929
BnaC08g44680D	6.54389	3.12096e-28	1.80883e-26	6.32057	4.88046	6.98474	0	0	0
BnaA06g23960D	3.2093	3.12829e-28	1.81074e-26	36.4654	27.4233	29.0641	3.84983	3.48817	1.92105
BnaC06g39580D	-6.54656	3.34829e-28	1.93558e-26	0	0	0	15.1085	17.9793	22.289
BnaC03g78280D	2.26812	3.38017e-28	1.9515e-26	51.9863	44.2668	35.1303	9.53665	8.29445	8.38618
BnaA03g49250D	2.8032	3.99368e-28	2.29978e-26	20.6726	27.6207	22.7458	2.57205	2.66776	4.26679
BnaC08g45010D	2.30771	3.98868e-28	2.29978e-26	25.6995	21.9792	26.9834	5.44203	4.55682	4.35175
BnaA10g27090D	-6.51978	4.07939e-28	2.34612e-26	0	0	0	7.04864	6.86424	8.34775
BnaA07g17560D	3.8454	4.1276e-28	2.37081e-26	8.50797	6.99304	9.1142	0.504039	0.574296	0.372362
BnaC04g48550D	-2.92194	4.19666e-28	2.40739e-26	32.9791	31.9862	19.8105	199.563	191.822	304.954
BnaA07g17890D	-4.82695	4.49792e-28	2.57691e-26	0.0998257	0.414778	0.0260626	8.20514	6.2136	7.96709
BnaA07g35930D	6.49591	5.61172e-28	3.20683e-26	11.279	11.8306	11.009	0	0	0
BnaA09g56100D	-5.01731	6.53431e-28	3.7293e-26	0.0474193	0.0311254	0.0500991	2.40635	2.41528	1.744
BnaC06g39490D	-6.51065	6.79421e-28	3.8727e-26	0	0	0	4.54229	4.23912	3.30534
BnaC08g12360D	-3.26844	7.05951e-28	4.01881e-26	3.06971	1.83522	2.8544	38.2797	22.6006	21.2645
BnaA06g12350D	2.72816	7.45889e-28	4.24079e-26	12.9082	14.8067	15.3862	1.77501	2.54094	1.76925
BnaA03g09950D	-2.32878	8.25244e-28	4.6801e-26	5.29636	5.07398	4.7414	28.1853	23.1939	26.7325
BnaA07g35290D	2.36659	9.50756e-28	5.38509e-26	19.9816	18.098	17.7014	2.50716	3.78108	4.08398
BnaC09g41220D	2.67065	1.21048e-27	6.84753e-26	53.6668	51.5417	60.2551	7.04937	6.33497	10.8651
BnaA08g00340D	-3.49771	1.2339e-27	6.97125e-26	2.07223	1.32907	1.48963	23.9088	26.2291	11.9579
BnaA09g16620D	-2.25708	1.24138e-27	7.00468e-26	19.9085	20.3557	20.3658	114.341	107.86	76.2836
BnaC01g40640D	6.49248	1.32839e-27	7.48622e-26	10.2142	7.34926	10.9604	0	0	0
BnaA03g02640D	3.16372	1.37573e-27	7.74325e-26	15.0177	21.0452	14.2846	1.83862	2.01498	1.33928
BnaC03g04720D	6.48365	1.37767e-27	7.7445e-26	5.56502	6.63397	8.05364	0	0	0
BnaC09g15750D	-3.83469	1.43548e-27	8.05937e-26	0.304006	0.34097	0.415425	5.68121	5.98263	5.93905
BnaCnng09230D	6.48698	1.47815e-27	8.28857e-26	14.4962	10.8105	16.4321	0	0	0
BnaC03g10880D	6.49352	1.62487e-27	9.08856e-26	26.114	16.8619	26.0248	0	0	0
BnaC03g04710D	6.44986	1.93295e-27	1.07849e-25	9.64952	9.91255	11.1299	0	0	0
BnaC06g25530D	6.45107	1.95421e-27	1.08899e-25	2.87223	2.43213	2.56839	0	0	0
BnaC01g23860D	-6.49067	1.95779e-27	1.08963e-25	0	0	0	11.5095	12.2434	7.71482
BnaC06g27540D	5.62422	2.14201e-27	1.19069e-25	16.0263	20.4592	6.62362	0.27483	0	0.150092
BnaCnng02280D	4.45256	2.61408e-27	1.4513e-25	106.315	27.3041	76.4189	3.33073	1.5459	2.34776
BnaA06g39840D	3.23506	2.63213e-27	1.45951e-25	2.60499	2.38278	2.55924	0.240039	0.275834	0.202191
BnaC06g42250D	-2.29946	2.68361e-27	1.48622e-25	7.43097	7.75996	5.28933	29.6229	35.3719	37.5671
BnaC08g44220D	6.17534	2.84868e-27	1.5757e-25	7.62331	6.666	9.72962	0	0	0.0482021
BnaCnng02120D	6.43986	2.87629e-27	1.58901e-25	6.77941	6.06356	7.62626	0	0	0
BnaC06g18020D	-6.44739	3.082e-27	1.70056e-25	0	0	0	45.3256	34.1616	36.8004
BnaC09g40500D	-4.89402	3.12191e-27	1.72047e-25	0.211541	0.136595	0.219931	9.44063	8.25807	8.60118
BnaC08g44740D	6.42649	3.15316e-27	1.73342e-25	14.4538	13.9925	14.2901	0	0	0
BnaA04g06630D	6.16287	3.1525e-27	1.73342e-25	4.09469	5.04864	5.71068	0	0	0.0311175
BnaA03g56630D	5.83192	3.44256e-27	1.8902e-25	10.153	4.89279	6.90345	0.102844	0.0429002	0
BnaA01g13620D	4.26847	3.48215e-27	1.90961e-25	60.0169	25.9947	30.8873	2.3954	1.64259	0.735638
BnaC03g04200D	6.43413	3.87256e-27	2.11853e-25	9.30411	10.0084	12.2797	0	0	0
BnaA09g47030D	5.34466	4.11355e-27	2.24762e-25	21.3951	10.732	26.9387	0.579995	0.187686	0.085004
BnaC02g47820D	-3.26044	4.39484e-27	2.3984e-25	1.94758	1.16351	1.34893	16.8402	15.1587	15.5481
BnaA02g13100D	2.43104	5.01464e-27	2.73e-25	62.5473	50.3594	76.3745	12.7913	11.1737	9.65506
BnaC08g44570D	6.41791	5.18543e-27	2.81955e-25	27.6132	31.3956	34.2908	0	0	0
BnaA09g42790D	-6.50233	5.32994e-27	2.89462e-25	0	0	0	8.50261	10.7629	18.1977
BnaA09g31270D	2.67106	5.59639e-27	3.03565e-25	19.9032	24.2089	20.8952	2.69695	3.1915	3.88162
BnaC01g40440D	4.38458	5.63047e-27	3.05045e-25	4.58847	3.04726	4.03898	0.131396	0.162047	0.118916
BnaC03g12170D	-2.46568	5.71094e-27	3.09031e-25	6.63659	9.493	6.71189	47.7054	42.4	40.9455
BnaCnng01690D	4.36145	5.81402e-27	3.1423e-25	15.0384	14.0548	12.5008	0.39662	0.425737	0.674049
BnaA07g30010D	4.25439	6.25246e-27	3.3752e-25	109.935	149.515	41.5537	4.67998	4.75201	2.99266
BnaA05g14840D	-3.38638	6.4972e-27	3.4989e-25	1.00637	0.621045	0.681755	7.89848	7.90814	10.6053
BnaC02g28840D	6.40043	6.74431e-27	3.62762e-25	24.628	27.0961	23.6523	0	0	0
BnaCnng18400D	5.22119	6.81306e-27	3.66021e-25	13.3767	9.20616	17.0816	0	0.33311	0.22715
BnaC03g36650D	-2.36356	6.98073e-27	3.7458e-25	5.43971	8.03549	5.60707	34.3667	38.8075	29.2346
BnaC02g10710D	-2.75936	7.0909e-27	3.80037e-25	1.26496	1.90065	2.18323	12.1687	15.0275	10.4873
BnaA09g10660D	2.41374	7.21971e-27	3.86478e-25	15.0078	15.4435	15.9175	2.19624	2.85282	3.07547
BnaA07g34320D	2.64712	7.62094e-27	4.0747e-25	18.68	17.756	18.4198	3.27714	1.87237	3.09187
BnaC04g08940D	2.69349	8.02438e-27	4.2853e-25	10.6135	8.46076	11.9635	1.5078	1.68589	1.30304
BnaA05g19090D	3.30733	8.22626e-27	4.3879e-25	14.6444	12.0266	15.2353	1.3417	1.34583	1.12469
BnaA01g17830D	2.17159	8.29702e-27	4.42038e-25	32.9605	33.0786	35.7006	8.63298	6.70658	6.55149
BnaA03g26440D	-2.42429	9.08289e-27	4.8276e-25	5.64635	3.69291	4.57934	25.2233	26.8784	24.6183
BnaC03g20970D	2.61439	9.21866e-27	4.89396e-25	19.3204	22.7093	16.3108	2.48766	2.8164	3.66918
BnaA06g01430D	3.90528	9.38511e-27	4.97644e-25	56.6608	83.5562	32.4868	4.3842	3.22945	1.9231
BnaA08g22220D	2.73698	9.81693e-27	5.19926e-25	44.4689	31.6181	38.7948	6.60227	4.04533	5.6324
BnaA02g05230D	4.38525	9.8408e-27	5.20576e-25	107.144	78.7005	53.7174	5.43729	2.10125	1.35055
BnaC02g48610D	2.64063	9.91102e-27	5.23673e-25	14.5419	12.3024	14.1479	2.55463	2.18541	1.56521
BnaA08g21710D	2.51345	1.0169e-26	5.36673e-25	82.1625	74.1802	103.455	17.7181	14.9683	10.6525
BnaA05g32730D	-6.38496	1.16317e-26	6.13144e-25	0	0	0	1.9335	2.1587	1.74125
BnaA07g07800D	-6.37785	1.19019e-26	6.26654e-25	0	0	0	8.77436	8.65811	9.52662
BnaA04g23830D	3.18423	1.21321e-26	6.38021e-25	3.55917	3.61461	2.99646	0.301883	0.332618	0.337366
BnaC07g18250D	6.39131	1.21524e-26	6.38342e-25	4.67094	5.58022	6.63586	0	0	0
BnaC05g42870D	4.70936	1.26989e-26	6.65489e-25	10.6657	13.6905	11.7111	0.222171	0.549926	0.162292
BnaA07g36640D	-2.66425	1.2976e-26	6.79217e-25	6.2252	6.26307	4.87495	41.6084	36.5727	37.7081
BnaA09g19980D	2.93673	1.32881e-26	6.94746e-25	14.3994	14.8002	14.5715	1.2311	1.41184	2.56117
BnaC06g03700D	-3.03524	1.39175e-26	7.26804e-25	1.09839	0.82613	1.20018	8.40639	10.154	8.95481
BnaAnng27160D	3.5344	1.55747e-26	8.1146e-25	15.7095	13.97	15.1599	0.403806	1.34866	1.4813
BnaA04g21290D	-2.52625	1.59765e-26	8.31425e-25	7.52035	7.41596	5.63205	36.0014	37.2948	50.4806
BnaA07g35640D	6.66476	1.68156e-26	8.74079e-25	113.307	28.8388	75.9654	0.257377	0.0520643	0.0471369
BnaCnng18340D	5.2901	1.7127e-26	8.89235e-25	3.01962	2.74642	1.84151	0.019632	0.0819944	0
BnaC03g23090D	2.14251	1.73111e-26	8.96752e-25	27.0685	32.1418	31.0529	6.96003	5.38395	6.90852
BnaA07g20150D	-3.36387	1.73117e-26	8.96752e-25	1.77009	2.97354	2.74499	31.1119	32.1408	23.3382
BnaC03g08580D	-6.07819	1.75935e-26	9.10295e-25	0	0.0685446	0	9.61525	8.01652	9.46989
BnaCnng33800D	-6.37348	1.80461e-26	9.3264e-25	0	0	0	2.80189	3.67651	2.92879
BnaA05g32750D	-6.3763	1.83731e-26	9.48446e-25	0	0	0	2.80219	3.88656	3.52911
BnaA06g25930D	2.87069	1.93809e-26	9.99321e-25	4.14696	4.12765	3.47209	0.368391	0.519788	0.585585
BnaC06g09980D	3.03957	2.19489e-26	1.13043e-24	8.06122	6.3715	6.24542	0.812314	1.00687	0.511689
BnaC04g25760D	6.37009	2.25705e-26	1.15978e-24	6.21087	8.87879	7.82168	0	0	0
BnaC03g23020D	6.35927	2.25562e-26	1.15978e-24	9.54099	11.7631	9.40237	0	0	0
BnaCnng60530D	6.37837	2.32028e-26	1.19091e-24	5.67585	6.23844	8.60695	0	0	0
BnaCnng27410D	3.02576	2.39805e-26	1.22942e-24	37.5574	41.3768	44.8621	3.5669	6.74389	3.52248
BnaA09g50380D	-3.23512	2.99784e-26	1.53516e-24	1.58837	1.02145	1.33199	15.0836	17.2624	8.73528
BnaA07g10030D	-5.85103	3.01938e-26	1.54443e-24	0	0.134174	0.142216	14.7487	17.9095	22.6321
BnaC01g39330D	5.12173	3.032e-26	1.54912e-24	4.52594	5.35639	3.7441	0.0874203	0.0717231	0.0640429
BnaC01g39390D	5.0208	3.06719e-26	1.56531e-24	5.94184	4.13568	4.5906	0.0913365	0.0376565	0.132874
BnaC03g57790D	-6.33776	3.32537e-26	1.69322e-24	0	0	0	5.46774	5.63711	6.28431
BnaCnng18610D	-2.41695	3.41747e-26	1.73814e-24	8.05926	9.91229	6.22121	39.1136	43.7625	53.6977
BnaC06g40720D	-6.14564	3.47562e-26	1.76436e-24	0.087989	0	0	18.238	12.3844	9.21931
BnaC05g17500D	-6.35359	3.54058e-26	1.79466e-24	0	0	0	6.1663	8.89472	6.91734
BnaC07g04480D	3.62608	4.01465e-26	2.03266e-24	3.49533	2.87492	3.87939	0.189876	0.226796	0.277854
BnaA09g02160D	3.11065	4.68061e-26	2.36717e-24	135.119	82.7125	68.7451	10.4156	8.09033	12.1961
BnaA09g54250D	4.64241	4.70787e-26	2.37827e-24	2.15732	2.42785	1.85493	0.0819431	0.0684071	0.0299305
BnaA08g17340D	-2.77316	4.7494e-26	2.39386e-24	0.532835	0.466403	0.481767	3.71586	3.63523	3.27152
BnaA06g02980D	-6.49059	4.85189e-26	2.44277e-24	0	0	0	10.2247	22.3633	7.43779
BnaCnng67460D	6.32957	4.96568e-26	2.49726e-24	14.3247	18.8667	15.7713	0	0	0
BnaC03g74960D	4.43224	5.90728e-26	2.95753e-24	24.073	24.8152	19.5918	0.430958	0.53247	1.26248
BnaA10g22650D	4.3849	6.17648e-26	3.08886e-24	8.7378	9.2559	10.327	0.274365	0.531165	0.201247
BnaA03g56700D	6.32812	6.1837e-26	3.08903e-24	18.6057	13.0362	17.4342	0	0	0
BnaA04g11080D	-3.86903	6.3503e-26	3.16872e-24	0.315346	0.342411	0.146157	4.79338	5.19643	4.43567
BnaC07g50730D	6.01907	6.59186e-26	3.2856e-24	7.16169	7.77137	8.42653	0	0	0.055415
BnaA06g01390D	-4.62613	6.70404e-26	3.33781e-24	0.494126	0	0.232153	6.85797	9.61398	9.41824
BnaA05g05290D	-2.11372	7.12384e-26	3.54288e-24	6.46212	6.9868	6.30123	26.1407	28.8674	31.8148
BnaA03g11350D	3.16874	7.14959e-26	3.55175e-24	16.9421	21.3992	18.5146	1.84844	1.32252	2.43306
BnaA07g33670D	-2.99098	7.21707e-26	3.58131e-24	4.18463	4.45962	4.19097	27.7826	33.7844	48.957
BnaCnng46720D	4.5934	7.36045e-26	3.64842e-24	3.50325	2.56478	3.43326	0.0873238	0.145043	0.042484
BnaA09g23050D	-6.05911	7.79064e-26	3.8574e-24	0	0	0.0590935	5.74126	9.22828	7.48299
BnaCnng24680D	6.04799	7.90748e-26	3.91093e-24	4.52525	4.76002	3.21935	0	0	0.027723
BnaA05g25050D	2.34967	7.96771e-26	3.93638e-24	18.6054	20.3148	22.4382	2.98697	4.15359	4.41117
BnaC08g45270D	6.30086	8.04954e-26	3.97244e-24	14.1093	11.4417	12.4596	0	0	0
BnaA08g19090D	2.90431	8.32717e-26	4.10493e-24	2.19739	2.14133	1.57411	0.262402	0.252524	0.214662
BnaA04g19150D	-2.28797	1.0417e-25	5.12947e-24	4.80163	4.7659	3.8862	22.0964	23.4245	22.2326
BnaA05g24540D	4.28216	1.04677e-25	5.14314e-24	46.1641	23.6307	47.377	2.73392	1.2133	0.675417
BnaA09g32480D	-3.11944	1.04629e-25	5.14314e-24	4.88776	3.3912	3.58753	36.6894	32.2546	44.5016
BnaC09g19830D	-6.31482	1.07759e-25	5.28879e-24	0	0	0	14.1711	11.4501	9.17561
BnaC03g04530D	2.21503	1.09851e-25	5.38559e-24	48.1731	41.8357	47.9985	10.7779	8.81007	9.12373
BnaA03g35020D	-3.24797	1.1727e-25	5.74301e-24	0.576281	1.36496	1.5086	12.3553	12.6265	11.3138
BnaC06g26630D	-5.21603	1.22395e-25	5.98749e-24	0.490411	0.158115	0.166669	21.8929	16.6766	20.4149
BnaA05g31880D	-3.62578	1.24121e-25	6.06531e-24	0.95769	0.537528	1.57992	17.6583	13.8017	12.7678
BnaA09g08990D	-2.90818	1.26697e-25	6.18442e-24	0.88773	1.09751	0.767578	8.36944	6.02647	7.65056
BnaA09g53380D	6.27699	1.29283e-25	6.3038e-24	34.3772	29.8671	33.1164	0	0	0
BnaAnng39770D	-6.30762	1.29639e-25	6.31429e-24	0	0	0	23.5242	17.1641	15.5392
BnaA07g13580D	4.1337	1.36228e-25	6.62802e-24	19.8023	13.1748	18.1139	0.24192	0.696513	1.24811
BnaCnng02250D	5.33072	1.46521e-25	7.12111e-24	3.9047	3.66162	4.24453	0.0812842	0.0668478	0
BnaA07g34020D	4.6188	1.49533e-25	7.25962e-24	13.7037	10.1862	12.2593	0.680794	0.40001	0
BnaAnng36570D	4.1441	1.55133e-25	7.52335e-24	15.0628	7.81732	12.0943	0.729599	0.186275	0.609245
BnaC03g40680D	-2.53511	1.57033e-25	7.6073e-24	4.18822	3.00991	5.30992	25.6206	22.1746	25.815
BnaA01g26810D	-5.57796	1.57243e-25	7.60922e-24	0	0.0576689	0.123925	8.958	6.90905	5.98421
BnaAnng18540D	2.37321	1.72964e-25	8.352e-24	26.4367	39.3619	27.4294	6.10565	5.95404	5.87716
BnaAnng25810D	-6.40616	1.75642e-25	8.47219e-24	0	0	0	3.21784	7.83926	3.27607
BnaA01g01550D	-4.65827	1.90775e-25	9.19222e-24	2.37583	4.33923	1.80918	178.506	94.4916	40.6178
BnaA07g08710D	-6.39025	2.19352e-25	1.05579e-23	0	0	0	8.34022	16.6725	6.55126
BnaAnng41260D	-4.66838	2.25905e-25	1.08616e-23	0.132915	0.194901	0.353849	7.1765	10.3751	7.53539
BnaC02g03240D	-2.38471	2.38441e-25	1.14521e-23	7.13858	4.94221	8.66521	40.0031	37.563	35.1286
BnaAnng30420D	4.66485	2.65423e-25	1.27343e-23	2.90707	3.64671	3.08869	0.0980785	0.0548085	0.0951257
BnaC01g31970D	-6.24598	2.80347e-25	1.3436e-23	0	0	0	11.9641	12.0578	12.7954
BnaA03g07890D	-5.70742	2.84119e-25	1.36022e-23	0	0.170953	0.183136	20.7449	19.629	19.4469
BnaA05g32030D	-2.83891	2.85625e-25	1.36598e-23	1.16875	1.5333	1.14982	7.90957	8.93285	12.8566
BnaA02g17930D	6.25315	2.98401e-25	1.42556e-23	5.0556	4.57238	3.81127	0	0	0
BnaA07g17500D	3.39986	3.05857e-25	1.45962e-23	17.1449	11.855	16.7465	1.9734	1.07163	0.853837
BnaA09g42760D	-3.31847	3.40163e-25	1.62161e-23	8.34412	9.24646	9.1036	51.6314	103.802	144.981
BnaA01g16720D	2.26362	3.55388e-25	1.69239e-23	19.8881	19.633	25.0613	4.71668	3.52749	4.52901
BnaA07g35620D	3.53661	3.69262e-25	1.7566e-23	4.74952	6.5842	5.094	0.485172	0.497345	0.266043
BnaA08g21390D	-6.24875	3.70203e-25	1.75921e-23	0	0	0	2.93841	4.01586	3.29234
BnaC09g44680D	4.13103	3.78709e-25	1.79773e-23	18.7556	12.7339	20.5493	0.416487	0.805333	1.01748
BnaA03g55780D	-2.75448	4.40276e-25	2.08777e-23	1.68246	1.70138	2.8636	16.5498	14.0766	13.7322
BnaA08g26180D	-2.21101	4.48572e-25	2.12487e-23	3.92839	4.43986	4.8224	19.1987	20.8898	21.9603
BnaA09g01030D	-6.23002	4.83227e-25	2.28661e-23	0	0	0	5.32135	6.06677	6.67618
BnaC03g03450D	-5.97005	4.95882e-25	2.34402e-23	0	0.132611	0	20.6579	15.1162	14.4715
BnaCnng01910D	2.79523	5.00153e-25	2.36172e-23	18.2684	25.9796	17.1247	3.42142	2.04853	2.80822
BnaC09g15940D	2.60801	5.312e-25	2.50569e-23	111.611	139.612	125.343	13.0287	20.6921	25.2452
BnaC08g44820D	6.2205	5.41735e-25	2.5527e-23	6.4169	5.20787	5.78702	0	0	0
BnaA07g36480D	2.76396	5.46576e-25	2.57281e-23	42.5439	33.5247	55.461	7.58552	6.14006	4.45595
BnaC03g08650D	-6.28946	5.86348e-25	2.75713e-23	0	0	0	2.78924	1.79492	1.35546
BnaA02g27170D	2.18231	5.90209e-25	2.77237e-23	13.7873	12.8087	12.8435	2.63123	2.90383	2.94607
BnaA06g29460D	3.2352	6.0668e-25	2.84676e-23	23.7183	25.6046	23.3345	2.83132	1.54652	2.50004
BnaA06g16920D	2.21777	6.68841e-25	3.13517e-23	20.2974	16.2684	16.7796	3.59377	3.16217	3.86548
BnaA10g12120D	-2.1716	7.75904e-25	3.62943e-23	4.78547	3.63829	3.89593	18.0995	21.4858	16.8047
BnaA08g27200D	5.93588	7.80086e-25	3.6452e-23	3.84519	3.53247	4.84665	0	0.0340962	0
BnaA09g20480D	6.22937	8.69496e-25	4.05876e-23	7.59181	8.73295	12.1458	0	0	0
BnaA01g12130D	-3.46057	9.47499e-25	4.41828e-23	0.416244	0.428567	0.232113	3.81696	4.02458	5.66377
BnaA05g30880D	2.8294	9.54774e-25	4.44758e-23	9.49235	8.26131	8.86209	1.43392	1.08554	1.00443
BnaA02g32260D	6.19793	9.93825e-25	4.62469e-23	7.46676	6.13084	7.93821	0	0	0
BnaUnng04460D	-6.19607	1.03657e-24	4.81862e-23	0	0	0	14.0657	13.5894	16.4394
BnaA02g05660D	2.05229	1.1132e-24	5.16947e-23	27.5844	29.756	26.1488	6.09282	5.84039	7.54099
BnaA05g20710D	-4.94107	1.18222e-24	5.48432e-23	0.0368146	0.0723015	0.19184	6.53832	5.41358	3.52923
BnaC08g44390D	6.19031	1.20825e-24	5.59927e-23	18.7912	14.4718	15.5962	0	0	0
BnaCnng18290D	5.5895	1.25913e-24	5.82885e-23	3.28397	1.79802	2.95104	0	0	0.0533497
BnaUnng00920D	4.64129	1.26113e-24	5.82885e-23	17.518	31.5501	18.0151	0	0.685515	1.02213
BnaA03g35870D	-6.21358	1.26169e-24	5.82885e-23	0	0	0	6.64431	4.30757	6.08047
BnaC01g39020D	4.99583	1.26872e-24	5.8553e-23	4.42006	5.42246	3.32016	0.194284	0.0637147	0
BnaC02g41200D	3.28764	1.31151e-24	6.04655e-23	52.1055	29.587	49.8345	3.09147	5.8323	2.84437
BnaC04g53170D	2.05075	1.3988e-24	6.44238e-23	210.309	233.045	197.147	42.9096	45.1421	62.7909
BnaAnng17350D	-3.16103	1.40826e-24	6.47929e-23	7.32948	4.5563	8.36484	44.5784	68.5362	87.6149
BnaC01g07280D	2.61914	1.59008e-24	7.30086e-23	12.4918	11.9734	11.4207	2.53083	1.41614	1.67035
BnaA01g10520D	-6.75216	1.64903e-24	7.56377e-23	0	0	0	145.489	57.7041	37.3548
BnaA08g28480D	6.17469	1.67554e-24	7.67752e-23	5.1541	5.32759	6.33437	0	0	0
BnaA07g34040D	-3.03313	1.69288e-24	7.74907e-23	3.38382	3.0965	3.83681	32.5112	34.5525	24.8294
BnaA02g18340D	4.1391	1.71268e-24	7.83171e-23	21.1287	25.4062	31.116	1.03047	1.20974	1.12881
BnaAnng12730D	-2.18679	1.7943e-24	8.19657e-23	24.2762	16.0685	17.542	85.5326	103.665	83.1223
BnaC03g56180D	-4.73025	1.8709e-24	8.53782e-23	0.176644	0.0692748	0.0370134	3.81965	4.3734	3.68177
BnaA02g03440D	3.16141	1.99089e-24	9.07615e-23	23.3772	30.5841	21.8452	1.73512	2.97445	2.89993
BnaC04g39940D	-2.84358	2.0033e-24	9.12348e-23	107.89	81.0125	110.275	1088.72	504.93	790.148
BnaC02g32790D	6.15997	2.0702e-24	9.41855e-23	19.7797	21.5915	19.1221	0	0	0
BnaA08g27590D	6.17908	2.2674e-24	1.03053e-22	24.4447	26.2555	35.6423	0	0	0
BnaC02g27830D	-3.29553	2.29667e-24	1.04278e-22	1.5695	1.92297	2.82058	27.7448	24.1143	17.3317
BnaA03g26770D	2.92485	2.39834e-24	1.08784e-22	6.22924	6.50641	6.10182	0.943117	0.668031	0.692003
BnaA07g33060D	3.38912	2.53835e-24	1.14902e-22	24.3396	29.9719	15.9243	1.16429	1.81807	2.75275
BnaA03g02470D	-3.1021	2.66959e-24	1.20721e-22	0.894481	1.40208	1.21037	8.60123	11.8027	11.6151
BnaC05g10680D	-4.12026	3.05636e-24	1.37933e-22	0.592507	0.953462	0.820324	11.0933	18.3302	23.9311
BnaC01g38970D	5.86171	3.34582e-24	1.50693e-22	7.92697	8.36211	6.51376	0.080884	0	0
BnaC03g04460D	3.34907	3.36348e-24	1.51336e-22	4.79044	4.39386	4.32236	0.38103	0.229939	0.53012
BnaA05g14430D	-3.01421	3.47057e-24	1.55998e-22	10.134	12.9911	10.3842	70.7277	80.7631	140.862
BnaA05g31370D	-2.12025	3.58891e-24	1.61156e-22	7.72063	11.1939	8.74775	41.1831	40.5994	42.3765
BnaA01g33600D	-2.24516	3.61475e-24	1.62154e-22	3.01302	4.1658	3.02416	14.5172	16.0015	18.4034
BnaA01g17570D	-2.68533	3.67172e-24	1.64545e-22	33.8949	21.7757	42.1681	231.947	261.737	178.187
BnaA08g19350D	-6.22403	3.79195e-24	1.69763e-22	0	0	0	5.23814	9.91232	4.59732
BnaC08g43450D	2.07014	4.13087e-24	1.84569e-22	93.4269	96.4847	84.3427	15.8348	21.5485	25.0473
BnaA05g11340D	6.22158	4.17608e-24	1.86403e-22	2.07725	4.85859	2.93259	0	0	0
BnaC09g21910D	6.20558	4.28805e-24	1.91211e-22	4.91455	6.88244	3.1396	0	0	0
BnaA05g32660D	-3.28488	4.41894e-24	1.96851e-22	0.639609	0.747894	0.805342	7.14661	6.48912	10.3243
BnaA09g11940D	6.1623	4.62591e-24	2.05663e-22	3.13821	4.96213	5.09546	0	0	0
BnaA09g21220D	5.84749	5.04061e-24	2.23878e-22	1.44823	1.7652	1.95366	0.0184935	0	0
BnaA01g30570D	-5.34467	5.08888e-24	2.25798e-22	0	0	0.513284	20.4827	12.8406	13.6701
BnaC07g39860D	2.54505	5.29434e-24	2.34683e-22	104.952	80.2944	103.847	14.5209	20.9146	11.3914
BnaA09g04540D	-6.1509	5.35338e-24	2.37065e-22	0	0	0	6.79758	9.09589	5.80989
BnaC07g34060D	-5.59343	6.22055e-24	2.75195e-22	0.106916	0	0	5.28735	5.51173	5.94899
BnaC02g35320D	5.38209	6.60787e-24	2.91755e-22	2.3127	2.49791	2.85811	0.0285363	0.047488	0
BnaA05g05760D	2.50367	6.77493e-24	2.98836e-22	18.7184	13.1393	22.4099	2.80373	2.77217	3.44521
BnaA09g07420D	-5.93315	7.25624e-24	3.19238e-22	0	0	0.0310083	2.46675	3.84382	5.30832
BnaA10g24300D	-3.39291	7.25881e-24	3.19238e-22	1.02162	0.710559	1.77706	14.905	14.7097	11.2427
BnaA03g28140D	-4.7477	7.42695e-24	3.26313e-22	0.159253	0.103447	0.1122	5.61328	5.30346	5.3923
BnaA04g11150D	-4.54033	7.91104e-24	3.4694e-22	0.0182781	0.107696	0.0964548	1.87064	2.31958	3.25229
BnaCnng64870D	-3.7476	8.15601e-24	3.57295e-22	1.51033	0.463205	0.83517	18.2448	15.1465	11.8872
BnaC02g00480D	2.78893	8.21339e-24	3.59458e-22	36.1292	46.5176	25.8296	5.23222	5.90006	3.64743
BnaA10g27180D	-6.23634	8.62611e-24	3.77153e-22	0	0	0	2.93204	3.1878	7.56625
BnaA07g35580D	3.49701	9.85888e-24	4.30633e-22	6.03073	7.5811	5.37817	0.584816	0.28375	0.570067
BnaA07g15390D	5.84634	1.00778e-23	4.39765e-22	10.2605	8.52332	13.0465	0	0	0.083212
BnaA07g12500D	-6.17481	1.01346e-23	4.41817e-22	0	0	0	8.38399	12.3783	5.44044
BnaC05g35070D	5.30299	1.02172e-23	4.44985e-22	4.32733	6.90461	4.03992	0.0991236	0.0815728	0
BnaC08g25730D	6.09559	1.0281e-23	4.46896e-22	5.12435	5.71125	6.59929	0	0	0
BnaA06g30200D	-2.80641	1.02775e-23	4.46896e-22	19.1556	31.302	31.7104	239.646	140.61	243.939
BnaA02g07730D	2.21252	1.04294e-23	4.52907e-22	13.9906	18.6368	16.3284	3.74142	2.95848	3.39382
BnaA09g34360D	6.09092	1.05968e-23	4.59731e-22	3.14084	3.33233	3.85374	0	0	0
BnaAnng18020D	-6.09217	1.06735e-23	4.62611e-22	0	0	0	10.7889	10.9919	9.65842
BnaA09g10240D	2.85665	1.09366e-23	4.73306e-22	8.11302	8.32598	9.78247	1.31857	1.03345	1.00599
BnaC06g40470D	-4.4872	1.09414e-23	4.73306e-22	0.259703	0.101227	0.220434	5.5368	7.87882	5.23462
BnaC01g03860D	-4.52185	1.12067e-23	4.84316e-22	0.0745739	0.219252	0.117438	5.93562	3.64499	4.33774
BnaC08g37760D	3.73627	1.20601e-23	5.20195e-22	3.15941	4.8654	6.3797	0.307512	0.204387	0.386902
BnaA04g20040D	-2.36465	1.25126e-23	5.39194e-22	3.47059	4.26162	3.78894	16.1581	20.8604	24.1092
BnaA02g03350D	2.06551	1.40103e-23	6.03155e-22	26.0938	19.249	23.9475	5.38156	5.85248	4.63387
BnaC06g35210D	-4.76805	1.41055e-23	6.06671e-22	0.0622716	0.120664	0.260556	6.08792	7.41366	6.32818
BnaA07g35920D	6.07772	1.44507e-23	6.20329e-22	8.96164	10.3679	8.55505	0	0	0
BnaC03g41130D	-2.12568	1.57564e-23	6.73798e-22	3.12638	3.67094	3.91664	14.5512	16.5601	17.1084
BnaCnng18430D	3.0356	1.59605e-23	6.81877e-22	11.6795	9.29684	11.1349	1.31338	1.06804	1.21011
BnaAnng03180D	-2.34137	1.60488e-23	6.84996e-22	7.81305	9.08102	8.59586	31.1176	48.3995	53.4335
BnaC03g70790D	-6.13222	1.68151e-23	7.16344e-22	0	0	0	7.45307	7.37297	3.96963
BnaA07g34870D	2.03004	1.74573e-23	7.42995e-22	53.9489	58.2747	52.893	12.5444	15.3335	12.2374
BnaA08g05660D	3.21359	1.79326e-23	7.625e-22	41.8134	67.1436	28.8365	3.06027	4.93675	5.21513
BnaA09g51530D	-5.05783	1.86998e-23	7.93617e-22	0.116469	0.112669	0.0813298	4.24715	10.4226	4.64856
BnaA03g31290D	2.11459	1.87592e-23	7.95388e-22	16.035	20.6132	14.9264	4.37485	3.73973	3.52255
BnaA08g09110D	4.05824	1.88785e-23	7.99688e-22	15.8264	25.9985	18.8399	0.348352	0.696854	1.76634
BnaA01g01620D	-6.08019	1.94051e-23	8.20446e-22	0	0	0	7.18829	5.56927	5.18485
BnaCnng61330D	2.8232	2.02684e-23	8.55332e-22	9.58248	10.0009	10.8188	1.25564	1.2167	1.48123
BnaA03g09530D	3.48456	2.04606e-23	8.62632e-22	19.0764	20.0102	22.8848	1.63153	1.33972	1.78735
BnaA02g36020D	-6.06706	2.11511e-23	8.9091e-22	0	0	0	5.16562	5.03914	4.1032
BnaA10g12660D	6.07143	2.13249e-23	8.97387e-22	1.77467	2.47005	2.31227	0	0	0
BnaA07g34490D	2.31001	2.13557e-23	8.97839e-22	145.623	161.585	125.321	20.3996	26.6463	35.4691
BnaC06g15200D	-2.80254	2.50346e-23	1.05152e-21	1.3857	1.18528	2.1866	11.3358	12.12	11.5173
BnaA09g16300D	-2.15753	2.53457e-23	1.06359e-21	2.40277	2.05879	2.31884	8.77538	12.3634	9.94313
BnaCnng38840D	6.04568	2.59011e-23	1.08589e-21	4.03272	3.97338	4.16244	0	0	0
BnaC01g10220D	4.88875	2.60039e-23	1.08918e-21	3.14565	3.45733	4.16396	0.120748	0	0.0876647
BnaA04g17540D	-2.06728	2.61594e-23	1.09467e-21	11.9191	11.6704	11.723	58.0635	55.3774	38.1217
BnaA03g37290D	2.92854	2.74789e-23	1.14774e-21	8.33611	10.2196	8.53559	0.878808	1.59608	0.776089
BnaCnng18380D	4.80387	2.89724e-23	1.20717e-21	4.22946	5.59228	3.44868	0.0943387	0.117028	0.06886
BnaA09g38200D	-3.49817	2.89824e-23	1.20717e-21	0.436852	0.384265	0.367235	4.68781	5.50192	5.34011
BnaC08g44860D	3.60885	2.93233e-23	1.22024e-21	6.24951	7.58448	6.39291	0.223257	0.733952	0.406459
BnaA03g21990D	3.53082	3.04613e-23	1.26642e-21	8.98035	9.32083	11.766	0.861329	0.928012	0.439294
BnaC08g03560D	4.83633	3.13257e-23	1.30115e-21	20.6887	23.3949	24.1683	0.541799	0.672973	0.199461
BnaA03g46980D	2.04424	3.34135e-23	1.38658e-21	9.82976	9.78836	8.28382	2.23446	2.35902	1.9065
BnaC08g27980D	2.51941	3.38699e-23	1.40422e-21	9.60292	8.42349	9.50883	1.24478	1.41523	1.77398
BnaC01g02620D	3.33934	3.62757e-23	1.50258e-21	20.3988	14.2856	25.8453	2.51776	1.45095	1.29033
BnaA03g00550D	4.76179	3.71024e-23	1.5354e-21	47.3193	28.6715	51.3421	2.32965	0	0.739019
BnaC03g37640D	-6.06031	3.74329e-23	1.5463e-21	0	0	0	8.52483	5.96897	5.64305
BnaC04g14480D	-2.30468	3.74346e-23	1.5463e-21	2.62996	3.29843	2.77302	17.692	13.6183	13.2749
BnaA06g19810D	4.9697	4.06148e-23	1.67612e-21	11.0846	8.49341	7.06127	0	0.377437	0.0688424
BnaA09g00260D	-2.24594	4.18535e-23	1.72565e-21	5.1374	5.54919	4.55003	22.3111	21.1971	31.392
BnaC01g38860D	6.03949	4.36099e-23	1.79641e-21	14.6698	16.3995	11.5727	0	0	0
BnaA01g34010D	-2.42558	4.45362e-23	1.83289e-21	1.78694	2.15175	1.9268	11.2205	9.92084	11.7492
BnaA03g03100D	4.47854	4.72431e-23	1.94251e-21	2.25349	2.49569	2.9012	0.0759416	0	0.148044
BnaCnng18390D	2.69568	4.95351e-23	2.03489e-21	4.76028	4.88495	4.07508	0.756906	0.727177	0.511354
BnaC02g13700D	6.02473	5.04476e-23	2.07048e-21	4.85814	4.13446	5.27859	0	0	0
BnaC08g07360D	6.01491	5.79664e-23	2.37274e-21	32.4705	26.5817	31.7031	0	0	0
BnaC09g21700D	-6.08238	5.79711e-23	2.37274e-21	0	0	0	8.09185	6.0092	3.79915
BnaCnng25110D	-4.49833	5.87847e-23	2.40385e-21	0.516107	0.372221	0.26843	14.6783	12.9334	11.4206
BnaA02g18450D	4.03632	5.94494e-23	2.42882e-21	7.8339	6.72127	6.71249	0.256315	0.105571	0.611733
BnaA01g24990D	2.74005	6.02555e-23	2.45504e-21	11.4667	17.9174	11.003	1.92984	1.86002	1.88855
BnaA06g08190D	-2.96022	6.02028e-23	2.45504e-21	2.81622	3.40756	2.58661	28.5596	25.8176	20.6415
BnaA05g16460D	-2.0756	6.28747e-23	2.55943e-21	7.05373	8.95279	10.0332	31.2586	42.1598	37.3027
BnaC08g14670D	-3.26872	7.09939e-23	2.88732e-21	41.1069	72.4498	33.4826	532.024	727.918	353.655
BnaA08g03160D	6.0969	7.14819e-23	2.90453e-21	10.4602	9.54052	21.0675	0	0	0
BnaA03g46910D	2.049	7.4815e-23	3.03722e-21	73.912	104.65	72.174	17.6953	19.9999	21.1334
BnaCnng33810D	-6.01919	7.89086e-23	3.20051e-21	0	0	0	7.41697	5.0877	6.88129
BnaAnng11500D	2.30139	7.97167e-23	3.22745e-21	12.0361	15.4795	12.6584	2.87027	2.76095	2.26154
BnaCnng16650D	6.00702	8.03745e-23	3.25114e-21	4.16424	5.18246	3.88036	0	0	0
BnaA10g29810D	2.50701	8.17507e-23	3.30383e-21	13.9014	10.8511	12.5315	1.70561	1.87787	2.44556
BnaA02g05120D	2.40102	8.25674e-23	3.33383e-21	27.8571	22.2233	22.4327	5.65177	3.44432	4.11098
BnaC01g38710D	6.00516	8.4448e-23	3.4067e-21	2.67396	2.51531	3.3854	0	0	0
BnaCnng73480D	6.02043	8.56378e-23	3.4516e-21	4.89881	7.65231	6.21662	0	0	0
BnaC06g40430D	-3.56598	9.0973e-23	3.66334e-21	0.193638	0.244109	0.376322	2.95274	4.10961	4.14188
BnaC09g44460D	-2.29247	9.33762e-23	3.75337e-21	7.35114	9.85641	8.54151	50.8204	39.6792	41.8011
BnaA01g33530D	-2.24058	9.53273e-23	3.82837e-21	1.91712	2.46154	2.59013	12.6335	11.1568	10.6826
BnaAnng07630D	-6.00867	9.65633e-23	3.87454e-21	0	0	0	9.72976	10.9228	13.9319
BnaA01g15960D	-3.056	1.04708e-22	4.19384e-21	1.8382	1.30513	2.97986	20.4692	17.6674	18.18
BnaA10g00800D	-2.4053	1.07041e-22	4.28344e-21	2.73279	2.54091	1.97576	15.0429	15.6484	9.44035
BnaA01g20340D	-4.08515	1.10915e-22	4.43454e-21	0.183421	0.359704	0.0959193	3.30748	5.81075	5.25081
BnaA07g17250D	-6.00946	1.19181e-22	4.76075e-21	0	0	0	25.3767	22.2748	34.7304
BnaC02g45000D	-3.50954	1.22248e-22	4.87895e-21	0.962965	0.433275	1.31801	13.3367	12.9472	10.0193
BnaA04g00260D	5.69578	1.22547e-22	4.88651e-21	5.28894	5.20151	5.19972	0	0.0549301	0
BnaC01g09500D	3.86978	1.24715e-22	4.96413e-21	96.2779	103.797	77.2917	5.29608	2.20112	7.40734
BnaC02g48890D	-2.03377	1.24627e-22	4.96413e-21	73.6252	104.38	82.1411	415.337	393.082	302.91
BnaC02g38050D	-5.99266	1.29649e-22	5.15595e-21	0	0	0	5.12847	5.74644	4.12449
BnaCnng18300D	5.99746	1.30676e-22	5.1876e-21	3.17469	3.05984	2.13942	0	0	0
BnaA06g16790D	3.88955	1.3062e-22	5.1876e-21	11.6475	14.4362	21.6111	0.692498	1.39598	0.505818
BnaAnng37130D	2.75767	1.39472e-22	5.53192e-21	18.7461	15.2271	20.1245	2.48531	3.15255	1.75551
BnaA02g08870D	5.45692	1.43901e-22	5.70253e-21	4.9541	4.48786	4.89846	0	0.0987504	0
BnaC08g35100D	-5.97683	1.44317e-22	5.71394e-21	0	0	0	12.1176	10.5053	10.1292
BnaCnng45700D	-4.73415	1.52041e-22	6.00917e-21	0.0608463	0.298224	0.0646521	6.6274	6.95741	5.1732
BnaA04g17050D	6.08079	1.72409e-22	6.8022e-21	9.11347	3.28793	4.83727	0	0	0
BnaCnng63090D	2.9405	1.73418e-22	6.836e-21	9.52888	12.8422	11.1058	1.0371	1.63935	1.28406
BnaA03g03810D	-2.1693	1.80765e-22	7.11936e-21	12.3906	10.8297	15.9118	62.174	56.4274	65.0924
BnaA09g14510D	2.6805	1.82434e-22	7.17879e-21	47.3716	34.9918	52.0111	5.50328	7.11012	6.98447
BnaA01g12060D	2.1828	1.83889e-22	7.22969e-21	6438.41	5356.7	7370.55	1608.99	1504.92	1022.1
BnaC08g45040D	5.95869	1.84824e-22	7.26007e-21	3.06397	3.15212	3.42482	0	0	0
BnaA09g50370D	-2.88675	1.93671e-22	7.60096e-21	10.0336	12.021	12.4724	88.8637	121.081	69.4238
BnaC07g23200D	-2.52488	1.95118e-22	7.65106e-21	2.06199	1.52892	2.26819	11.9929	12.9618	10.6961
BnaC08g44470D	5.98473	2.07799e-22	8.14118e-21	6.49542	8.78848	5.40695	0	0	0
BnaCnng02030D	5.9518	2.09841e-22	8.21401e-21	4.93926	5.06267	5.35458	0	0	0
BnaC06g39930D	-5.96648	2.16397e-22	8.46324e-21	0	0	0	1.74654	2.22599	1.67167
BnaA03g01470D	5.98561	2.25678e-22	8.81855e-21	6.79236	10.8087	10.8386	0	0	0
BnaC02g11570D	2.39524	2.37401e-22	9.26855e-21	65.0166	94.338	62.8496	16.3415	13.3643	11.2069
BnaA01g09860D	2.31678	2.37938e-22	9.28143e-21	14.7807	10.2889	16.6198	2.65337	2.44439	2.85499
BnaC01g26640D	2.47635	2.47399e-22	9.63376e-21	81.6407	103.444	70.4746	12.629	11.9314	19.1168
BnaA01g33790D	-5.95375	2.663e-22	1.03607e-20	0	0	0	19.1548	23.3745	25.3968
BnaC03g41600D	5.45884	2.6979e-22	1.04875e-20	8.97603	12.5105	10.5632	0	0.212849	0
BnaA02g00300D	3.74349	2.82894e-22	1.09873e-20	5.93428	5.72896	4.62715	0.168391	0.208165	0.582337
BnaA06g16150D	-4.21203	2.86119e-22	1.11029e-20	2.57497	0.415538	1.63133	43.0521	47.7187	23.7924
BnaA01g17510D	-2.3982	2.89794e-22	1.12358e-20	1.33846	1.13012	1.0005	7.26735	6.61543	5.29245
BnaA06g02970D	4.64338	2.99428e-22	1.15994e-20	14.2654	6.15102	17.7621	0.384709	0.498566	0.112489
BnaC06g17140D	-5.95843	3.18936e-22	1.23337e-20	0	0	0	3.9558	2.90973	4.28795
BnaC03g14170D	-3.39562	3.18673e-22	1.23337e-20	1.22432	2.68298	2.08757	24.8761	16.9914	30.1915
BnaA09g10900D	2.75058	3.25121e-22	1.25621e-20	26.9838	20.7498	29.5916	4.93348	2.46326	3.33653
BnaC06g40050D	-5.95423	3.35332e-22	1.29233e-20	0	0	0	4.90281	5.31631	3.58996
BnaC05g42880D	5.94058	3.48428e-22	1.34164e-20	7.20529	7.49425	9.46496	0	0	0
BnaC09g38460D	2.02005	3.62728e-22	1.39551e-20	10.5589	12.1555	10.7305	3.0532	2.42866	2.45625
BnaC06g07230D	2.59225	3.76857e-22	1.44862e-20	58.5079	57.6052	72.9383	12.8781	7.48403	9.31646
BnaA10g12910D	-5.92735	3.84463e-22	1.47659e-20	0	0	0	1.4739	1.59882	1.51835
BnaA04g04350D	-2.06487	4.02912e-22	1.54613e-20	8.45491	9.08403	12.3673	39.7858	49.5728	40.1657
BnaC08g44350D	4.99138	4.36975e-22	1.67398e-20	6.62661	9.778	5.05047	0.0683833	0	0.248803
BnaA06g06150D	-4.51802	4.38258e-22	1.67746e-20	0.237356	0.0872665	0	4.38877	2.89319	3.84378
BnaA10g06850D	2.66556	4.45213e-22	1.70262e-20	40.1997	43.1452	38.2533	6.58235	3.73928	7.74981
BnaA04g17360D	-5.54931	4.73374e-22	1.80878e-20	0	0.270859	0.292606	48.0556	25.9781	23.4197
BnaA07g26970D	3.58109	4.78717e-22	1.82764e-20	9.10571	9.67422	10.9768	0.637012	0.87329	0.548339
BnaA05g32840D	-5.91995	5.08879e-22	1.94114e-20	0	0	0	8.11772	9.78854	8.93942
BnaA05g32770D	-5.92309	5.44347e-22	2.07291e-20	0	0	0	2.6289	2.53956	3.29218
BnaC06g29730D	-5.91139	5.58054e-22	2.1233e-20	0	0	0	6.45205	6.45116	7.18592
BnaC08g18070D	-5.64606	5.71522e-22	2.17087e-20	0	0	0.0857858	8.66834	8.07002	6.68112
BnaA09g37890D	-3.47232	5.73216e-22	2.17546e-20	5.38875	5.08902	3.26334	45.4499	52.3533	80.8658
BnaC08g26090D	-4.61416	5.80351e-22	2.20067e-20	0.246596	0	0.255585	5.40143	6.24791	7.86961
BnaC07g42740D	3.24882	6.62391e-22	2.50753e-20	6.95488	6.63011	4.79872	0.372159	0.39971	0.851472
BnaC01g39060D	5.61939	6.94508e-22	2.62689e-20	3.43189	3.01626	2.9887	0.0418511	0	0
BnaA07g17380D	5.90541	7.21189e-22	2.72551e-20	4.15538	4.53396	3.40176	0	0	0
BnaA06g37500D	4.10659	7.40841e-22	2.79507e-20	18.0887	11.2165	9.80924	0.626127	0.919848	0.153598
BnaA07g36910D	3.55601	7.43421e-22	2.80245e-20	9.89825	7.22067	8.6443	0.485405	0.339451	0.959669
BnaA02g11610D	-2.56164	7.67719e-22	2.89161e-20	1.07973	1.13711	1.27488	6.76821	7.84871	7.0349
BnaA01g09260D	2.29498	7.69167e-22	2.89464e-20	5.23189	5.59548	5.04249	0.862855	1.05867	1.1261
BnaC04g45800D	2.26886	8.13162e-22	3.05764e-20	350.575	256.3	363.535	54.9669	81.5593	48.19
BnaC08g44230D	3.97341	8.3382e-22	3.13269e-20	5.65316	3.76989	4.99085	0.304502	0.25246	0.147585
BnaA03g29680D	2.85056	8.79392e-22	3.29838e-20	16.7819	20.3361	16.5491	3.22496	2.19598	1.54174
BnaC03g13210D	-2.87204	9.43363e-22	3.53241e-20	4.57279	4.62441	2.43164	24.0367	30.432	37.7751
BnaCnng09730D	5.87966	9.99863e-22	3.74086e-20	16.6769	15.7224	17.3054	0	0	0
BnaCnng67420D	3.19535	1.07239e-21	4.00885e-20	795.572	523.649	755.877	90.9829	34.088	75.7141
BnaA04g05650D	-2.3534	1.10947e-21	4.14057e-20	2.18309	2.00054	2.15621	9.36887	10.6058	13.3344
BnaA04g11980D	5.87724	1.21128e-21	4.51678e-20	5.70644	7.12347	6.59419	0	0	0
BnaA06g04130D	2.00693	1.25097e-21	4.66088e-20	229.683	175.288	204.857	60.4221	40.2097	46.8753
BnaC01g01890D	3.69888	1.27877e-21	4.76052e-20	5.89159	9.01003	8.88266	0.606111	0.37675	0.496481
BnaC07g39400D	-2.24178	1.2909e-21	4.79773e-20	2.39008	3.37437	2.94244	15.2219	13.0567	15.0002
BnaC01g38640D	5.88386	1.3854e-21	5.1404e-20	1.69481	1.5141	1.15045	0	0	0
BnaC01g19170D	2.47273	1.38868e-21	5.14833e-20	7.62324	6.52925	7.39632	1.31269	1.24948	1.09663
BnaA09g07850D	-2.18103	1.40513e-21	5.205e-20	4.51999	5.70596	5.0129	24.013	26.2759	20.3735
BnaC06g39220D	-5.8778	1.46287e-21	5.41445e-20	0	0	0	4.37462	5.3421	6.0175
BnaA04g20200D	5.85649	1.6093e-21	5.94171e-20	2.71611	2.82294	2.70341	0	0	0
BnaC07g39000D	-3.4286	1.62438e-21	5.99243e-20	0.318572	0.27735	0.413204	4.64113	4.40391	3.46779
BnaCnng56560D	-4.34604	1.62661e-21	5.99574e-20	1.73918	0.2362	0.503901	23.9097	24.6954	24.5145
BnaCnng01660D	2.49854	1.74412e-21	6.41833e-20	30.6659	38.284	36.4693	5.41873	4.89447	7.22144
BnaC07g35760D	-5.34751	1.76358e-21	6.48462e-20	0.0312506	0	0.032707	2.62207	2.82308	2.68539
BnaA02g33090D	-2.92068	1.79434e-21	6.59232e-20	2.08359	2.17086	1.95975	25.1707	15.2695	10.5141
BnaA03g06360D	-5.85758	1.85985e-21	6.82742e-20	0	0	0	5.88539	7.11777	6.36667
BnaC02g29450D	-4.0595	1.86284e-21	6.83281e-20	0.0507096	0.173835	0.188399	2.31068	3.74392	3.00616
BnaA09g00280D	-2.06614	1.96821e-21	7.21339e-20	3.21301	4.7095	3.47627	15.8461	16.85	16.2816
BnaCnng29150D	5.8568	2.02866e-21	7.42889e-20	3.11683	2.63229	2.31752	0	0	0
BnaCnng03370D	2.62923	2.05529e-21	7.52027e-20	67.702	90.0881	56.1995	13.795	7.78681	10.9026
BnaA01g06040D	2.90948	2.21095e-21	8.08321e-20	19.5181	16.047	17.5027	2.82006	1.41709	2.24863
BnaA08g03240D	2.72617	2.26117e-21	8.26009e-20	32.3162	26.5861	25.1336	5.04353	3.36247	3.43376
BnaC08g03710D	5.84017	2.30401e-21	8.40949e-20	5.87663	5.90365	5.53037	0	0	0
BnaA09g35160D	-2.64463	2.30582e-21	8.40949e-20	2.09588	1.70394	1.09546	10.5552	9.03496	12.6821
BnaA10g23500D	2.54015	2.31221e-21	8.42593e-20	487.398	239.412	309.354	57.6568	47.5377	65.804
BnaC06g15630D	5.83771	2.39795e-21	8.7313e-20	1.06214	1.01414	1.02418	0	0	0
BnaC01g24110D	3.06909	2.56984e-21	9.3496e-20	10.8348	11.9903	11.852	0.881022	2.00307	0.783262
BnaC01g09830D	2.63721	2.76128e-21	1.0038e-19	14.1587	14.1335	15.6421	1.79743	2.73528	2.00307
BnaC03g74470D	-2.44686	2.90103e-21	1.05289e-19	5.39945	8.72833	7.30448	35.7138	39.4654	47.937
BnaC05g42970D	3.81093	2.97677e-21	1.0795e-19	9.14043	12.1585	11.6515	1.22073	0.307569	0.412867
BnaA08g17370D	-2.27123	3.01331e-21	1.09188e-19	0.702702	0.775456	0.721625	2.87869	4.40353	3.58457
BnaA03g03230D	3.67017	3.14288e-21	1.13791e-19	1.84351	2.00204	2.47254	0.158214	0.167398	0.0825555
BnaC01g25860D	3.07879	3.15834e-21	1.14258e-19	8.64427	9.24875	8.85672	0.582519	1.1548	1.03088
BnaC08g44650D	5.84756	3.24855e-21	1.17427e-19	2.67139	2.64982	3.89203	0	0	0
BnaC01g04120D	2.41892	3.51263e-21	1.26565e-19	31.8141	55.8076	36.7799	6.66473	8.94827	6.54381
BnaC07g04430D	-5.8413	3.52306e-21	1.26839e-19	0	0	0	2.49607	3.73626	3.11519
BnaA05g05360D	-2.36694	3.58374e-21	1.2892e-19	2.1669	2.90401	3.84946	16.5015	15.5797	15.7071
BnaCnng24640D	5.83223	3.64645e-21	1.31071e-19	8.58998	6.17651	6.61938	0	0	0
BnaA02g16870D	3.28289	3.91902e-21	1.40755e-19	23.318	32.3349	28.7172	3.50174	1.17074	2.96814
BnaA09g31990D	5.81813	4.02533e-21	1.44458e-19	1.63169	1.36179	1.6384	0	0	0
BnaC09g18950D	-5.81737	4.09146e-21	1.46714e-19	0	0	0	1.04783	1.17113	1.15995
BnaC06g40060D	-4.81015	4.10871e-21	1.47214e-19	0.0821002	0.0805386	0.129717	2.99447	4.6145	7.13209
BnaA10g24340D	5.85978	4.13863e-21	1.48168e-19	2.30775	4.29512	2.95338	0	0	0
BnaCnng53710D	-2.85774	4.14211e-21	1.48175e-19	0.964559	1.41802	1.6414	11.7912	9.98418	10.0401
BnaC02g10670D	3.08293	4.17436e-21	1.4909e-19	26.7666	38.1476	20.5672	2.1992	2.48125	4.2319
BnaC09g39740D	3.91744	4.34354e-21	1.54886e-19	14.6963	13.4546	15.4952	1.08527	0.126735	1.00931
BnaC07g04350D	2.83213	4.52539e-21	1.61242e-19	11.241	8.32078	14.002	1.57229	1.46578	1.24911
BnaC06g40490D	-5.81015	4.60821e-21	1.64063e-19	0	0	0	77.3375	77.166	82.351
BnaC01g23180D	5.80781	4.84332e-21	1.72297e-19	6.56336	7.04597	5.93189	0	0	0
BnaC01g40560D	5.31659	4.85114e-21	1.72439e-19	5.44925	4.0933	4.5616	0.0651031	0	0.0473346
BnaC06g40080D	-5.81136	5.15568e-21	1.82974e-19	0	0	0	5.3816	6.41815	5.28179
BnaC04g27080D	2.4986	5.16424e-21	1.83133e-19	14.0169	9.60513	14.7819	2.55076	1.92337	2.00957
BnaA09g03490D	4.2479	5.18482e-21	1.83717e-19	4.30918	5.18148	5.79391	0.120738	0.346096	0.0879521
BnaUnng00510D	4.70154	5.33031e-21	1.88723e-19	6.43422	4.68316	5.78884	0	0.121698	0.222573
BnaA10g27210D	-5.8119	5.68741e-21	2.01208e-19	0	0	0	4.37364	4.13949	5.48316
BnaC08g22900D	5.81665	5.77445e-21	2.04126e-19	1.24262	1.60012	1.07503	0	0	0
BnaA09g38190D	-2.25299	5.81986e-21	2.05569e-19	53.3278	68.4441	37.8934	235.471	309.21	263.353
BnaC07g01920D	5.79478	6.18902e-21	2.18437e-19	6.75421	7.07225	7.68149	0	0	0
BnaC02g48660D	3.50668	6.54176e-21	2.30705e-19	9.35369	7.29006	5.72057	0.741037	0.387421	0.540363
BnaA08g13790D	-2.32428	7.19584e-21	2.53374e-19	1.67896	1.21972	1.69622	8.21713	8.62142	7.64835
BnaA02g16460D	3.11188	7.22346e-21	2.54092e-19	328.16	150.159	150.49	18.5466	17.1672	28.6973
BnaA09g45400D	-4.37445	7.22756e-21	2.54092e-19	0.269799	0.198609	0.708796	6.35617	16.5956	12.2949
BnaC07g35840D	5.66976	7.23524e-21	2.54163e-19	23.1235	37.5387	13.7674	0	0	0.195282
BnaC07g40080D	-5.52318	7.4477e-21	2.61421e-19	0	0.0956087	0	8.5102	7.35781	8.61843
BnaC06g39100D	-5.88861	7.85648e-21	2.75554e-19	0	0	0	12.9168	4.57468	8.18513
BnaA07g13740D	3.50954	8.00878e-21	2.80676e-19	3.6762	3.83845	3.34349	0.303575	0.124424	0.357583
BnaC06g40650D	-3.95761	8.0303e-21	2.81211e-19	0.298244	0.14463	0.418374	6.34342	6.85459	4.29788
BnaA06g35250D	3.02146	8.03688e-21	2.81222e-19	11.1855	14.356	12.3525	2.08436	1.31796	0.809757
BnaAnng22250D	4.69145	8.17758e-21	2.85922e-19	4.6508	5.94675	3.8608	0.0624234	0.154395	0.0910906
BnaC04g00710D	2.32499	8.43031e-21	2.94529e-19	79.3818	105.125	95.2698	15.1694	24.1359	13.9277
BnaC04g32950D	2.09835	9.96764e-21	3.4672e-19	13.9012	11.904	13.2699	3.38088	2.31858	3.09645
BnaA06g29170D	3.63552	1.08086e-20	3.7528e-19	7.49366	7.15298	9.05289	0.992749	0.255578	0.362278
BnaAnng01560D	-2.70042	1.0803e-20	3.7528e-19	1.62299	1.50263	1.78359	10.8287	12.8159	10.5034
BnaA03g07450D	-5.79511	1.11066e-20	3.85032e-19	0	0	0	11.1697	11.8154	7.6227
BnaC06g39480D	-2.51911	1.13219e-20	3.92193e-19	1.46116	1.39443	0.883119	7.74679	7.02156	8.10835
BnaA02g12600D	-5.76806	1.16628e-20	4.03689e-19	0	0	0	3.15925	3.25835	2.81344
BnaC06g39340D	-5.77599	1.17741e-20	4.06913e-19	0	0	0	4.01204	2.97169	3.34816
BnaA03g15050D	2.19968	1.24696e-20	4.30293e-19	32.3413	45.0509	39.6385	7.47388	7.88921	9.26548
BnaA06g13080D	2.0999	1.24698e-20	4.30293e-19	10.7954	7.80778	10.8951	2.36529	2.32301	1.86158
BnaA08g13980D	-3.04651	1.27593e-20	4.39606e-19	2.10386	0.826746	1.52832	15.85	14.51	11.0189
BnaA06g17410D	5.76675	1.30167e-20	4.4779e-19	10.1856	11.9613	13.3875	0	0	0
BnaA01g17050D	-2.62218	1.31405e-20	4.51702e-19	1.40989	1.29813	0.859508	9.31989	7.57294	7.07377
BnaA10g23700D	5.78834	1.3735e-20	4.71774e-19	7.24331	4.49492	7.43869	0	0	0
BnaC07g23340D	-4.66119	1.49849e-20	5.13528e-19	0.152816	0.0369861	0.0396493	4.01627	3.36499	2.89044
BnaA05g07110D	2.28541	1.62368e-20	5.55581e-19	4.74647	5.02969	5.16909	0.961861	0.904428	1.04204
BnaAnng39460D	-5.75048	1.66901e-20	5.70657e-19	0	0	0	5.2905	6.05165	5.39347
BnaA06g26950D	-4.35756	1.6918e-20	5.77772e-19	0.201892	0.0328152	0.245891	7.0327	3.17113	4.50186
BnaC01g39710D	-2.37452	1.6924e-20	5.77772e-19	9.80904	10.4706	6.85583	38.8775	45.1495	63.1273
BnaC05g42830D	2.11985	1.78848e-20	6.09646e-19	7.09698	10.4152	8.84517	1.90359	1.81144	2.04114
BnaA07g20730D	4.68262	1.79284e-20	6.10669e-19	18.9269	10.8793	11.0159	0.154965	0.632563	0.11294
BnaC03g08590D	-2.22694	1.80367e-20	6.1389e-19	1.23692	1.37645	1.46918	5.91974	5.94692	7.94095
BnaC08g45660D	5.74501	2.06514e-20	7.02352e-19	23.9118	26.7639	30.7001	0	0	0
BnaA04g18550D	5.73518	2.06886e-20	7.03084e-19	1.39941	1.55715	1.55874	0	0	0
BnaC09g29540D	-5.78251	2.07256e-20	7.03806e-19	0	0	0	22.8529	21.5163	12.7264
BnaA08g02910D	3.48441	2.1218e-20	7.1944e-19	10.8192	15.5893	21.2202	1.31959	0.881398	1.39364
BnaC03g04540D	2.12001	2.17683e-20	7.37543e-19	21.0413	21.4528	19.3945	3.27684	5.5753	4.73413
BnaA07g20680D	-2.52667	2.23896e-20	7.57449e-19	20.6732	14.6191	25.4166	160.283	121.271	91.2343
BnaA09g18260D	5.77912	2.33943e-20	7.90841e-19	11.1276	6.35512	5.9694	0	0	0
BnaA09g45420D	-5.81386	2.68499e-20	9.06972e-19	0	0	0	1.42784	2.41837	3.73113
BnaC03g57810D	5.73419	2.73995e-20	9.2484e-19	7.53412	10.4096	9.301	0	0	0
BnaC05g21260D	3.21267	2.82155e-20	9.50954e-19	24.0705	32.9866	23.3311	1.73488	2.82933	2.90611
BnaA07g34080D	-2.25437	3.3132e-20	1.11498e-18	42.4194	29.6811	35.3757	196.137	214.884	126.203
BnaA04g02460D	-2.06246	3.42848e-20	1.15291e-18	1.31096	1.69419	1.21553	5.88589	7.13192	5.00262
BnaAnng31820D	2.02754	3.69542e-20	1.24082e-18	23.209	20.502	24.053	5.96455	5.62425	4.23253
BnaAnng33250D	5.72493	3.77029e-20	1.26501e-18	10.0843	14.418	10.4265	0	0	0
BnaC09g28710D	-5.74436	3.88518e-20	1.30258e-18	0	0	0	23.1552	14.1188	24.2198
BnaA07g18120D	5.5977	3.99487e-20	1.33835e-18	3.13628	7.91313	3.47534	0	0.0438495	0
BnaC08g40580D	2.20367	4.01991e-20	1.34574e-18	7.25931	8.23978	6.09824	1.42145	1.29958	1.72708
BnaA09g19200D	-5.84968	4.25652e-20	1.42389e-18	0	0	0	1.02031	3.61261	3.42095
BnaA06g18270D	3.23342	4.49037e-20	1.49876e-18	10.8773	11.0883	14.8521	1.70678	1.25002	0.549146
BnaC07g15300D	4.69835	4.68144e-20	1.56137e-18	9.74004	12.1034	11.9183	0.326235	0.271667	0.120199
BnaA09g16630D	-2.51351	4.70837e-20	1.56919e-18	3.0325	2.69865	2.15202	15.403	17.6565	15.1345
BnaA09g36620D	-2.76129	5.03746e-20	1.67762e-18	1.87631	1.35028	1.71422	13.4876	12.3984	10.1767
BnaA04g01320D	4.8487	5.34686e-20	1.77934e-18	5.22494	5.76089	5.95628	0	0.0699708	0.190284
BnaC02g37450D	-2.47215	5.46848e-20	1.81846e-18	2.49529	2.18024	2.37623	10.4004	12.4267	18.4533
BnaC06g39850D	-5.2941	5.47423e-20	1.81903e-18	0.0495597	0.0484264	0	4.14245	6.29494	3.23881
BnaC03g09450D	2.60327	5.60954e-20	1.86261e-18	4.66569	4.35985	5.10626	0.821791	0.796276	0.569418
BnaA07g35460D	2.17039	5.83867e-20	1.93725e-18	10.5561	11.7936	9.45936	1.77135	2.34711	2.64908
BnaC04g23180D	-5.42542	5.85757e-20	1.94066e-18	0	0.0508753	0	4.29946	4.26712	3.70534
BnaC03g71760D	2.69645	5.88223e-20	1.94739e-18	14.0999	15.2806	12.3976	1.55571	1.56314	2.70158
BnaA01g32280D	-2.96917	6.0851e-20	2.01158e-18	0.249563	0.282736	0.246497	2.16536	2.43862	2.02394
BnaA09g04280D	3.14722	6.35155e-20	2.09812e-18	54.4996	44.2271	32.6861	4.30505	6.47571	2.20209
BnaC01g07420D	2.52063	6.3701e-20	2.10269e-18	8.81161	10.9753	11.6161	1.43718	1.77904	1.83677
BnaC09g41600D	-5.69656	6.48182e-20	2.138e-18	0	0	0	7.16386	4.87928	6.25737
BnaA02g15910D	5.43108	6.5604e-20	2.16233e-18	23.3211	11.2939	7.23447	0.274004	0	0
BnaA04g05980D	5.76454	6.89944e-20	2.27241e-18	4.96059	2.01785	4.80054	0	0	0
BnaC02g48060D	2.02725	7.07453e-20	2.32837e-18	22.6671	23.4667	18.5335	4.15109	5.98302	5.25832
BnaC05g48630D	-5.79815	7.23968e-20	2.38097e-18	0	0	0	8.24575	9.30891	3.00217
BnaA10g15370D	2.11477	7.40867e-20	2.43477e-18	14.4065	17.4539	15.0376	2.78433	4.12307	3.37901
BnaA03g36950D	3.13081	7.42796e-20	2.43932e-18	23.1562	16.0727	24.7081	1.24767	3.41647	1.72983
BnaC02g43900D	-5.72558	7.71694e-20	2.53236e-18	0	0	0	9.84438	6.65576	4.82455
BnaC08g39710D	-5.32358	8.49581e-20	2.78592e-18	0	0	0.276485	10.6504	9.09074	19.5946
BnaA02g16200D	2.09462	8.63923e-20	2.83088e-18	58.0192	87.1489	58.6589	18.1776	14.7928	13.0707
BnaC08g31950D	3.78342	8.86316e-20	2.90214e-18	7.89964	7.52944	9.08918	0.338674	0.541295	0.495845
BnaC06g02440D	5.70743	9.42511e-20	3.0794e-18	10.1292	15.5097	8.25295	0	0	0
BnaA06g39400D	3.43317	1.03655e-19	3.38417e-18	15.1817	6.70025	13.7937	1.2961	0.843809	0.600654
BnaA02g32820D	-3.83001	1.05995e-19	3.45807e-18	0.287563	0.0705394	0.149999	3.81072	3.22879	2.27252
BnaC03g11940D	-5.65617	1.09907e-19	3.58309e-18	0	0	0	5.657	5.24996	5.91632
BnaC03g70260D	5.66526	1.11418e-19	3.6297e-18	3.00075	4.10907	4.10521	0	0	0
BnaCnng71250D	5.3695	1.197e-19	3.89669e-18	8.68734	25.0556	4.43323	0.0844978	0.13811	0.0616683
BnaA07g09660D	-5.6873	1.28418e-19	4.17444e-18	0	0	0	58.887	39.6072	33.5558
BnaCnng52210D	-3.71153	1.33259e-19	4.32866e-18	0.238333	0.367271	0.282143	3.06205	4.84374	6.76297
BnaA06g22590D	3.13297	1.3601e-19	4.41482e-18	82.6956	34.8867	72.1795	8.92953	5.76003	4.30188
BnaC08g11750D	-2.93668	1.36192e-19	4.41751e-18	3.24049	3.19574	2.51283	18.7871	22.185	37.418
BnaC08g41780D	-2.14879	1.53934e-19	4.9894e-18	3.20524	4.51139	3.72565	14.7351	16.4932	21.4121
BnaC02g13380D	-5.7096	1.58869e-19	5.14429e-18	0	0	0	3.58371	2.44203	1.49262
BnaC06g39460D	-5.66212	1.58942e-19	5.14429e-18	0	0	0	4.09064	6.44972	5.83538
BnaC05g42770D	4.83687	1.61074e-19	5.20951e-18	3.4487	4.45469	5.42906	0.064784	0.0531276	0.0941258
BnaA03g20180D	3.32035	1.65985e-19	5.36449e-18	11.077	8.52976	14.5215	0.624372	1.37948	0.849085
BnaA03g07720D	-2.34359	1.67324e-19	5.40387e-18	2.36458	3.23992	2.54802	12.8668	14.4769	16.1012
BnaA02g01880D	3.69019	1.72116e-19	5.55463e-18	7.37194	5.45334	7.24433	0.248707	0.785993	0.181678
BnaA03g05520D	-5.63448	1.74287e-19	5.62065e-18	0	0	0	3.92479	4.52716	4.48649
BnaA04g12710D	-4.36193	1.78754e-19	5.76057e-18	0.338179	0.218588	0.47014	8.0464	14.8545	9.80754
BnaC06g40160D	-5.63648	1.85278e-19	5.96654e-18	0	0	0	6.16318	4.72598	5.00385
BnaA08g00830D	-5.62584	1.98689e-19	6.38926e-18	0	0	0	7.23634	6.95906	7.69818
BnaC03g07880D	-3.12899	2.02137e-19	6.49545e-18	1.47521	1.54213	1.65887	16.6073	13.415	16.0019
BnaA07g15570D	2.15897	2.03377e-19	6.53063e-18	7.07512	6.44759	6.92978	1.18405	1.4557	1.76158
BnaC04g56400D	5.79672	2.20862e-19	7.08702e-18	16.2812	9.35362	3.34688	0	0	0
BnaC09g16390D	-2.39288	2.37273e-19	7.60275e-18	5.29632	2.98964	5.86117	27.0174	28.9396	24.3346
BnaA09g37840D	3.72868	2.65096e-19	8.48817e-18	9.60972	8.08553	12.4505	0.349384	0.582091	0.772278
BnaC02g14700D	-5.63543	2.69915e-19	8.63631e-18	0	0	0	6.73016	9.1751	5.75579
BnaCnng33750D	-5.61477	2.82787e-19	9.03529e-18	0	0	0	4.03473	5.26971	4.74242
BnaA06g13830D	3.43356	2.93233e-19	9.36238e-18	20.2995	10.7383	9.07421	1.46599	0.896951	0.747917
BnaA02g03310D	-2.28438	2.94785e-19	9.40523e-18	0.612677	0.69623	0.622266	3.14778	3.27542	3.49186
BnaA09g22870D	-5.60433	3.02637e-19	9.6489e-18	0	0	0	3.81615	3.63018	3.48983
BnaC04g10770D	-2.55278	3.04699e-19	9.70774e-18	2.35475	1.78766	2.56431	15.7822	16.0672	10.9649
BnaC03g43890D	-5.62921	3.3227e-19	1.05786e-17	0	0	0	1.58675	2.7251	1.92301
BnaC04g14300D	-5.60707	3.37861e-19	1.0749e-17	0	0	0	2.61121	3.50065	2.61119
BnaA03g03540D	-3.32485	3.4475e-19	1.09604e-17	1.99095	1.92859	1.27376	14.706	16.866	29.7537
BnaA07g11980D	-3.5464	3.50153e-19	1.11243e-17	0.623761	0.140022	0.403248	5.8913	4.87394	5.62752
BnaA09g11160D	5.59412	3.52495e-19	1.11908e-17	7.30079	6.83283	6.23567	0	0	0
BnaA04g05180D	5.69086	3.64299e-19	1.15492e-17	4.41892	1.52474	3.40495	0	0	0
BnaA06g12360D	2.04246	3.74336e-19	1.1859e-17	5.9003	4.99652	5.72557	1.36995	1.41915	1.12002
BnaCnng36050D	-5.64114	3.84584e-19	1.21751e-17	0	0	0	2.39896	4.42132	4.68764
BnaC04g05070D	-4.92929	4.00928e-19	1.26835e-17	0.29553	0.143619	0	9.91131	10.7975	12.5112
BnaA02g17260D	2.75339	4.53118e-19	1.43144e-17	15.0612	21.9547	12.907	1.66434	2.89562	2.10841
BnaA08g21680D	3.21264	4.67036e-19	1.47437e-17	1.87025	2.18544	2.43693	0.283856	0.156185	0.172699
BnaAnng30250D	-5.6332	4.72274e-19	1.48985e-17	0	0	0	11.7348	9.72436	5.70771
BnaC08g18060D	-5.60679	4.81229e-19	1.51704e-17	0	0	0	13.3275	14.1206	8.81347
BnaA02g06340D	5.57787	4.99515e-19	1.57137e-17	10.7488	12.1106	10.2446	0	0	0
BnaA01g17500D	-3.12814	5.00379e-19	1.57299e-17	1.03613	0.469432	0.796103	7.66914	7.46372	7.86072
BnaC06g40510D	-2.36686	5.06542e-19	1.59124e-17	1.3564	1.38761	1.81518	6.5271	8.17492	9.9608
BnaC09g40530D	-2.83982	5.21438e-19	1.63575e-17	0.495222	0.668015	0.564404	4.94586	4.21615	4.31622
BnaA08g14630D	2.56426	5.26157e-19	1.6494e-17	12.2474	13.5911	14.0286	1.15094	2.4927	2.56749
BnaA05g07320D	5.31205	5.31032e-19	1.66352e-17	10.6645	9.80036	10.4792	0	0	0.128823
BnaA01g07330D	2.64112	5.35249e-19	1.67556e-17	9.38395	11.3085	12.0074	1.46766	1.36026	1.96512
BnaC01g01730D	5.69082	5.39555e-19	1.68668e-17	9.12722	5.69843	2.65837	0	0	0
BnaA09g02580D	-2.70303	5.88641e-19	1.83501e-17	1.25728	1.78391	1.60795	14.1504	10.9767	7.68105
BnaA04g20850D	-2.48177	6.52652e-19	2.03315e-17	1.2333	1.05218	1.07359	5.49562	7.6191	6.78243
BnaA08g20120D	5.58399	6.56161e-19	2.04266e-17	3.17343	2.13682	3.31752	0	0	0
BnaC01g17730D	3.36796	6.68177e-19	2.07862e-17	32.2504	15.3725	19.501	2.73591	1.5335	1.28038
BnaCnng57070D	2.67345	7.27368e-19	2.25963e-17	79.9246	47.2839	67.17	12.3596	10.0657	6.03578
BnaC01g32070D	5.08455	7.95108e-19	2.46494e-17	1.89703	1.48605	2.0342	0.0574615	0	0
BnaA01g09550D	5.57298	8.34274e-19	2.58458e-17	6.94378	11.2355	8.86602	0	0	0
BnaA01g07420D	2.28603	8.35493e-19	2.58657e-17	4.045	3.99208	5.0202	1.01357	0.871833	0.658671
BnaC03g59390D	-5.21032	8.52317e-19	2.63502e-17	0.0172077	0	0.0182733	1.89423	1.91292	0.843485
BnaC06g09050D	-4.95135	9.20941e-19	2.8413e-17	0	0	0.0608599	1.84885	1.17032	1.56888
BnaC02g46970D	2.06885	9.37027e-19	2.88894e-17	24.6625	31.6904	23.9833	7.13089	5.81556	5.60614
BnaCnng56050D	5.56881	9.47703e-19	2.91985e-17	4.26821	6.95384	6.47985	0	0	0
BnaA05g32830D	-5.32305	9.77073e-19	3.00827e-17	0	0.0523056	0	5.22521	3.55041	3.34005
BnaA07g01920D	5.55469	9.86076e-19	3.03391e-17	2.10327	3.02187	2.90639	0	0	0
BnaA03g00170D	3.02122	1.01137e-18	3.10745e-17	19.0391	27.1104	29.0823	2.74236	3.67983	1.73982
BnaCnng08300D	2.04534	1.02078e-18	3.13423e-17	6.00782	6.96226	6.9343	1.47365	1.5366	1.58824
BnaA05g11050D	5.0545	1.07276e-18	3.2871e-17	5.32356	6.22824	5.72809	0.0961207	0	0.0701334
BnaC02g27240D	-2.20423	1.10613e-18	3.3847e-17	96.5785	121.05	132.966	720.419	589.911	407.881
BnaC07g50350D	-5.53753	1.22394e-18	3.73756e-17	0	0	0	3.97994	3.15178	3.45687
BnaA03g36320D	4.87912	1.23872e-18	3.7801e-17	1.90076	1.76031	2.27352	0	0.026759	0.046917
BnaA09g52790D	2.02003	1.28876e-18	3.93016e-17	489.757	397.466	339.867	79.3244	125.084	87.9354
BnaC01g04450D	4.5066	1.30861e-18	3.98797e-17	4.46599	1.95432	3.77816	0.193646	0.0706281	0
BnaC05g00750D	2.39619	1.3135e-18	4.00015e-17	28.9168	31.8741	38.9086	4.20465	6.09479	7.50634
BnaUnng02760D	5.54987	1.37803e-18	4.19098e-17	12.5413	19.5199	12.6575	0	0	0
BnaAnng02460D	-2.35905	1.39715e-18	4.24627e-17	1.47367	1.11017	1.4713	6.01423	7.52841	8.09951
BnaA09g40160D	-2.22316	1.42662e-18	4.32994e-17	4.84873	4.2565	4.22203	21.4178	23.4549	21.9429
BnaA02g07900D	5.55684	1.46332e-18	4.43835e-17	14.175	8.37091	15.3116	0	0	0
BnaA04g01590D	2.89979	1.64559e-18	4.98106e-17	21.0211	19.0287	27.4908	2.66747	4.00004	1.44549
BnaCnng57610D	-5.04545	1.65708e-18	5.01246e-17	0.131332	0.127799	0	10.4197	8.7111	8.58458
BnaC03g04740D	5.52643	1.73278e-18	5.23087e-17	3.76533	3.41383	5.0799	0	0	0
BnaC03g70780D	-5.05965	1.81434e-18	5.46971e-17	0	0.105614	0.113673	8.39352	9.22437	6.48105
BnaC08g44160D	3.41899	1.81761e-18	5.47589e-17	4.6636	3.48978	3.78044	0.311343	0.301132	0.302972
BnaA05g14190D	3.8118	1.84115e-18	5.5431e-17	3.68941	4.21323	3.97203	0.106335	0.133353	0.348554
BnaC08g42310D	5.51428	1.88886e-18	5.6791e-17	4.50946	3.92738	3.37056	0	0	0
BnaA01g08920D	-2.33521	1.93886e-18	5.82165e-17	25.3705	34.4306	23.5998	112.533	134.781	201.787
BnaA10g14520D	-5.06462	1.99367e-18	5.97421e-17	0.0965555	0.0936858	0	6.91826	5.56228	8.49981
BnaAnng34150D	-2.81995	2.0698e-18	6.19701e-17	3.90644	2.74742	3.73556	31.9362	22.4736	27.8298
BnaA09g02000D	-5.50635	2.15381e-18	6.44119e-17	0	0	0	9.81005	8.25344	9.98601
BnaC02g26190D	-5.52784	2.19532e-18	6.56094e-17	0	0	0	4.46323	2.96348	2.78946
BnaC03g42720D	5.04884	2.27993e-18	6.80928e-17	5.61202	3.98647	5.37181	0	0.138033	0
BnaA10g29720D	5.5217	2.36672e-18	7.06378e-17	5.65389	9.50579	6.97249	0	0	0
BnaC06g39770D	-5.09718	2.49912e-18	7.44904e-17	0.0877179	0	0	4.34035	3.56256	2.3738
BnaA05g30890D	-2.87518	2.60375e-18	7.75574e-17	1.87189	1.93339	1.31251	15.553	12.8762	13.6939
BnaA07g17990D	-2.593	2.64605e-18	7.86607e-17	2.47628	3.06549	1.35576	13.8694	12.5427	17.9637
BnaA09g37660D	-3.08927	2.67843e-18	7.95706e-17	1.04024	1.19948	0.695403	8.9702	9.66315	10.1005
BnaA09g35180D	-2.26784	2.72406e-18	8.08728e-17	7.65949	11.2303	6.75609	35.4085	41.373	52.3133
BnaA01g12160D	-2.58285	2.79093e-18	8.27485e-17	0.746778	0.79724	0.817834	4.44508	4.62082	6.1066
BnaC02g22990D	-3.00751	2.8456e-18	8.42581e-17	0.73285	1.25106	1.69231	7.61509	11.5784	13.7612
BnaC06g33930D	-5.49023	2.84999e-18	8.43323e-17	0	0	0	16.1382	14.9995	18.2768
BnaA05g25270D	5.30911	2.87624e-18	8.5053e-17	3.48124	7.33287	4.69204	0	0.0639582	0
BnaA04g27460D	2.11757	2.91986e-18	8.62859e-17	28.3457	38.387	38.7616	5.95252	7.86163	9.23784
BnaC07g40290D	3.3595	2.9343e-18	8.66556e-17	8.32171	11.5181	9.21671	0.89739	0.460023	0.977592
BnaA03g54940D	2.19099	3.12876e-18	9.20953e-17	18.8587	16.6068	18.3189	2.83069	4.56381	3.67882
BnaC02g03350D	5.48737	3.20127e-18	9.4106e-17	7.69611	6.57325	9.1722	0	0	0
BnaA07g39140D	-2.81241	3.21875e-18	9.45579e-17	2.07336	5.23255	2.45543	21.3537	27.7218	26.2615
BnaA06g25690D	-4.11402	3.22273e-18	9.46127e-17	0.270217	0.0882665	0.142009	3.5528	3.41403	5.75769
BnaC01g44170D	5.48008	3.29071e-18	9.64823e-17	3.10569	2.52842	2.72357	0	0	0
BnaA05g18390D	-3.31483	3.35739e-18	9.83732e-17	0.659591	0.170204	0.326708	4.45434	4.79239	4.37039
BnaA09g00080D	-2.23653	3.36262e-18	9.8462e-17	2.89881	2.41107	2.43049	11.8895	13.3908	13.0179
BnaA07g34480D	2.26979	3.63547e-18	1.06382e-16	14.3195	13.6914	15.8369	3.04647	3.18089	2.37188
BnaA06g21280D	2.59797	3.69514e-18	1.08058e-16	10.7443	11.7023	9.2275	1.57715	1.12032	2.0838
BnaA10g08320D	2.77191	3.7601e-18	1.09814e-16	49.2249	34.6658	43.9847	3.32689	4.72603	8.55645
BnaA08g27240D	-2.44744	3.87908e-18	1.13215e-16	0.971228	1.08007	0.984113	6.58831	6.38296	4.82046
BnaC03g59750D	3.06831	3.99412e-18	1.16497e-16	14.9002	9.3131	14.4793	1.08532	1.06299	1.82536
BnaA05g05380D	-2.16416	4.04158e-18	1.17805e-16	14.936	11.3729	19.4993	85.1843	70.279	57.122
BnaCnng38860D	5.47008	4.16721e-18	1.21388e-16	2.72315	2.44839	3.14773	0	0	0
BnaC01g38830D	5.02096	4.31695e-18	1.25668e-16	2.74817	3.84937	3.32344	0	0	0.0818812
BnaA09g15200D	2.21008	4.35886e-18	1.26806e-16	11.5854	12.902	15.056	2.58188	2.69705	2.77436
BnaC06g37800D	-2.74003	4.36535e-18	1.26912e-16	2.21378	1.46935	1.83158	18.7442	10.3347	11.1265
BnaC05g03390D	5.47502	4.49695e-18	1.30653e-16	9.64202	10.7805	7.33461	0	0	0
BnaCnng20260D	5.50539	4.54339e-18	1.31917e-16	56.1185	90.5888	47.3714	0	0	0
BnaA07g26760D	2.63945	4.55568e-18	1.32189e-16	13.5817	11.5948	12.4589	2.23441	1.47001	1.81348
BnaA03g23800D	2.0819	4.75603e-18	1.37913e-16	15.8749	12.6137	12.046	2.86663	3.68585	2.65069
BnaA01g26430D	3.73374	4.84987e-18	1.40543e-16	11.4466	6.18004	9.69621	1.0854	0.274874	0.290995
BnaA09g42340D	-4.99663	5.01804e-18	1.45322e-16	0	0.0783669	0.0421141	2.16245	3.15418	5.54041
BnaA01g03190D	5.47894	5.05142e-18	1.46195e-16	17.6056	10.2454	13.666	0	0	0
BnaC06g39470D	-5.4889	5.10657e-18	1.47696e-16	0	0	0	14.5269	9.02826	8.50947
BnaA07g16880D	2.03127	5.28496e-18	1.52756e-16	40.7963	35.6044	46.2306	11.5356	10.2941	7.03223
BnaA09g41200D	2.91646	5.29514e-18	1.52952e-16	5.14177	3.35153	4.3924	0.575796	0.443219	0.512414
BnaC01g07810D	2.85119	5.45521e-18	1.57475e-16	41.3743	36.2414	40.979	8.15231	2.82149	3.9734
BnaC01g16510D	3.1512	5.62482e-18	1.62266e-16	12.6117	9.69699	11.1777	1.66908	0.585415	1.13964
BnaC09g20830D	2.68001	6.01578e-18	1.73433e-16	16.1248	27.3053	15.8249	3.91447	2.52159	2.13188
BnaA08g22180D	3.44353	6.32187e-18	1.8214e-16	247.708	104.065	196.173	21.9508	13.1372	6.20238
BnaA09g14520D	2.51511	6.60178e-18	1.89961e-16	41.7571	36.2977	54.3446	6.18825	8.42492	6.96305
BnaC04g01430D	2.16687	6.88805e-18	1.98071e-16	21.9867	23.14	18.2559	5.4165	5.02998	2.94583
BnaA10g25560D	-2.17222	6.897e-18	1.98201e-16	1.5344	1.45454	1.44074	6.5317	7.32325	6.79666
BnaC01g39850D	4.82585	6.95625e-18	1.99776e-16	4.11697	2.72375	4.08221	0.0612156	0.100197	0
BnaA03g18080D	-4.98576	7.08371e-18	2.03307e-16	0.0558149	0	0.058221	4.33687	3.91931	3.11059
BnaA10g01430D	3.58639	7.21256e-18	2.06872e-16	25.7324	18.44	20.642	0.559818	2.09522	1.45816
BnaA03g32280D	4.82007	7.64955e-18	2.18986e-16	4.67058	5.28144	2.21416	0.158471	0	0.0385344
BnaA01g33650D	-2.14387	7.77468e-18	2.22426e-16	67.3584	61.356	63.3682	213.436	278.978	399.144
BnaC03g62140D	4.62277	7.97754e-18	2.27939e-16	13.675	11.9344	16.2153	0.48041	0.194306	0.17692
BnaA03g25630D	2.34985	8.01383e-18	2.2883e-16	20.0917	12.4945	18.3991	3.0104	3.59753	2.62439
BnaA03g04310D	2.43866	8.58142e-18	2.4457e-16	11.4499	16.8492	10.7092	2.63364	2.35791	1.72651
BnaA03g30980D	-3.43307	8.64898e-18	2.46339e-16	0.536783	0.673976	0.320877	7.70898	6.53528	6.16569
BnaA02g20200D	2.31035	9.7002e-18	2.75755e-16	22.4153	13.4268	23.4015	4.05875	3.16148	4.20778
BnaCnng02230D	4.95574	9.80441e-18	2.78364e-16	1.93273	2.40714	2.54745	0.0405522	0	0.0294416
BnaA07g38200D	3.94397	1.05237e-17	2.98031e-16	2.10756	2.12888	1.60075	0.0264442	0.175045	0.058071
BnaA03g56740D	5.29928	1.0818e-17	3.06172e-16	854.118	285.552	672.173	9.74521	3.05246	2.06584
BnaC06g39380D	-2.58671	1.09502e-17	3.09524e-16	2.44217	1.82482	3.38058	19.5074	19.1073	10.8527
BnaC06g02520D	3.95077	1.11614e-17	3.15294e-16	13.669	18.0243	21.751	0.246271	0.803775	1.26108
BnaC09g22280D	-2.42553	1.19026e-17	3.3581e-16	42.644	60.4467	44.2276	360.479	325.803	177.886
BnaA03g59050D	5.14904	1.19563e-17	3.37113e-16	6.17065	6.75853	5.98507	0.117015	0	0
BnaC06g39820D	-5.41427	1.20841e-17	3.40502e-16	0	0	0	3.05046	2.57332	2.44831
BnaA07g26880D	2.1435	1.22038e-17	3.43659e-16	9.1002	6.79752	9.25811	1.70117	1.81048	1.79873
BnaA09g10970D	3.25391	1.23259e-17	3.46882e-16	4.22389	5.13411	5.41276	0.345942	0.286601	0.633384
BnaA06g29800D	4.31422	1.24853e-17	3.50927e-16	10.0392	10.5679	10.8489	0.369701	0.447411	0.134811
BnaA01g11440D	-3.69102	1.27345e-17	3.57706e-16	0.602927	1.4255	2.70918	30.7502	25.3602	24.9453
BnaC01g39050D	5.40794	1.29028e-17	3.62207e-16	1.2454	1.31503	1.04341	0	0	0
BnaC06g40000D	-5.4681	1.32213e-17	3.70684e-16	0	0	0	9.41523	5.0514	4.29649
BnaCnng15740D	2.457	1.33074e-17	3.72807e-16	66.9547	39.8358	64.1378	9.34994	12.984	6.78654
BnaA10g12210D	2.13775	1.33136e-17	3.72807e-16	30.6759	25.4357	33.9466	7.72642	6.89395	5.31585
BnaA10g07880D	5.41378	1.33722e-17	3.74214e-16	3.25344	4.67296	3.74083	0	0	0
BnaCnng02010D	5.40877	1.38865e-17	3.87881e-16	1.88291	1.75481	2.37514	0	0	0
BnaC01g24280D	3.53928	1.40439e-17	3.92031e-16	22.3709	31.6152	26.246	3.39032	0.598762	1.604
BnaA03g08520D	2.59199	1.41516e-17	3.94793e-16	4.77983	7.49671	7.27964	1.23122	0.894693	0.840348
BnaC06g39280D	-5.89878	1.51288e-17	4.21531e-16	0	0	0	60.0922	18.0886	12.5476
BnaA09g20830D	-2.14101	1.52141e-17	4.23643e-16	2.53745	2.27104	2.71296	11.9472	10.2324	12.289
BnaC08g34930D	-2.15644	1.57673e-17	4.38503e-16	0.900995	1.15206	1.40185	5.36228	5.94694	4.46757
BnaA03g03940D	2.35419	1.63374e-17	4.54077e-16	13.9517	10.0729	15.3129	2.85578	2.08915	2.35496
BnaC06g39270D	-5.39574	1.66122e-17	4.61428e-16	0	0	0	18.4906	19.5597	22.4984
BnaA10g02120D	-2.24465	1.72183e-17	4.77673e-16	1.42796	1.59818	1.52094	8.98915	6.71708	6.9326
BnaC08g36090D	3.27972	1.82137e-17	5.04975e-16	21.4056	11.3104	17.4398	2.51217	1.31942	0.708673
BnaA02g07940D	2.70618	1.82876e-17	5.0671e-16	5.98952	6.30675	6.40744	1.08031	1.03129	0.542072
BnaA01g17940D	-2.54983	1.85314e-17	5.13147e-16	2.14167	1.27532	3.05939	12.2916	16.2377	11.5276
BnaC02g43860D	-5.42282	1.87607e-17	5.19178e-16	0	0	0	12.8464	7.41164	7.59019
BnaA01g37120D	3.80057	1.88906e-17	5.22129e-16	25.6548	15.0186	17.7666	1.23774	0.396413	1.43639
BnaC02g34700D	5.38111	1.95615e-17	5.40337e-16	4.11983	4.68064	4.39702	0	0	0
BnaA03g17760D	2.96456	1.97122e-17	5.44167e-16	7.37933	7.05184	6.23895	0.839645	0.77639	0.679482
BnaA05g35600D	-3.67902	2.16443e-17	5.97136e-16	0.303433	0.339865	0.321306	3.56145	4.33157	7.99644
BnaA07g35670D	5.13533	2.21896e-17	6.11803e-16	2.21255	2.79695	3.06528	0	0.041637	0
BnaC03g59740D	2.39047	2.33923e-17	6.43776e-16	4.50604	5.42083	4.73788	0.836977	0.588087	1.1442
BnaC06g38670D	-2.88732	2.34561e-17	6.45135e-16	1.84011	1.56741	1.5736	13.8047	17.1198	10.5981
BnaA02g33830D	2.33699	2.43587e-17	6.6955e-16	5.50505	5.96	6.973	0.921386	1.3277	1.1422
BnaA01g30750D	-2.76187	2.51514e-17	6.9007e-16	4.93381	6.04998	4.54084	35.705	40.3842	39.7737
BnaC03g63820D	-2.09295	2.68892e-17	7.36848e-16	5.20157	3.71868	4.93768	17.3271	19.9381	23.5454
BnaC01g40700D	-2.49857	2.72837e-17	7.47203e-16	0.64879	0.778433	1.05398	4.38113	4.88602	5.12369
BnaAnng07420D	5.12983	2.80369e-17	7.66895e-16	3.47619	4.43911	2.96353	0	0.0565913	0
BnaC09g09870D	-2.09268	2.82435e-17	7.72075e-16	0.844351	0.849533	0.824136	3.61359	3.54267	3.78523
BnaA01g31570D	-2.57046	3.12037e-17	8.50923e-16	1.33955	1.70699	0.699304	8.74643	8.54956	6.94229
BnaA01g31860D	-2.04099	3.41182e-17	9.29835e-16	1.20385	1.06397	1.2547	5.08012	5.27251	3.71566
BnaC05g09100D	-2.68971	3.42993e-17	9.34203e-16	0.955466	1.05519	0.832431	7.43246	4.67536	7.97467
BnaC01g39870D	4.26952	3.4832e-17	9.48136e-16	1.18046	1.70082	1.17727	0	0.0703404	0.0464475
BnaC01g25090D	5.34795	3.538e-17	9.62468e-16	16.2452	14.0298	14.3353	0	0	0
BnaCnng11340D	-3.09041	3.59105e-17	9.76308e-16	1.2265	2.58845	0.813939	11.5148	17.8123	16.7718
BnaA05g26470D	-2.25684	3.6468e-17	9.90266e-16	75.9022	50.8983	71.7886	280.481	462.747	258.376
BnaA02g00180D	5.10345	3.70217e-17	1.00469e-15	1.989	2.75153	2.34245	0.0463541	0	0
BnaA03g36890D	3.5758	3.76175e-17	1.02008e-15	5.7472	7.80977	9.64781	0.771976	0.391819	0.352708
BnaC01g38650D	5.34631	3.81856e-17	1.0344e-15	2.26262	1.98434	1.84118	0	0	0
BnaA04g18910D	-5.35062	3.86808e-17	1.04718e-15	0	0	0	9.51575	7.57201	8.44782
BnaA07g34500D	2.3718	3.97377e-17	1.07515e-15	6.21101	6.26219	7.04306	1.41891	0.946692	1.16071
BnaA03g39390D	4.89381	4.03469e-17	1.09097e-15	7.47407	3.3588	2.91806	0.0639317	0.0520236	0.0467955
BnaA03g42320D	-2.70555	4.12941e-17	1.11591e-15	2.95651	8.1593	4.5801	32.9814	41.746	37.3825
BnaC02g03390D	-2.29434	4.31746e-17	1.16603e-15	1.14045	1.058	0.918843	5.79519	4.28126	5.97068
BnaA06g35830D	2.60634	4.42487e-17	1.1936e-15	18.6064	25.302	15.5267	1.88217	3.27144	3.79342
BnaA08g24680D	3.89858	4.49381e-17	1.21101e-15	8.98097	3.26179	4.17049	0.312527	0.146223	0.324011
BnaA04g23940D	-2.67801	4.49481e-17	1.21101e-15	0.786666	1.35689	0.90223	5.42739	6.42877	9.11845
BnaA06g22170D	5.34104	4.71867e-17	1.27056e-15	5.54324	4.46646	3.90847	0	0	0
BnaC03g71570D	2.14631	4.7716e-17	1.28327e-15	22.0444	15.6076	18.1358	4.28099	3.68789	4.08057
BnaC02g46320D	2.74744	5.05083e-17	1.35674e-15	14.9897	8.06934	10.7214	1.3995	1.65869	1.43461
BnaA02g07370D	-5.33192	5.11086e-17	1.37187e-15	0	0	0	6.07418	5.39465	5.83144
BnaA03g31820D	-2.36683	5.1133e-17	1.37187e-15	2.11505	3.03522	3.60229	14.1958	13.5647	20.0138
BnaA07g27140D	2.70352	5.14034e-17	1.3783e-15	5.43713	5.99467	4.3536	0.834752	0.59732	0.76109
BnaA01g24950D	-2.22102	5.32436e-17	1.42594e-15	3.33678	4.90122	4.77498	23.458	24.6425	15.1706
BnaC01g40400D	5.40879	5.64669e-17	1.51137e-15	5.38136	2.24416	6.45824	0	0	0
BnaC09g18150D	-5.41479	5.91393e-17	1.57912e-15	0	0	0	1.7	2.97674	5.1953
BnaCnng29200D	5.33718	6.23246e-17	1.66121e-15	3.82567	3.18345	5.13974	0	0	0
BnaC01g11700D	-2.1185	6.43001e-17	1.71285e-15	1.57736	1.54688	1.3785	7.68416	5.83541	6.77207
BnaC04g27040D	2.22963	6.44036e-17	1.71459e-15	16.3427	12.6753	13.1616	2.16361	2.51819	3.93857
BnaA09g33900D	-2.34342	6.86907e-17	1.82439e-15	4.45638	4.54256	4.10433	31.3569	20.1725	19.5174
BnaA05g34980D	-2.77037	6.95839e-17	1.84702e-15	2.95113	4.15592	1.53956	21.2349	21.8582	22.9927
BnaC06g40620D	-5.32458	7.16134e-17	1.89865e-15	0	0	0	3.44738	2.9278	2.32983
BnaA01g21960D	-2.92487	7.80765e-17	2.06877e-15	0.224732	0.240016	0.357514	2.52283	1.73954	2.627
BnaC09g10310D	3.13737	7.90848e-17	2.0936e-15	3.50903	3.20144	2.90954	0.166605	0.410196	0.333481
BnaA02g04100D	-2.64678	7.91067e-17	2.0936e-15	0.71576	0.460265	0.590611	4.49218	4.26863	3.04652
BnaA07g35080D	2.06705	7.97936e-17	2.11053e-15	5.67371	5.92651	5.4146	1.07638	1.41528	1.37325
BnaC01g44910D	5.0603	8.18801e-17	2.16444e-15	8.63039	8.23395	6.9896	0	0	0.118512
BnaC07g22910D	5.20563	8.39587e-17	2.21808e-15	22.5661	3.62498	13.7446	0.258444	0	0
BnaA10g17050D	2.86871	8.57255e-17	2.26342e-15	2.23084	2.43839	2.34916	0.194695	0.329964	0.28177
BnaA02g12390D	2.27728	8.86303e-17	2.33737e-15	19.648	16.946	19.5516	4.09464	4.40109	2.37016
BnaC05g42840D	5.30002	8.91155e-17	2.34879e-15	2.67544	3.34187	2.95668	0	0	0
BnaA07g28360D	2.06888	8.99252e-17	2.36873e-15	13.2075	9.17458	14.2874	3.01323	2.74214	2.42022
BnaA09g18920D	2.25949	9.69529e-17	2.55086e-15	6.03902	6.09809	5.40313	0.946489	1.43053	1.08386
BnaC06g40260D	-5.3117	1.02314e-16	2.68875e-15	0	0	0	5.07471	4.14197	6.64958
BnaA01g13440D	-2.45687	1.04278e-16	2.73875e-15	3.69825	3.06457	3.52556	19.8872	13.9489	27.9837
BnaAnng32420D	-5.42173	1.07934e-16	2.83313e-15	0	0	0	10.64	5.40592	2.52669
BnaA03g55610D	2.60803	1.11747e-16	2.92979e-15	63.0937	87.1465	38.2751	10.9284	10.2652	6.90918
BnaA01g05890D	-2.53781	1.16799e-16	3.06044e-15	2.51468	3.59424	2.10339	12.6175	17.5482	21.9621
BnaC05g01650D	2.14356	1.1984e-16	3.13646e-15	11.8905	12.4559	11.7162	3.35851	1.99905	2.38605
BnaC04g46100D	3.47007	1.25178e-16	3.27426e-15	5.58586	3.94225	3.94923	0.260013	0.264069	0.426859
BnaC04g02760D	-2.93351	1.27006e-16	3.32014e-15	0.736666	1.35455	0.435089	6.49823	7.97394	8.55086
BnaA09g32810D	-5.28766	1.30737e-16	3.4157e-15	0	0	0	3.16894	2.69016	3.73016
BnaA03g14560D	2.56556	1.31004e-16	3.42067e-15	12.0133	12.5725	9.86257	2.1174	1.92619	1.39093
BnaA08g01080D	-5.28116	1.31275e-16	3.42575e-15	0	0	0	2.14552	2.63951	2.53588
BnaC08g26520D	-5.27961	1.33957e-16	3.49371e-15	0	0	0	4.77001	3.90397	4.5837
BnaCnng02910D	-5.33326	1.37378e-16	3.57877e-15	0	0	0	105.303	75.0537	46.08
BnaA08g06790D	5.28254	1.39204e-16	3.62422e-15	3.55601	4.16135	5.16057	0	0	0
BnaA08g17310D	-2.48472	1.43381e-16	3.73081e-15	3.92127	2.48912	3.14942	20.7549	19.2416	17.8654
BnaC07g04760D	3.35024	1.43561e-16	3.73333e-15	5.59647	6.40071	7.06262	0.158532	0.527703	0.754116
BnaC01g41230D	-4.88874	1.50477e-16	3.91091e-15	0	0.115109	0	5.07889	4.10492	2.73462
BnaA08g30900D	-2.87042	1.54491e-16	4.00596e-15	0.430219	1.06816	0.600098	5.70332	5.81007	5.76217
BnaA01g07320D	5.01649	1.56082e-16	4.04488e-15	2.83852	2.55232	2.68726	0	0.0466059	0
BnaC08g48320D	3.5806	1.56547e-16	4.05459e-15	2.39691	5.06865	2.15551	0.135163	0.242808	0.236012
BnaC08g18340D	4.37593	1.62878e-16	4.21612e-15	1.10449	1.29622	1.06085	0	0.0689738	0.0150864
BnaA07g25640D	5.26481	1.65282e-16	4.27587e-15	1.45857	1.16468	1.30565	0	0	0
BnaA01g36810D	-2.49916	1.78791e-16	4.62004e-15	15.1851	7.16149	9.60316	87.1832	57.6252	51.2698
BnaC06g33100D	4.64965	1.82141e-16	4.70119e-15	3.34002	4.05483	2.90227	0	0.0545404	0.0969022
BnaA03g03650D	-5.0147	1.82411e-16	4.70546e-15	0.0598591	0	0	3.54297	3.55878	3.13245
BnaA08g17150D	-2.62597	1.85972e-16	4.79179e-15	0.654842	1.04339	0.713803	4.336	4.64183	7.10136
BnaA01g15550D	-5.04358	1.91073e-16	4.91477e-15	0	0	0.282612	22.1843	9.56806	6.52079
BnaA04g09630D	5.27009	1.91868e-16	4.93238e-15	3.72895	4.62648	2.94356	0	0	0
BnaA06g16290D	-2.66597	1.94935e-16	5.00834e-15	0.683905	0.771574	0.522923	4.67653	3.77787	5.61492
BnaA09g36370D	3.06532	1.95978e-16	5.03226e-15	4.99925	4.86709	5.47587	0.715229	0.469332	0.415795
BnaC03g62450D	-2.61662	2.05577e-16	5.27572e-15	1.92503	2.0049	1.02454	10.1925	8.77432	14.2168
BnaA07g15160D	2.03799	2.058e-16	5.27844e-15	44.3146	26.0152	46.0675	8.60702	9.84857	8.59533
BnaAnng32710D	-5.2919	2.08219e-16	5.33744e-15	0	0	0	2.24026	2.42606	1.23017
BnaA09g52300D	4.21161	2.25202e-16	5.7596e-15	9.91006	8.71816	8.68445	0.172711	0.142374	0.506427
BnaC01g38950D	3.8264	2.28491e-16	5.84039e-15	7.60521	3.52218	6.24588	0.591164	0.227922	0.0863211
BnaA03g10340D	-5.26302	2.28786e-16	5.84459e-15	0	0	0	2.6588	1.68618	2.25033
BnaCnng70980D	-4.64126	2.47503e-16	6.31556e-15	0.0769376	0	0.162741	4.78764	3.79899	5.55525
BnaC08g45190D	5.33695	2.5016e-16	6.37971e-15	3.05115	1.19569	4.01816	0	0	0
BnaA09g49100D	2.07698	2.56227e-16	6.52702e-15	10.9696	9.6194	10.7657	1.99021	2.51388	2.57841
BnaA02g06330D	5.25369	2.57452e-16	6.5545e-15	4.52266	5.48404	3.48263	0	0	0
BnaA04g25000D	-2.11112	2.63813e-16	6.71264e-15	64.1126	73.0345	65.2803	247.844	431.182	245.415
BnaA04g09030D	-5.26337	2.66955e-16	6.78873e-15	0	0	0	22.8914	17.528	12.9931
BnaA02g29010D	-3.3861	2.68575e-16	6.82607e-15	9.52895	31.5082	10.5231	133.533	269.107	269.007
BnaA06g04840D	2.42857	2.86473e-16	7.27271e-15	2.97176	2.78557	2.77961	0.448616	0.494728	0.502765
BnaA04g18820D	2.49272	2.939e-16	7.45283e-15	30.1446	24.2807	30.168	3.57727	7.19146	3.20315
BnaC06g40310D	-5.24462	3.00329e-16	7.61157e-15	0	0	0	8.50901	6.63012	9.92968
BnaA01g09060D	4.90084	3.0732e-16	7.78435e-15	2.06217	3.18798	1.2551	0.0356121	0	0.0260336
BnaC02g16630D	2.10933	3.22412e-16	8.1574e-15	20.6563	35.0395	25.4828	5.57539	6.77366	5.47806
BnaA03g06270D	2.07075	3.68266e-16	9.2966e-15	6.05003	6.70096	6.07329	1.66529	1.53549	1.12387
BnaC06g39610D	-4.82213	3.72601e-16	9.3979e-15	0	0.0559249	0.0596771	4.28675	2.43563	3.97888
BnaA04g20680D	-5.00129	3.74777e-16	9.44501e-15	0.0464465	0	0	2.00232	3.13916	2.98016
BnaC04g03300D	-2.6157	3.95579e-16	9.96365e-15	3.35587	1.62643	2.93402	14.8823	15.9386	23.0325
BnaC08g26710D	-2.00057	3.97191e-16	9.99864e-15	16.8311	15.8625	22.7394	95.0147	76.5904	59.2513
BnaC06g16530D	-5.23263	3.99127e-16	1.00417e-14	0	0	0	8.17385	6.31321	5.02801
BnaA03g08740D	-2.71415	4.00211e-16	1.00634e-14	1.10183	1.82719	0.616816	8.40973	8.82609	8.86998
BnaA05g05370D	-2.09338	4.02176e-16	1.01071e-14	8.55011	8.76784	13.9138	53.817	47.4692	38.1869
BnaA06g35390D	-3.47039	4.03885e-16	1.01444e-14	1.09775	1.94558	3.26384	40.0725	30.8912	16.8918
BnaAnng15200D	-4.98014	4.04144e-16	1.01452e-14	0.184476	0	0	11.1186	11.1522	8.63397
BnaC03g43940D	-2.76885	4.2056e-16	1.05455e-14	0.355188	0.694007	0.62297	4.49875	4.32615	3.85456
BnaC09g43750D	2.56511	4.26439e-16	1.06869e-14	19.3217	27.2872	21.731	2.6823	5.46348	2.36963
BnaCnng16590D	3.33831	4.56574e-16	1.1423e-14	169.218	90.6966	97.4296	3.56256	8.72525	16.2198
BnaA01g25030D	5.20321	4.58169e-16	1.14502e-14	5.00434	5.75006	5.55523	0	0	0
BnaC06g26190D	3.32821	4.67044e-16	1.16654e-14	50.9272	32.0676	21.2583	4.12519	3.28017	1.10584
BnaA09g40190D	2.3471	4.68104e-16	1.16854e-14	9.95975	11.7795	9.64261	1.92195	1.43272	2.38553
BnaC03g04590D	2.41867	4.71084e-16	1.17533e-14	46.8772	31.3991	57.009	5.81061	8.70431	8.95459
BnaA03g09130D	-5.20645	4.81104e-16	1.19966e-14	0	0	0	9.14931	10.4127	11.3394
BnaC04g27670D	-4.98321	5.02762e-16	1.25227e-14	0.164887	0	0	10.3139	10.3215	7.03288
BnaC09g12840D	-2.043	5.12999e-16	1.27635e-14	2.59957	2.43139	1.79786	10.3131	8.32025	11.302
BnaA04g18740D	5.20119	5.25676e-16	1.30644e-14	2.63321	3.5214	3.32573	0	0	0
BnaA07g35550D	4.31656	5.53736e-16	1.3739e-14	3.11635	3.52211	2.93948	0.0609613	0	0.177367
BnaC03g61740D	-4.61038	5.54986e-16	1.37624e-14	0.26407	0.170101	0	4.21083	13.371	6.74767
BnaC04g08440D	3.41367	5.6649e-16	1.40399e-14	7.84437	5.98233	9.11621	1.12159	0.364015	0.249326
BnaC01g29770D	5.19655	5.71268e-16	1.41505e-14	2.44847	2.4344	3.18982	0	0	0
BnaA04g24450D	5.19555	5.81611e-16	1.43987e-14	1.62324	1.84816	2.1867	0	0	0
BnaC08g48530D	2.07813	5.85494e-16	1.44789e-14	5.49255	6.99772	4.9578	1.43446	1.35052	1.14455
BnaA09g01250D	2.27372	6.05714e-16	1.49706e-14	7.63374	6.54184	7.98998	1.54618	1.59195	1.22003
BnaC05g36760D	4.17166	6.26685e-16	1.54719e-14	12.8526	10.2305	9.09123	0.406625	0.508012	0.149625
BnaA02g16890D	3.04288	6.33527e-16	1.56322e-14	28.6753	38.4116	32.3036	4.97138	3.01315	2.4446
BnaC07g33680D	4.33494	6.36149e-16	1.56883e-14	5.2605	8.82595	6.25073	0.24727	0.101885	0.182315
BnaCnng13900D	-2.86193	6.47425e-16	1.59488e-14	0.504307	0.562998	0.490589	4.515	3.02737	5.17383
BnaC01g02940D	-2.10433	6.61293e-16	1.62726e-14	7.82277	4.38199	7.03513	35.4639	25.8109	26.0687
BnaC07g40590D	3.84799	6.94824e-16	1.70696e-14	9.15489	10.6642	10.7222	0.395405	0.624428	0.430822
BnaCnng33220D	4.7783	6.99921e-16	1.71854e-14	15.8731	22.784	27.3237	0.432008	0.359657	0
BnaCnng36930D	2.20505	7.51941e-16	1.84526e-14	22.9369	16.9275	25.2475	3.39326	5.39208	4.79859
BnaA08g19610D	2.56895	7.71812e-16	1.89195e-14	10.6122	8.44637	10.2633	1.81794	0.958382	1.72155
BnaC03g23350D	-2.91397	7.78831e-16	1.90811e-14	2.59031	3.75898	1.2091	27.1919	20.3584	17.9332
BnaC03g49960D	5.1799	8.21737e-16	2.01104e-14	4.77165	6.57334	6.78689	0	0	0
BnaA03g10530D	4.71052	8.4291e-16	2.05948e-14	5.09527	5.58481	5.20319	0.115785	0.0960803	0
BnaC06g39960D	-5.246	8.42469e-16	2.05948e-14	0	0	0	2.05636	3.04667	5.70191
BnaC08g24880D	5.16779	8.44634e-16	2.06257e-14	12.7213	12.9879	11.0623	0	0	0
BnaA10g13190D	-3.28507	8.56889e-16	2.09022e-14	0.325487	0.22748	0.342969	4.08181	3.26694	3.31715
BnaA09g32000D	-3.51705	9.05496e-16	2.20639e-14	0.393028	0.273829	0.176891	4.16119	4.97159	3.59676
BnaA04g10090D	3.46169	1.05026e-15	2.55498e-14	4.59656	3.91179	5.25199	0.300136	0.248769	0.383934
BnaA02g20820D	2.11662	1.0546e-15	2.56414e-14	8.10669	7.12771	6.67739	1.94956	1.60393	1.28023
BnaC01g10240D	2.81596	1.07387e-15	2.60817e-14	7.81997	6.83102	10.9397	0.891422	1.03458	1.24176
BnaA03g29020D	2.57971	1.09831e-15	2.66176e-14	26.232	38.9801	33.5904	3.90268	5.09611	6.16002
BnaC08g30740D	2.1092	1.10215e-15	2.66963e-14	32.5605	37.59	30.445	5.462	9.3225	7.07064
BnaCnng02340D	5.15937	1.17762e-15	2.84627e-14	5.64862	3.86978	4.11248	0	0	0
BnaA10g06380D	3.12756	1.17945e-15	2.84917e-14	8.31164	4.74961	8.52516	0.55471	0.645265	0.864538
BnaA01g19230D	2.16036	1.20348e-15	2.90253e-14	5.18938	7.03065	4.68558	1.07748	1.4251	1.02718
BnaA02g21500D	-5.18475	1.20485e-15	2.90426e-14	0	0	0	5.80286	5.10947	2.97898
BnaC06g39210D	-5.14985	1.21195e-15	2.9198e-14	0	0	0	8.96751	9.04421	10.1358
BnaC09g36490D	-2.03651	1.22503e-15	2.94974e-14	1.58436	2.26008	1.96245	8.54787	6.76719	9.32135
BnaC08g45240D	5.31794	1.26185e-15	3.03678e-14	3.89537	0.699905	4.35803	0	0	0
BnaA01g20350D	5.20293	1.26499e-15	3.04269e-14	2.42056	0.957006	1.60327	0	0	0
BnaA09g37720D	-4.90855	1.26579e-15	3.04298e-14	0.0307877	0	0	1.44673	1.74089	1.55838
BnaCnng18510D	5.14576	1.3018e-15	3.12621e-14	4.29062	4.32791	5.41523	0	0	0
BnaC02g25110D	3.98366	1.31269e-15	3.15066e-14	2.90729	6.25576	4.41207	0.0671825	0.274528	0.195895
BnaC01g15060D	2.60088	1.33058e-15	3.18849e-14	179.729	273.101	106.081	23.055	23.9453	36.1005
BnaCnng01760D	5.14144	1.36266e-15	3.26188e-14	2.05919	2.23142	2.58224	0	0	0
BnaUnng03420D	-4.46536	1.3753e-15	3.28864e-14	0.0506212	0.0980289	0.0530729	4.52445	2.3421	2.87854
BnaA10g01780D	-2.04461	1.37482e-15	3.28864e-14	5.75005	5.08681	6.27744	33.1665	21.7912	18.6236
BnaA03g02730D	-3.4091	1.39975e-15	3.34532e-14	0.538009	0.305457	0.463062	4.25392	4.22631	9.04022
BnaA05g16690D	-5.15288	1.46577e-15	3.49936e-14	0	0	0	9.31195	6.31675	6.47492
BnaC04g53400D	-5.15826	1.48146e-15	3.53493e-14	0	0	0	38.0738	22.0836	28.6608
BnaA03g29180D	2.29531	1.50619e-15	3.58823e-14	21.7001	17.4737	26.1548	5.91393	3.53039	2.97946
BnaA09g46890D	-4.91554	1.50596e-15	3.58823e-14	0	0.0521984	0	2.19888	3.18596	3.12778
BnaA06g31910D	-3.26999	1.50781e-15	3.59017e-14	2.32706	8.31544	2.9704	34.3838	62.3834	63.5714
BnaC08g45480D	3.62685	1.55099e-15	3.68906e-14	3.05362	2.74848	2.4032	0.193691	0.0799736	0.214539
BnaC06g18100D	5.13275	1.60812e-15	3.82089e-14	1.48094	1.81064	1.42375	0	0	0
BnaA07g35570D	5.1568	1.61275e-15	3.82988e-14	24.8954	36.9733	20.6502	0	0	0
BnaC03g08920D	5.15887	1.67625e-15	3.97017e-14	1.56994	2.83313	1.69812	0	0	0
BnaC06g04100D	-4.00979	1.72255e-15	4.07552e-14	0.473123	0.230654	0.494205	15.456	8.35678	6.61525
BnaA03g48780D	4.27826	1.83784e-15	4.34371e-14	2.82695	1.86636	3.13427	0.100039	0.0411757	0.0729212
BnaA01g22130D	-5.22696	1.87709e-15	4.43414e-14	0	0	0	5.42511	10.7822	20.2282
BnaA03g15390D	-3.36554	1.99974e-15	4.72138e-14	0.576345	1.1219	0.528887	14.393	7.05322	7.33919
BnaA01g01270D	2.15419	2.06207e-15	4.86342e-14	4.79151	4.97644	4.88284	1.17453	0.813366	1.06254
BnaA03g09850D	-2.42855	2.12223e-15	5.00005e-14	2.85285	2.30124	2.69102	14.8767	18.0632	13.001
BnaC06g40290D	-4.36378	2.24036e-15	5.27283e-14	0.178598	0.173523	0	5.38256	4.36198	5.46845
BnaC07g36410D	-5.11535	2.24441e-15	5.2796e-14	0	0	0	1.51553	1.42608	1.71839
BnaC01g22110D	-5.12872	2.31296e-15	5.43515e-14	0	0	0	4.06877	5.19564	3.20079
BnaAnng16620D	5.17703	2.3254e-15	5.46153e-14	18.273	49.7131	31.8468	0	0	0
BnaA06g16690D	5.12837	2.36407e-15	5.54944e-14	2.32388	3.63161	3.97108	0	0	0
BnaAnng16610D	3.29622	2.3814e-15	5.5872e-14	3.76335	3.11953	5.18303	0.142418	0.314541	0.483736
BnaC02g31780D	5.12891	2.50324e-15	5.86081e-14	4.50595	5.37575	2.90549	0	0	0
BnaC05g50160D	-4.92879	2.50491e-15	5.86164e-14	0.0484843	0	0	1.76947	3.10508	3.65166
BnaA01g16840D	-2.25694	2.55486e-15	5.97542e-14	3.47723	3.47955	3.6915	23.3207	16.688	13.2945
BnaAnng11320D	4.65074	2.62375e-15	6.13334e-14	2.1536	2.46221	2.3184	0.0534474	0.0436319	0
BnaCnng72490D	-2.97895	2.64584e-15	6.17853e-14	1.67177	0.6041	1.63952	14.9006	10.789	10.7208
BnaC03g13770D	-2.063	2.67002e-15	6.22851e-14	1.25357	1.10083	0.963059	6.00554	4.57811	3.79828
BnaA04g19410D	3.31862	2.73105e-15	6.36097e-14	218.804	96.606	180.221	21.6449	13.1904	4.93298
BnaC07g34010D	-2.99431	2.75055e-15	6.40305e-14	5.67961	14.346	6.72206	48.7742	90.2326	110.968
BnaC08g44950D	5.11602	2.76603e-15	6.43575e-14	1.06496	1.79508	1.39623	0	0	0
BnaA03g01520D	2.03318	2.85793e-15	6.64268e-14	8.24173	9.10893	9.68773	2.36237	1.95043	1.93087
BnaAnng30020D	-5.11023	2.95248e-15	6.84825e-14	0	0	0	9.97547	8.64169	6.3738
BnaC07g25760D	-3.18337	2.95241e-15	6.84825e-14	0.251255	0.658875	0.218865	4.16692	4.60404	3.62712
BnaC03g56510D	-2.4705	2.96956e-15	6.88431e-14	0.428851	0.339063	0.319672	2.26128	2.26149	1.98677
BnaC07g25850D	2.85682	3.09786e-15	7.17433e-14	12.6397	10.8732	22.1524	1.12603	2.33035	2.03153
BnaA05g32760D	-5.12196	3.1593e-15	7.31285e-14	0	0	0	4.50904	3.85282	2.37592
BnaA03g48300D	-2.38274	3.17156e-15	7.33366e-14	3.7531	4.58018	6.95571	27.5259	24.8437	33.7559
BnaA03g11880D	-4.46273	3.28577e-15	7.58992e-14	0.0345579	0.100811	0	1.41861	2.92397	2.54995
BnaA03g37780D	2.00184	3.30539e-15	7.63131e-14	548.674	581.437	648.241	151.874	180.293	90.4324
BnaC07g40160D	3.377	3.41978e-15	7.88325e-14	6.0386	10.5643	6.37603	1.01836	0.545566	0.218706
BnaA06g20020D	2.99536	3.53978e-15	8.14312e-14	1.89771	2.18828	1.81217	0.318065	0.0839385	0.217603
BnaA09g37360D	-3.88121	3.77464e-15	8.67007e-14	0	0.390254	0.335946	4.97644	6.20771	4.86151
BnaC03g12380D	2.68074	3.89568e-15	8.94351e-14	9.18111	9.1439	10.2044	0.587539	1.35908	1.99603
BnaA01g12400D	2.44346	4.00959e-15	9.19562e-14	4.00739	3.69554	4.88411	0.948904	0.745644	0.459532
BnaC08g33360D	2.17	4.16553e-15	9.54348e-14	9.32089	7.7857	9.48444	2.10093	1.56396	1.92291
BnaA07g16640D	-3.00517	4.20821e-15	9.63636e-14	2.814	3.09631	1.97955	26.2424	37.277	10.5147
BnaA01g29410D	-2.7041	4.48653e-15	1.0258e-13	0.801783	0.716436	1.01556	5.03121	6.544	6.94366
BnaA05g04000D	-3.4607	4.52013e-15	1.03295e-13	0.289832	0.487594	0.37654	7.30602	4.69468	4.68305
BnaA05g05390D	-3.8439	4.59047e-15	1.04796e-13	0.144014	0.247199	0	2.17086	3.4276	2.81073
BnaC04g11260D	-2.17734	4.62589e-15	1.05444e-13	0.280315	0.447646	0.324768	1.72034	1.86584	1.37914
BnaA07g08720D	2.29052	4.78509e-15	1.09017e-13	121.009	91.517	146.517	23.1064	27.4113	18.3869
BnaA05g14130D	2.7502	5.11051e-15	1.16195e-13	7.19864	3.52387	5.43116	0.766424	0.561817	0.796242
BnaA01g26640D	5.05828	5.21752e-15	1.18568e-13	4.37701	3.91088	3.72046	0	0	0
BnaA04g22070D	3.73929	5.34573e-15	1.2142e-13	30.6519	8.45114	19.6632	0.383154	1.14116	1.5012
BnaC09g15880D	5.06167	5.38198e-15	1.22181e-13	2.43032	3.11733	3.25227	0	0	0
BnaC08g22360D	4.17246	5.39123e-15	1.22329e-13	4.25296	3.32604	1.73914	0.191084	0.0392511	0.0697285
BnaA10g02270D	3.07042	5.42567e-15	1.23049e-13	1.94683	1.65534	1.54621	0.161948	0.133682	0.217233
BnaC08g39200D	2.6488	5.49568e-15	1.2451e-13	44.1491	25.9874	43.7369	4.34011	6.10053	5.69294
BnaA02g18150D	4.56315	5.64854e-15	1.27909e-13	10.4187	10.4298	5.03151	0	0.135911	0.240035
BnaA09g28820D	-3.17323	6.71324e-15	1.51484e-13	2.38268	1.77893	1.9158	28.2364	29.2078	7.48985
BnaC03g04120D	5.05793	6.7683e-15	1.52649e-13	5.84775	3.85155	6.09548	0	0	0
BnaC08g25260D	2.88692	7.11378e-15	1.6028e-13	15.6202	22.6118	17.5641	2.02908	2.0886	2.41292
BnaA08g23730D	5.04086	7.1845e-15	1.61792e-13	5.08805	6.02204	4.84326	0	0	0
BnaA01g02870D	5.05232	7.35145e-15	1.65385e-13	2.24103	1.91177	3.07678	0	0	0
BnaC02g44030D	-5.0555	7.46416e-15	1.67753e-13	0	0	0	1.77098	1.86093	2.70537
BnaA03g18530D	-3.77473	7.4813e-15	1.68054e-13	0.0680934	0.0447255	0.094869	1.6288	1.23539	1.31982
BnaC05g40330D	-3.88031	7.59631e-15	1.70552e-13	0.126795	0.0932055	0.0332754	1.87071	1.6501	2.25595
BnaC04g50090D	-2.90712	7.97479e-15	1.7896e-13	1.03159	0.911484	0.984568	10.855	7.53325	7.23939
BnaAnng27200D	2.10665	8.17387e-15	1.83244e-13	54.8102	44.0921	36.2773	13.2866	6.89211	9.73614
BnaC01g23400D	2.04411	8.45222e-15	1.89201e-13	8.81647	5.82481	6.95174	1.92959	1.54315	1.46247
BnaA09g23220D	-5.07852	8.51697e-15	1.9046e-13	0	0	0	6.49553	5.66778	2.83897
BnaC08g05930D	2.47151	8.7347e-15	1.95232e-13	35.467	21.2899	35.4042	2.87365	6.24039	6.08038
BnaAnng32750D	-5.08944	8.92058e-15	1.99287e-13	0	0	0	6.9002	3.49754	2.72786
BnaA03g44010D	4.30832	9.03033e-15	2.01638e-13	21.7864	11.8282	11.695	0	0.8689	0.197581
BnaC08g35860D	3.34579	9.22304e-15	2.05737e-13	157.214	145.959	121.434	20.9344	5.46253	8.05766
BnaA06g35060D	2.4245	9.59602e-15	2.13844e-13	6.21423	7.34237	6.86633	1.48609	1.3587	0.667118
BnaA07g32780D	2.88366	9.69761e-15	2.16001e-13	8.10881	12.1185	7.63031	1.62966	0.862956	0.84154
BnaAnng24400D	-5.03152	9.72573e-15	2.16519e-13	0	0	0	2.06172	1.53413	2.03852
BnaA06g36680D	3.31861	1.01739e-14	2.2616e-13	1.83197	2.30246	1.5914	0.122324	0.050734	0.268303
BnaA02g21690D	-2.56074	1.04919e-14	2.33113e-13	0.609471	0.736094	0.734715	4.97583	4.12311	4.30811
BnaA10g01370D	-2.10227	1.07007e-14	2.37636e-13	4.86731	4.16751	4.49314	26.2461	17.2419	16.6199
BnaC09g41700D	-2.05694	1.07505e-14	2.38622e-13	22.7046	21.2062	18.4983	121.965	87.4167	59.7042
BnaA01g13280D	3.35153	1.13481e-14	2.51762e-13	117.311	139.319	62.2071	15.0712	3.29296	6.15176
BnaC07g21340D	-2.19345	1.14389e-14	2.53652e-13	3.44452	7.33665	5.11421	29.4442	24.9753	21.5004
BnaC07g13750D	-5.03268	1.2133e-14	2.68778e-13	0	0	0	2.07532	3.03818	1.72179
BnaA09g25960D	-3.95402	1.22555e-14	2.71224e-13	0.0907302	0.264942	0.752246	13.9754	5.90041	7.53114
BnaA09g52310D	4.09311	1.22817e-14	2.71668e-13	3.77008	5.21766	6.26892	0.392267	0.0805943	0.071505
BnaC02g47880D	3.83999	1.25008e-14	2.76244e-13	2.26367	2.40444	2.97231	0.203846	0.041854	0.111026
BnaC06g39980D	-5.01842	1.27936e-14	2.82573e-13	0	0	0	2.31237	1.55361	1.65846
BnaC08g08310D	3.0342	1.3104e-14	2.89003e-13	6.91848	9.33201	5.74069	0.31916	0.992842	0.875967
BnaA07g35600D	3.9472	1.38206e-14	3.04359e-13	1.62522	2.8054	1.32808	0.0309759	0.127277	0.0675678
BnaC06g15900D	5.01092	1.47024e-14	3.23143e-13	3.40049	3.29549	5.15799	0	0	0
BnaA03g18270D	4.58858	1.47013e-14	3.23143e-13	3.72296	1.26091	3.3125	0.045973	0.0767439	0
BnaAnng21180D	2.0647	1.48343e-14	3.25882e-13	2.16173	1.98538	1.95159	0.508291	0.481565	0.383665
BnaC07g05150D	5.00132	1.55196e-14	3.40771e-13	1.25648	1.58735	1.94051	0	0	0
BnaC02g37590D	-2.75143	1.5543e-14	3.41118e-13	1.45718	1.32151	0.734286	5.65842	10.6885	10.3572
BnaCnng01720D	4.76621	1.56698e-14	3.43733e-13	1.16326	1.66903	1.24915	0.0333862	0	0
BnaA05g31770D	-2.04733	1.63804e-14	3.58618e-13	2.10487	3.46457	2.3121	11.5185	12.4262	10.1539
BnaC05g10630D	-4.79627	1.65438e-14	3.61712e-13	0	0.0277104	0	1.95294	1.25694	1.11538
BnaA06g17310D	2.92521	1.6614e-14	3.63024e-13	10.5266	9.17	11.5483	1.84444	1.27122	0.449075
BnaCnng08120D	-3.90707	1.72521e-14	3.76233e-13	0.120692	0.582073	0.254586	5.69464	8.08745	9.172
BnaC06g35870D	4.99605	1.73256e-14	3.77469e-13	8.02159	10.5438	6.97392	0	0	0
BnaC01g39920D	2.91305	1.85493e-14	4.03541e-13	2.54428	3.38121	2.73434	0.203956	0.338607	0.417956
BnaA09g50890D	-2.54118	1.86801e-14	4.0619e-13	6.0596	7.65381	6.67963	29.2553	69.0247	31.6183
BnaA02g06990D	2.5006	1.871e-14	4.06643e-13	10.1338	7.10102	11.4247	1.18639	1.95006	1.40796
BnaA05g18310D	3.89914	1.94997e-14	4.23397e-13	6.94532	9.14855	8.52691	0.511327	0.415618	0.124353
BnaCnng33770D	-5.03407	1.96414e-14	4.26266e-13	0	0	0	37.3219	40.5546	16.9625
BnaA05g27460D	3.58086	2.0525e-14	4.44582e-13	13.3733	9.67207	16.2439	0.944839	0.963265	0.515721
BnaC07g05210D	3.33325	2.07682e-14	4.49634e-13	3.56757	5.04571	4.67487	0.504594	0.239058	0.260447
BnaAnng12920D	-3.43334	2.08066e-14	4.50247e-13	0.15245	0.496963	0.535824	3.30415	5.83126	7.30166
BnaA03g07990D	4.97151	2.13867e-14	4.62578e-13	5.23784	4.78406	4.33479	0	0	0
BnaAnng25490D	-2.13204	2.14397e-14	4.635e-13	8.68827	4.30314	9.07534	36.2187	35.4398	30.6391
BnaAnng14790D	3.78247	2.14964e-14	4.64502e-13	4.2824	5.9864	7.17849	0.224097	0.275755	0.327169
BnaA02g18310D	2.47341	2.15853e-14	4.66199e-13	1.69257	1.99189	1.48454	0.280105	0.298941	0.262082
BnaA09g15660D	-2.63895	2.16893e-14	4.68219e-13	19.4607	17.8025	19.1016	212.481	109.713	71.2399
BnaA04g13550D	2.45666	2.18988e-14	4.72515e-13	4.43533	2.87617	3.63464	0.809816	0.515716	0.538764
BnaA01g25240D	-4.77235	2.2042e-14	4.75377e-13	0	0.0489	0	2.93576	2.80345	1.78202
BnaA06g20500D	4.9855	2.26234e-14	4.87679e-13	2.49889	1.61804	2.7365	0	0	0
BnaC03g06900D	2.30221	2.29456e-14	4.94388e-13	83.2879	109.061	117.083	16.8328	29.2506	12.6081
BnaAnng01950D	-2.67322	2.29701e-14	4.94679e-13	1.42998	0.993459	1.91359	11.3813	11.0399	8.76888
BnaA04g28420D	3.96913	2.33912e-14	5.03505e-13	31.3703	15.237	17.5895	0	0.822125	1.49889
BnaCnng01020D	-2.84745	2.38832e-14	5.1385e-13	4.04763	5.14688	5.95122	41.735	35.3232	49.5491
BnaA08g23510D	-2.51985	2.39445e-14	5.1492e-13	6.17385	6.12293	2.9685	29.877	28.2461	39.384
BnaA01g28440D	-4.99818	2.43153e-14	5.22281e-13	0	0	0	6.58031	4.48859	3.24812
BnaC09g35120D	-4.73576	2.48705e-14	5.33556e-13	0	0	0.0766449	3.10259	3.84321	3.33533
BnaA04g13620D	2.27701	2.54592e-14	5.45792e-13	2.92468	2.20474	2.44296	0.524024	0.516462	0.420914
BnaA02g26460D	-3.73396	2.54652e-14	5.45792e-13	3.46829	3.02151	9.17182	77.3152	128.18	120.762
BnaC01g33830D	2.30317	2.62453e-14	5.62243e-13	11.3528	6.65962	11.7242	1.96521	1.53823	2.19307
BnaC06g25470D	4.96877	2.63704e-14	5.64654e-13	9.74076	6.1749	8.3426	0	0	0
BnaC03g70270D	4.95865	2.6526e-14	5.67715e-13	13.8924	15.7315	12.7696	0	0	0
BnaC01g43710D	-4.97594	2.79531e-14	5.97118e-13	0	0	0	1.10308	1.81702	1.20979
BnaA09g20840D	-4.2312	2.8614e-14	6.10654e-13	0	0.0904133	0.389145	4.03781	5.83852	7.89472
BnaCnng67890D	4.96858	2.95055e-14	6.2938e-13	2.01109	1.82297	3.03146	0	0	0
BnaA04g00770D	-4.43647	2.98442e-14	6.35698e-13	0.0917307	0.0887419	0.0956883	3.7647	4.26037	7.20939
BnaC03g66140D	3.37138	3.05987e-14	6.5146e-13	21.7381	14.1726	14.7852	0.694769	0.509148	2.54042
BnaCnng13850D	4.14293	3.15918e-14	6.71965e-13	2.99928	5.13488	3.86754	0.0834157	0.207225	0.0608736
BnaC08g02960D	-4.96131	3.17151e-14	6.74269e-13	0	0	0	7.09712	5.2262	4.70744
BnaC06g37560D	-2.05212	3.18352e-14	6.76181e-13	1.34856	1.75551	1.05102	4.79548	5.27076	7.89916
BnaA04g13150D	-2.3432	3.24237e-14	6.8803e-13	1.09898	0.841809	1.02517	3.79568	5.48952	6.35998
BnaC08g05060D	4.10557	3.24738e-14	6.88768e-13	2.25512	3.49704	2.85453	0.123952	0.0520806	0.0911158
BnaA01g14450D	2.53073	3.29763e-14	6.98764e-13	7.1256	6.00232	4.99888	0.785079	1.25668	0.749785
BnaCnng10890D	-3.26409	3.34828e-14	7.09161e-13	0.158455	0.518129	0.422424	2.89147	3.46037	6.56723
BnaAnng19350D	-2.4688	3.39774e-14	7.19299e-13	1.29425	0.868152	0.93851	7.28296	6.46792	5.24568
BnaC06g36050D	4.43948	3.5536e-14	7.51584e-13	4.36449	4.88536	1.61363	0	0.101048	0.0896089
BnaA03g15220D	-4.94166	3.64883e-14	7.70634e-13	0	0	0	4.30602	3.7054	3.56155
BnaA07g34860D	3.28594	3.75759e-14	7.93232e-13	12.5324	5.17425	10.7643	1.25126	0.746084	0.331503
BnaA06g04340D	2.74069	3.78434e-14	7.98504e-13	3.9131	4.75661	3.21251	0.765933	0.422849	0.372992
BnaA09g24500D	2.0675	3.92617e-14	8.27651e-13	21.0121	25.1334	27.7962	6.75187	6.38688	3.49164
BnaC06g26810D	-2.32714	3.94441e-14	8.31106e-13	2.73733	2.11157	2.61357	16.7871	12.0053	12.3277
BnaC04g10530D	-2.11423	3.95144e-14	8.32195e-13	4.80302	5.10979	4.44476	25.339	21.3408	19.016
BnaA10g12970D	-4.73647	3.9654e-14	8.34374e-13	0.116997	0	0	6.10775	6.73046	3.96711
BnaA03g04040D	4.96722	4.02174e-14	8.45413e-13	4.39571	6.89981	3.20798	0	0	0
BnaA03g07030D	-4.52756	4.025e-14	8.45702e-13	0.0420299	0	0.0879451	1.31111	3.11719	3.94827
BnaA03g27420D	4.2254	4.10233e-14	8.6074e-13	2.45535	3.01346	2.21476	0	0.144057	0.0424765
BnaCnng48710D	-4.94719	4.20445e-14	8.81343e-13	0	0	0	9.02929	7.00874	11.8448
BnaC01g44010D	4.9371	4.21794e-14	8.83758e-13	8.04854	5.33294	7.51453	0	0	0
BnaA03g06300D	2.78228	4.41467e-14	9.24546e-13	5.02025	5.97277	4.47906	0.272443	0.761039	0.874261
BnaC06g33250D	-2.39373	4.42062e-14	9.2536e-13	2.97582	1.62804	1.96774	11.0682	16.5272	9.96881
BnaA05g26660D	5.04722	4.44347e-14	9.29708e-13	8.09576	1.86045	8.73169	0	0	0
BnaCnng63820D	-2.71132	4.49108e-14	9.39231e-13	1.01985	1.52011	1.39225	9.9226	8.26563	10.9035
BnaC01g35600D	-2.99585	4.56422e-14	9.54084e-13	1.62593	1.26363	0.716303	14.4886	13.2261	7.6614
BnaCnng50740D	-5.01466	5.00055e-14	1.04432e-12	0	0	0	5.13199	2.882	1.31404
BnaA01g13460D	-2.01283	5.03302e-14	1.05061e-12	7.542	13.0455	9.05405	32.3107	41.7822	52.0583
BnaAnng18610D	4.91593	5.05154e-14	1.05399e-12	1.74592	2.05743	1.82912	0	0	0
BnaA04g00760D	4.92489	5.39494e-14	1.12355e-12	2.39876	2.91286	1.82054	0	0	0
BnaA10g01100D	4.97941	5.48124e-14	1.14099e-12	2.78812	1.65436	4.98683	0	0	0
BnaA06g03330D	4.93058	5.5369e-14	1.15204e-12	3.78869	4.64607	6.748	0	0	0
BnaC06g25580D	4.92938	6.28779e-14	1.30224e-12	10.5413	17.9188	10.2417	0	0	0
BnaCnng71190D	4.39203	6.44126e-14	1.3334e-12	7.80544	29.2152	5.00275	0.315048	0.520746	0.0768432
BnaC04g49120D	-2.97069	6.482e-14	1.3406e-12	1.91587	1.83196	2.40592	25.6033	16.3588	15.192
BnaA06g39290D	2.06948	6.51876e-14	1.34634e-12	38.6993	35.6091	29.6609	11.1223	6.63405	5.45506
BnaC05g44440D	-4.19257	6.57491e-14	1.35731e-12	0.232456	0.225524	0	6.83845	5.06276	5.63718
BnaC06g31570D	-2.9015	6.65725e-14	1.37368e-12	0.779113	0.264957	0.570172	5.14374	4.74264	4.50453
BnaA01g06160D	2.26691	6.82092e-14	1.4068e-12	12.5514	15.195	13.0859	2.35661	3.77038	1.72273
BnaAnng29780D	2.83837	7.10319e-14	1.46367e-12	4.92315	4.44108	4.94179	0.618983	0.651407	0.452821
BnaA05g19380D	4.89202	7.12195e-14	1.46687e-12	3.71684	3.6032	3.44106	0	0	0
BnaA04g22080D	2.01511	7.29436e-14	1.50169e-12	230.635	150.006	245.013	36.4221	64.8263	38.3053
BnaA09g55420D	-4.94974	7.3116e-14	1.50455e-12	0	0	0	5.64015	4.56071	2.13354
BnaC09g41610D	-2.58396	7.4055e-14	1.52317e-12	0.427569	0.557722	0.786685	4.45777	4.54529	2.56135
BnaA07g20300D	2.92524	7.43065e-14	1.52764e-12	5.62483	3.77754	4.03303	0.306487	0.662014	0.495975
BnaA09g02380D	3.04735	7.53365e-14	1.5474e-12	24.1251	20.4485	27.9642	2.96688	3.57443	0.721948
BnaC03g71540D	4.66209	7.61566e-14	1.56281e-12	6.79534	6.12907	4.99489	0.162074	0	0
BnaA05g24100D	-2.35041	7.69871e-14	1.57913e-12	379.36	322.958	288.303	2833.72	1556.81	1082.62
BnaC05g17460D	-2.18232	7.72293e-14	1.58338e-12	8.93976	7.14172	5.28763	28.803	31.507	43.8219
BnaC02g22680D	-4.92222	7.72814e-14	1.58372e-12	0	0	0	2.47787	1.52744	1.26096
BnaCnng17200D	-3.78533	7.97767e-14	1.63411e-12	1.20113	1.53592	1.02505	24.3401	10.1752	45.2195
BnaA06g09570D	4.03453	8.10674e-14	1.65979e-12	9.23848	7.5105	7.37323	0.192942	0.470562	0.140668
BnaA09g56980D	-4.88672	8.68113e-14	1.77415e-12	0	0	0	4.08363	3.56912	3.20075
BnaA07g35900D	4.88623	8.77918e-14	1.79337e-12	2.76541	1.97683	2.19334	0	0	0
BnaC07g48390D	4.90643	9.04327e-14	1.84648e-12	1.53433	2.50828	1.325	0	0	0
BnaC03g06800D	4.097	9.68462e-14	1.97564e-12	3.63755	2.19576	2.53621	0	0.101881	0.134831
BnaA09g02480D	4.26755	9.69671e-14	1.9772e-12	5.4612	2.62337	4.51157	0	0.217304	0.0650289
BnaC01g16660D	-2.05251	9.87603e-14	2.01194e-12	4.46884	4.43749	4.22853	17.3251	16.4737	23.7125
BnaAnng35360D	4.4702	9.93023e-14	2.02206e-12	2.36279	2.87831	2.92317	0	0	0.10384
BnaA04g17090D	2.81995	1.04958e-13	2.13335e-12	6.76833	8.3927	6.62791	0.866111	1.16497	0.630179
BnaC01g18910D	2.2869	1.09226e-13	2.2171e-12	2.73151	3.64455	2.85728	0.543441	0.722324	0.484798
BnaC06g03860D	2.39975	1.0966e-13	2.22488e-12	11.2225	8.12924	10.8071	2.03778	1.63371	1.65788
BnaC06g14510D	3.18517	1.17165e-13	2.37394e-12	8.17611	11.5967	6.31656	1.33925	0.70405	0.349499
BnaC08g34830D	4.87617	1.19488e-13	2.41882e-12	3.52371	2.60978	2.1298	0	0	0
BnaAnng39730D	-4.89231	1.23204e-13	2.49067e-12	0	0	0	5.04712	4.73785	9.00699
BnaA08g14500D	4.88652	1.25502e-13	2.53599e-12	2.2305	4.57714	3.49779	0	0	0
BnaA08g26220D	-2.42814	1.26893e-13	2.56179e-12	1.26182	2.88622	1.51067	11.5346	9.67903	12.0455
BnaA10g27190D	-4.87461	1.29974e-13	2.62162e-12	0	0	0	1.98096	1.5749	1.15237
BnaA01g30650D	-3.09851	1.35636e-13	2.73216e-12	0.373163	0.152306	0.292408	3.87264	2.22619	2.47054
BnaA02g19010D	3.05864	1.35798e-13	2.73419e-12	4.63842	4.48582	4.19435	0.222334	0.673151	0.380828
BnaA04g18780D	4.85907	1.39833e-13	2.8129e-12	1.54064	1.43702	2.19844	0	0	0
BnaC08g04750D	2.19689	1.46459e-13	2.93959e-12	15.2989	10.8667	16.858	3.80149	2.20761	2.89996
BnaA02g05240D	2.10351	1.50669e-13	3.02275e-12	6.76109	5.63833	5.18168	1.13519	1.72304	1.03259
BnaC07g33030D	2.86889	1.51964e-13	3.04735e-12	36.856	81.7957	27.1523	3.54895	7.02408	6.70851
BnaA10g07620D	2.13226	1.59081e-13	3.18582e-12	21.7409	22.09	38.3342	5.86781	5.09177	6.9349
BnaA03g48950D	-2.43305	1.60009e-13	3.20134e-12	9.94491	6.44757	7.45131	65.2549	49.197	27.7235
BnaCnng56290D	-2.09987	1.65056e-13	3.29957e-12	1.82344	2.34871	1.60363	11.4556	7.51442	7.29696
BnaC06g19990D	3.41154	1.68105e-13	3.35752e-12	6.86734	6.28661	5.28576	0.386576	0.316382	0.564044
BnaC06g20490D	3.33798	1.71327e-13	3.41732e-12	3.71151	3.36588	2.35898	0.406764	0.209882	0.111326
BnaAnng09680D	2.46183	1.74415e-13	3.47582e-12	35.4412	38.4751	32.5601	2.85151	5.72045	9.01909
BnaA08g26230D	-2.91457	1.75299e-13	3.4919e-12	1.26179	0.851652	1.04651	11.0169	9.74556	7.72282
BnaA07g09990D	-2.5757	1.80962e-13	3.6015e-12	5.65441	9.42734	6.99878	32.1401	39.5769	76.3303
BnaC01g02180D	-4.60662	1.93585e-13	3.84418e-12	0.0920707	0	0	3.91189	3.63622	3.89791
BnaC05g30270D	4.84709	1.9936e-13	3.95363e-12	10.2547	7.27741	5.43666	0	0	0
BnaC06g40270D	-4.97511	1.99623e-13	3.95708e-12	0	0	0	0.877985	1.68776	5.20076
BnaA09g11460D	3.76535	2.03828e-13	4.03866e-12	20.5728	19.229	19.4081	0.464562	1.5373	0.693926
BnaA04g14890D	-2.27433	2.08355e-13	4.12289e-12	9.56192	5.73258	10.6933	30.0558	62.0811	40.7832
BnaC03g36430D	-2.92378	2.09906e-13	4.15176e-12	1.27775	0.500757	0.971847	4.24947	10.6349	9.88953
BnaA07g08050D	4.83076	2.11917e-13	4.18968e-12	3.26648	4.36227	3.03635	0	0	0
BnaA06g08400D	3.16555	2.17057e-13	4.28752e-12	3.13879	5.82216	7.30896	0.632858	0.644056	0.168
BnaC03g26100D	2.13295	2.18694e-13	4.31796e-12	10.379	9.26822	9.37975	2.30405	1.25496	2.62693
BnaA10g25790D	-2.22693	2.22649e-13	4.39219e-12	1.16131	1.84224	1.38724	6.0878	8.62129	6.9444
BnaA03g55070D	3.82809	2.25347e-13	4.43955e-12	1.13609	1.57702	2.35324	0.0323345	0.108126	0.070837
BnaCnng05690D	2.05821	2.261e-13	4.45242e-12	2.28251	2.7912	2.24491	0.550519	0.720135	0.38158
BnaC09g52930D	4.82963	2.2646e-13	4.45755e-12	7.34198	11.2484	8.05627	0	0	0
BnaA05g27520D	3.59589	2.36472e-13	4.64852e-12	9.44754	6.34405	12.9047	0.324027	0.926607	0.357047
BnaA08g20170D	-2.52882	2.36825e-13	4.65342e-12	0.269105	0.144694	0.245442	1.62007	1.45552	1.08197
BnaC08g11870D	4.84474	2.38728e-13	4.68874e-12	2.58141	1.72593	3.60195	0	0	0
BnaA03g14120D	4.62388	2.43995e-13	4.78591e-12	1.80036	1.21076	2.17262	0	0	0.0335052
BnaA01g01500D	2.65033	2.45713e-13	4.81749e-12	4.94465	4.12203	4.62995	0.554276	0.796757	0.557445
BnaA04g28490D	2.13914	2.51818e-13	4.92643e-12	6.4716	6.22926	7.65597	1.30933	1.32531	1.81077
BnaA03g05550D	3.69184	2.54131e-13	4.96951e-12	3.39573	2.14653	3.67017	0.0614529	0.151711	0.223613
BnaC05g07030D	4.81411	2.58052e-13	5.04179e-12	3.06355	2.3713	2.23579	0	0	0
BnaA09g06330D	-2.20434	2.61877e-13	5.10985e-12	2.82333	2.47725	3.48956	15.1905	13.708	14.4624
BnaA05g32850D	-3.96839	2.63898e-13	5.14481e-12	0.143114	0.276162	0.294567	7.14853	5.91725	7.53474
BnaC04g33000D	4.10777	2.69659e-13	5.24852e-12	5.82278	4.05771	5.81857	0.135268	0.11254	0.197086
BnaA08g20250D	2.37675	2.74359e-13	5.33484e-12	55.8879	98.2503	58.7633	7.75278	17.1807	12.8538
BnaA09g07290D	2.95407	2.993e-13	5.81225e-12	6.86362	4.86787	6.48462	0.795747	0.872269	0.323696
BnaA01g17020D	-2.82234	2.99974e-13	5.82283e-12	0.45026	0.295182	0.164382	2.55097	2.3399	2.35341
BnaC03g15520D	-3.04887	3.10362e-13	6.01926e-12	0.769977	0.202238	1.02364	7.91746	5.94307	6.31331
BnaC04g41140D	2.36935	3.13304e-13	6.07368e-12	5.47875	3.12461	5.48774	0.879833	0.786417	0.83262
BnaCnng18540D	4.79419	3.16626e-13	6.13542e-12	2.69566	3.04434	2.87363	0	0	0
BnaC04g27410D	-4.79948	3.21011e-13	6.21504e-12	0	0	0	1.94656	1.88422	2.27536
BnaA09g51540D	-4.61889	3.21168e-13	6.2154e-12	0.0276803	0	0.0292333	2.80021	2.37924	0.599423
BnaC05g42920D	4.59679	3.3138e-13	6.41025e-12	2.21913	1.22056	1.92702	0.0476757	0	0
BnaAnng37140D	4.79134	3.3722e-13	6.52042e-12	3.6465	3.05192	3.62524	0	0	0
BnaA05g24880D	2.10657	3.41733e-13	6.60483e-12	5.76538	4.47177	5.97408	1.27654	1.06252	1.19785
BnaCnng31550D	3.31324	3.42604e-13	6.61881e-12	24.506	19.2985	30.2453	2.89176	0.278753	2.71564
BnaCnng04830D	3.35127	3.4543e-13	6.66765e-12	31.1272	17.2218	18.9427	3.3932	1.02697	0.603057
BnaA01g15640D	-2.86505	3.51805e-13	6.78487e-12	0.745952	0.681273	1.01117	6.40466	10.5383	3.93172
BnaC02g45190D	4.79112	3.56595e-13	6.87135e-12	4.3752	4.77058	5.90454	0	0	0
BnaC04g55640D	-4.8048	3.63184e-13	6.99531e-12	0	0	0	1.67167	1.64535	1.02933
BnaC07g23120D	2.20753	3.64688e-13	7.02126e-12	12.2615	7.73774	12.2482	2.19012	1.8583	2.50024
BnaA02g11410D	3.5159	3.74659e-13	7.21013e-12	2.94141	3.35846	1.93497	0.161044	0.223153	0.117897
BnaC05g06720D	-4.37873	3.80363e-13	7.31677e-12	0	0.0341129	0.0367086	1.26703	1.62653	1.51916
BnaA09g56660D	-2.62659	3.94352e-13	7.58261e-12	0.629437	0.510294	0.710307	5.11573	3.978	3.94945
BnaA06g21030D	-2.51091	3.97148e-13	7.63311e-12	0.708347	0.493778	0.856897	5.61308	3.63112	3.4838
BnaA03g00830D	2.18785	4.01627e-13	7.71588e-12	53.4962	61.6559	52.0931	7.22312	9.4221	17.4464
BnaC01g28160D	-3.32544	4.03391e-13	7.74645e-12	0.0751157	0.0734785	0.240083	1.40209	1.70265	1.86334
BnaCnng67400D	3.13351	4.07369e-13	7.81615e-12	80.0804	50.2345	32.299	7.69233	5.55419	1.71951
BnaA06g24410D	2.59662	4.07761e-13	7.82032e-12	7.7557	4.23858	8.42454	1.06763	0.616983	1.29875
BnaA09g16920D	-4.77495	4.62151e-13	8.82197e-12	0	0	0	2.17737	2.53758	2.01006
BnaA04g12270D	2.05795	4.64851e-13	8.86973e-12	9.80065	12.3674	10.2223	1.78882	1.94946	3.46722
BnaC09g45480D	2.42959	4.73253e-13	9.01854e-12	131.113	61.7475	75.6088	16.6316	9.44549	19.79
BnaA10g27290D	-4.81547	4.82525e-13	9.18743e-12	0	0	0	2.32023	6.08774	4.18335
BnaA04g19490D	-2.02952	4.88106e-13	9.28975e-12	3.59251	3.54971	2.79545	11.8886	12.6602	18.2365
BnaA09g55600D	-2.07859	4.97972e-13	9.47351e-12	1.16602	1.01666	1.36987	5.82339	4.74936	5.04325
BnaCnng70840D	4.77769	5.12538e-13	9.73822e-12	2.61442	1.62025	1.74193	0	0	0
BnaC08g28640D	2.41357	5.35247e-13	1.01525e-11	2.68861	3.07252	3.20994	0.283692	0.770387	0.45202
BnaC09g39930D	-2.62656	5.37379e-13	1.01886e-11	0.161763	0.158745	0.127208	1.1496	1.05971	0.913566
BnaC08g22000D	4.56484	5.39253e-13	1.02198e-11	1.55963	2.67435	1.99907	0	0.0474905	0
BnaA06g17060D	2.08209	5.70047e-13	1.07989e-11	34.4774	28.089	37.8394	7.57448	6.59789	8.39963
BnaC05g07480D	4.76642	5.71569e-13	1.08231e-11	4.30258	3.96645	6.1746	0	0	0
BnaC08g44760D	4.76957	5.74171e-13	1.08632e-11	1.8268	3.02312	2.76816	0	0	0
BnaC08g04090D	3.29347	5.78704e-13	1.09444e-11	3.96311	2.74433	3.25625	0.254357	0.367604	0.139199
BnaA09g33450D	-2.12661	5.83105e-13	1.1023e-11	0.98364	0.966853	1.09973	3.39669	5.20071	5.41454
BnaA09g41580D	2.15996	6.00382e-13	1.134e-11	18.2188	8.63165	15.5359	2.80776	3.4804	2.69209
BnaA04g17820D	2.62903	6.09889e-13	1.15099e-11	6.18809	5.62645	13.3204	0.84043	1.35095	1.32561
BnaA01g27940D	-4.43338	6.11064e-13	1.15272e-11	0	0.274227	0	9.94902	6.616	4.56293
BnaUnng00370D	4.74918	6.17456e-13	1.1638e-11	3.33265	2.78132	3.12663	0	0	0
BnaCnng49190D	2.99827	6.20301e-13	1.16867e-11	4.70535	4.46692	4.81627	0.755885	0.276943	0.429785
BnaA09g52990D	3.36838	6.29436e-13	1.18489e-11	4.15355	2.86138	2.68812	0.191955	0.157858	0.326661
BnaA01g25090D	4.76219	6.31259e-13	1.18782e-11	1.07684	1.73787	1.68947	0	0	0
BnaC06g40370D	-4.76178	6.4712e-13	1.21664e-11	0	0	0	2.08766	1.56205	2.47535
BnaA03g41920D	2.42571	6.48294e-13	1.21834e-11	11.7567	7.75569	8.87519	1.97176	1.50742	1.35248
BnaA06g17940D	2.5574	6.71868e-13	1.26212e-11	2.00216	1.57443	2.1838	0.36829	0.306457	0.197379
BnaA01g31990D	-4.74792	6.81943e-13	1.28051e-11	0	0	0	3.16486	2.57266	2.64904
BnaA07g34540D	2.55444	6.91849e-13	1.29697e-11	183.066	131.438	175.686	37.6021	25.5052	10.9787
BnaC06g40580D	-4.75368	6.91867e-13	1.29697e-11	0	0	0	5.31341	3.59373	4.1315
BnaA08g00680D	4.57816	6.99923e-13	1.31152e-11	5.15848	4.43914	2.31354	0	0.0868851	0
BnaA10g23090D	-3.5223	7.27737e-13	1.36193e-11	0.28557	0.207182	0.220577	2.96854	4.91531	3.90859
BnaA07g17130D	4.44618	7.32495e-13	1.37027e-11	10.372	1.78192	4.31677	0.0725434	0.181865	0
BnaA04g26150D	2.62309	7.49557e-13	1.40102e-11	5.63546	9.42265	7.4406	1.17742	1.05421	1.00348
BnaA03g37300D	4.74442	7.81111e-13	1.45878e-11	2.19828	2.69275	3.44222	0	0	0
BnaA01g02720D	3.73587	7.8145e-13	1.4588e-11	25.4172	4.50748	14.926	0.945998	0.344551	0.922892
BnaC04g09030D	-2.07794	7.85448e-13	1.46566e-11	2.36161	2.06845	3.70616	15.2732	11.8654	9.99834
BnaA03g27090D	3.79861	7.99166e-13	1.49064e-11	2.41346	3.0447	2.54672	0.067046	0.110794	0.146903
BnaA10g00820D	3.2971	8.11838e-13	1.51238e-11	6.00937	8.88579	10.0686	0.793124	0.526659	0.584307
BnaA02g21470D	-2.20458	8.11783e-13	1.51238e-11	1.25454	1.55655	1.62252	9.58526	5.31698	7.02366
BnaC05g46260D	2.12304	8.22405e-13	1.5308e-11	8.6724	11.1357	8.66488	1.45192	1.7922	2.91356
BnaC06g14440D	2.15758	8.41807e-13	1.56496e-11	5.66445	4.41807	4.39867	1.16256	1.20982	0.613803
BnaC03g63960D	3.73632	8.63647e-13	1.60357e-11	4.72873	3.61234	3.48616	0.510089	0	0.0926873
BnaCnng67910D	2.7645	8.78838e-13	1.62976e-11	2.78027	2.63086	2.70989	0.293033	0.20972	0.48957
BnaA03g03420D	-4.72756	9.00491e-13	1.66853e-11	0	0	0	9.03058	7.79412	9.40046
BnaA06g04680D	-2.60066	9.42754e-13	1.7418e-11	2.32667	2.04176	2.01514	17.3468	14.5515	11.9919
BnaC06g18110D	4.72888	9.43491e-13	1.74245e-11	1.82519	2.48192	2.73832	0	0	0
BnaA10g18160D	3.76903	1.08658e-12	2.0034e-11	3.32367	4.41637	4.58919	0	0.382802	0.13566
BnaA03g09750D	-4.72048	1.09392e-12	2.01612e-11	0	0	0	2.80456	3.679	2.59023
BnaCnng69370D	-4.16728	1.10183e-12	2.02986e-11	0.155088	0.0754371	0	2.76163	3.52334	3.68844
BnaC07g36580D	3.90425	1.10331e-12	2.03175e-11	4.89942	2.11343	3.32416	0.337716	0.0788995	0
BnaA05g03340D	-4.33583	1.13591e-12	2.09006e-11	0	0	0.109848	2.28966	1.74942	2.61734
BnaC08g38840D	-2.18265	1.17717e-12	2.16333e-11	1.03329	1.00825	1.80982	6.57372	6.05235	6.06454
BnaCnng01580D	4.70939	1.18678e-12	2.18008e-11	1.61465	1.32932	1.86885	0	0	0
BnaC06g40570D	-5.069	1.22345e-12	2.24468e-11	0	0.0479741	0.205469	177.439	81.0257	27.1635
BnaA10g12410D	-2.68103	1.22512e-12	2.24684e-11	1.47514	1.23994	0.615944	8.91019	8.42283	7.0479
BnaA07g34300D	2.26712	1.23109e-12	2.25686e-11	7.6309	8.16755	8.87182	1.12235	1.46233	1.97542
BnaA08g17550D	-2.55804	1.25421e-12	2.29737e-11	6.1415	3.30255	6.99386	54.4107	31.072	21.9154
BnaA10g23540D	3.29594	1.26051e-12	2.30796e-11	4.82541	3.39976	3.04103	0.582202	0.143804	0.17031
BnaA05g17980D	4.31645	1.26581e-12	2.31673e-11	1.77789	2.65253	2.52507	0.128641	0	0
BnaA05g11250D	-3.10334	1.27271e-12	2.32745e-11	0.482182	0.54952	0.499275	6.36636	3.79647	6.49986
BnaCnng10870D	2.84614	1.28346e-12	2.34425e-11	52.7214	22.7192	33.8382	4.79279	6.16586	1.78639
BnaC03g29260D	2.25155	1.30489e-12	2.38242e-11	5.71748	5.72413	4.88585	0.893024	1.37209	0.889509
BnaA03g35000D	-4.69959	1.38291e-12	2.51974e-11	0	0	0	2.81594	2.85217	3.42564
BnaC02g38630D	-3.05745	1.3985e-12	2.54711e-11	1.43194	3.87355	1.20112	18.7165	15.014	34.8697
BnaC07g05610D	4.31877	1.4336e-12	2.60892e-11	2.41844	3.48387	2.93428	0	0	0.123706
BnaA07g32970D	3.19813	1.45389e-12	2.64476e-11	193.294	37.7629	80.4937	6.19462	8.59293	11.4183
BnaA03g47630D	3.41515	1.45809e-12	2.65133e-11	3.19551	4.85038	3.2014	0.323636	0.199034	0.236482
BnaC06g40380D	-4.73304	1.48366e-12	2.69456e-11	0	0	0	2.06043	1.78928	0.848691
BnaA02g16850D	2.02341	1.54409e-12	2.80204e-11	4.13565	3.58569	2.5529	0.707688	0.948904	0.743618
BnaA06g11500D	3.27199	1.72849e-12	3.12151e-11	7.61944	2.86771	6.94744	0.467358	0.382392	0.511994
BnaA05g15630D	4.68803	1.81482e-12	3.27084e-11	3.29441	4.58221	5.61681	0	0	0
BnaC01g21190D	-2.22563	1.85468e-12	3.34133e-11	6.01088	3.32244	7.59821	31.7736	34.1557	20.3933
BnaA09g19930D	2.57319	1.93873e-12	3.48995e-11	13.2469	5.39451	10.9047	1.53379	1.62808	1.15981
BnaC03g74330D	-2.35191	1.94584e-12	3.50134e-11	43.4515	25.9355	31.5744	292.407	169.397	112.037
BnaA07g30790D	2.77806	1.9928e-12	3.5844e-11	32.2518	18.8922	26.0331	5.36545	2.84212	1.38515
BnaA01g14030D	-2.89148	2.09184e-12	3.75803e-11	0.404737	0.395555	0.115973	2.72686	2.50113	2.85695
BnaA05g32630D	-4.49357	2.09535e-12	3.76282e-11	0.10944	0	0	6.28672	3.14986	4.31003
BnaC04g07690D	2.22797	2.10667e-12	3.78012e-11	429.53	371.954	373.12	85.2565	107.746	38.6192
BnaA07g33680D	4.03145	2.13553e-12	3.83038e-11	3.46931	3.68413	1.97715	0.0782096	0.128515	0.0571255
BnaC09g14580D	-2.12282	2.14858e-12	3.85071e-11	0.82527	1.30673	0.86864	4.98478	5.16698	3.73484
BnaA06g30090D	2.13028	2.16958e-12	3.88678e-11	2.5914	2.53067	1.8947	0.593942	0.386045	0.516975
BnaC03g38290D	-2.19628	2.22398e-12	3.98107e-11	1.03975	1.43466	1.80844	6.90533	5.92208	8.25222
BnaC01g33520D	-2.88851	2.35664e-12	4.20846e-11	1.04696	2.68391	1.38121	10.31	20.2644	14.174
BnaC08g07290D	-4.65899	2.36024e-12	4.21321e-11	0	0	0	2.91679	3.03439	2.80349
BnaC02g03100D	2.89734	2.39589e-12	4.27346e-11	11.9043	5.53705	10.463	1.7385	0.895505	0.484258
BnaC06g40450D	-3.06712	2.39993e-12	4.27792e-11	0.216971	0.210387	0.406728	3.78616	2.42375	2.5989
BnaC08g10220D	2.73306	2.69546e-12	4.79253e-11	8.96529	4.04849	7.41548	1.00536	0.563896	1.04933
BnaC03g09780D	4.6632	2.6976e-12	4.79444e-11	6.66898	8.43913	4.60116	0	0	0
BnaCnng01870D	4.68202	2.72686e-12	4.84261e-11	1.58182	3.21117	1.6045	0	0	0
BnaC06g42870D	2.86892	2.76778e-12	4.90944e-11	3.27607	4.18293	4.51994	0.307056	0.303417	0.714884
BnaC07g01930D	4.66322	2.85615e-12	5.06019e-11	3.21881	6.09511	4.76271	0	0	0
BnaCnng77410D	4.45398	2.85965e-12	5.06439e-11	1.3686	1.89859	1.09397	0	0.0363632	0
BnaA07g15910D	-2.38451	2.90829e-12	5.14241e-11	2.79498	4.04625	1.72862	14.7695	15.2024	19.0067
BnaCnng02130D	3.25515	2.98134e-12	5.2695e-11	2.21785	2.80596	2.82245	0.311186	0.292455	0.0323667
BnaC08g02480D	2.17129	3.18009e-12	5.61415e-11	5.58524	4.88772	6.46496	1.05724	1.30214	1.05742
BnaA04g04050D	2.65691	3.20562e-12	5.65699e-11	2.39782	2.25984	1.93287	0.305849	0.253625	0.334439
BnaC08g34870D	3.82921	3.20985e-12	5.66223e-11	6.0758	6.25955	8.20207	0.370783	0.300102	0.136017
BnaA09g02840D	-2.85913	3.23372e-12	5.7021e-11	4.39897	5.19715	2.38605	24.5079	25.7536	53.151
BnaA01g01360D	2.22044	3.2353e-12	5.70265e-11	91.1276	45.6719	57.7446	14.3811	16.1637	7.94415
BnaA07g16060D	2.89186	3.31209e-12	5.82884e-11	5.3764	7.02689	4.80325	1.22043	0.530935	0.282725
BnaA01g29500D	2.38199	3.31408e-12	5.83005e-11	7.67067	8.52762	7.89326	0.720569	1.30131	2.05095
BnaA03g24010D	2.15287	3.35188e-12	5.89424e-11	11.461	10.0921	8.41747	1.77878	2.6445	1.84546
BnaCnng73700D	-4.17392	3.47499e-12	6.10594e-11	0.0591156	0.0577801	0.0615259	1.89894	2.22955	4.17644
BnaA04g17060D	4.70554	3.49369e-12	6.13158e-11	7.38336	3.71562	1.91212	0	0	0
BnaA02g03140D	2.41767	3.71858e-12	6.49832e-11	15.9482	7.29233	15.8361	2.12962	1.7452	2.79946
BnaC05g17260D	-2.66069	3.75801e-12	6.56466e-11	1.46854	0.525301	1.12298	9.19868	6.76438	6.61905
BnaA09g35490D	-2.21474	3.77079e-12	6.58443e-11	0.551472	0.510126	0.713818	2.96495	3.5619	2.46961
BnaA08g04020D	4.65828	3.78496e-12	6.60402e-11	2.7409	2.81699	1.26645	0	0	0
BnaA02g09380D	2.40118	3.82053e-12	6.6635e-11	4.78878	3.9361	5.64156	0.756621	1.03882	0.691157
BnaC01g06250D	-3.17736	3.86382e-12	6.73376e-11	0.434549	0.169644	0.733105	4.65682	5.52285	5.37473
BnaC04g41460D	-4.07663	4.02366e-12	7.00416e-11	0.0877384	0.0849134	0.0911837	4.16734	3.5752	2.95261
BnaC08g41550D	2.01513	4.04235e-12	7.03396e-11	6.88298	4.78636	7.22945	1.31239	1.31908	1.75695
BnaC06g27680D	-4.02998	4.07475e-12	7.08486e-11	0.133229	0.0648265	0.0688219	1.90752	3.39842	4.22948
BnaC09g53260D	3.86887	4.12863e-12	7.17576e-11	7.24958	9.95065	6.36609	0.399524	0.493676	0
BnaC03g43970D	4.62118	4.16602e-12	7.23794e-11	3.03292	2.31465	3.36896	0	0	0
BnaC03g63840D	4.42593	4.19725e-12	7.28655e-11	3.05022	3.73491	5.18386	0	0.102775	0
BnaC09g47750D	-4.64082	4.41988e-12	7.67007e-11	0	0	0	3.41948	2.65101	1.61979
BnaCnng65510D	-2.13565	4.71971e-12	8.17457e-11	2.02122	1.90587	2.62391	9.07734	8.23881	13.076
BnaAnng05910D	4.21037	4.73687e-12	8.20113e-11	10.0036	10.437	9.32598	0	0.262848	0.235298
BnaC01g32040D	-4.61529	4.88533e-12	8.44513e-11	0	0	0	1.98646	2.51574	2.96142
BnaA02g08400D	2.71004	4.92897e-12	8.51399e-11	6.67993	4.56541	3.40136	0.849594	0.570521	0.569277
BnaA02g05410D	-2.55377	4.9481e-12	8.54046e-11	1.30511	0.615044	1.84995	8.22213	10.478	6.16937
BnaA06g23810D	-3.18461	4.95953e-12	8.55604e-11	0.176623	0.382468	0.110216	2.65115	1.88539	3.53523
BnaA05g36620D	-2.61298	5.03536e-12	8.67106e-11	0.679483	0.532543	0.780374	4.39252	4.72155	4.94782
BnaC04g07920D	-3.37289	5.07817e-12	8.74143e-11	0.393587	1.13517	1.20845	6.44714	10.9334	22.5986
BnaC04g06320D	-2.10609	5.14842e-12	8.85556e-11	2.73195	3.54512	1.7248	13.9327	13.5462	8.75172
[truncated: 1,172 more rows]

## Sheet: WB7P vs. YB8P
Supplementary Table S3. The DEGs in the comparison group of WB7P vs. YB8P
id	log2FoldChange	pvalue	FDR	WB7P_1	WB7P_2	WB7P_3	YB8P_1	YB8P_2	YB8P_3
BnaA06g24600D	-8.75736	0	0	1.53433	1.86228	1.27442	803.163	611.817	801.904
BnaC01g40210D	7.30264	1.14087e-198	2.40404e-194	339.033	352.432	384.59	1.63482	2.9333	1.79024
BnaA02g30740D	-6.71982	2.18611e-189	3.07105e-185	3.36908	3.18129	3.78144	493.959	358.767	305.158
BnaA07g35740D	7.90241	1.13126e-185	1.1919e-181	146.143	147.743	149.755	0.424578	0.828911	0.413592
BnaA04g17710D	-5.98875	8.92923e-170	7.52627e-166	3.80936	4.39174	3.8357	304.451	283.843	215.662
BnaC05g11680D	-8.35513	4.82392e-165	3.38832e-161	0.87892	0.828535	1.18727	460.331	297.068	333.734
BnaC06g05990D	-8.96334	1.14103e-164	6.86964e-161	2.88583	1.02742	3.33208	1806.7	1334.92	1130.73
BnaA08g21880D	6.55188	6.73506e-161	3.54803e-157	87.5648	81.0386	89.6298	0.938175	0.80715	0.815784
BnaA10g23500D	7.67346	2.18168e-147	1.02161e-143	260.355	410.377	259.057	1.93825	1.0146	1.16622
BnaC08g15790D	-5.502	3.00518e-144	1.2665e-140	10.5588	7.04402	8.98581	472.82	376.879	433.58
BnaA03g56740D	9.03139	1.37879e-141	5.2825e-138	1053.63	1463.94	731.42	2.31586	1.3761	1.40755
BnaA09g08290D	-7.68228	2.99415e-141	1.05155e-137	0.856304	0.549202	0.790462	201.176	194.136	112.605
BnaA04g08570D	-6.27706	6.94683e-138	2.25206e-134	1.2883	2.17696	1.92162	145.819	164.98	139.674
BnaCnng52300D	5.95638	1.84897e-136	5.56591e-133	319.251	294.522	283.424	5.19786	3.1571	5.41373
BnaAnng27100D	7.0563	1.36103e-135	3.82395e-132	376.367	312.757	299.866	3.04264	1.96806	1.8989
BnaA09g50980D	-4.18009	1.0232e-134	2.69511e-131	7.11377	7.65429	6.88436	136.439	119.636	141.846
BnaA06g38800D	-5.08973	2.57085e-131	6.3733e-128	10.6769	10.3766	10.3762	442.492	359.467	295.541
BnaCnng13230D	-6.72562	1.24982e-130	2.92624e-127	6.72243	6.29819	8.13435	973.799	495.876	992.866
BnaC09g37940D	-4.14817	1.35246e-129	2.99989e-126	8.84943	8.61058	8.87509	159.809	156.692	159.648
BnaC03g77160D	-5.01649	1.48711e-129	3.13363e-126	21.8979	18.2891	20.8777	770.577	754.372	529.187
BnaC09g51720D	-4.64094	3.37311e-127	6.76936e-124	6.4044	7.80773	6.75869	176.668	174.705	175.885
BnaCnng75920D	-12.4979	7.6004e-127	1.45596e-123	0.0941386	0.0454009	0	846.678	609.913	949.994
BnaA02g15190D	7.01302	9.68085e-127	1.77387e-123	193.346	155.208	211.894	0.901506	2.01839	1.01497
BnaA02g05650D	14.2863	1.07458e-126	1.88696e-123	4203.23	6011.35	3078.11	0	0	0
BnaCnng72260D	-9.22573	1.48185e-125	2.49805e-122	0.556346	0.307966	0.983359	741.084	423.141	284.865
BnaC06g40530D	-13.976	2.05735e-122	3.3348e-119	0	0	0	598.164	662.716	842.844
BnaA10g27230D	-6.51925	3.18395e-122	4.96979e-119	1.4178	1.79428	0.695127	122.795	150.447	129.413
BnaA03g07490D	7.92714	2.96158e-118	4.4576e-115	204.82	180.381	163.393	0.733029	0.158312	0.956976
BnaC02g25950D	-7.65993	6.11085e-117	8.88054e-114	0.75246	0.575295	0.869676	209.377	174.85	134.303
BnaA03g08720D	-6.46112	6.84437e-117	9.61498e-114	4.51255	3.92326	4.05066	515.275	246.266	424.916
BnaC03g04180D	7.62043	1.21331e-113	1.64948e-110	200.746	297.173	181.58	0.913335	1.23174	0.802446
BnaA03g06330D	6.87021	2.15569e-113	2.83905e-110	247.467	291.315	176.382	1.23161	2.68276	1.44513
BnaA03g09320D	-8.21873	8.25277e-113	1.05395e-109	0.292583	0.180951	0.296675	91.7218	98.0574	91.8415
BnaC08g36090D	4.5396	1.87971e-111	2.32996e-108	55.6573	55.9132	64.0315	2.56398	2.33652	2.64303
BnaC06g39330D	-5.09644	1.02941e-108	1.23952e-105	1.34374	1.16666	1.61521	49.1412	42.4085	56.2889
BnaC06g40450D	-5.58284	4.65182e-107	5.44573e-104	1.67495	1.36122	2.02293	95.3392	69.4078	95.9825
BnaC06g39350D	-5.70755	1.98827e-106	2.26469e-103	0.370456	0.372736	0.491673	18.5855	25.4229	23.8638
BnaA03g48950D	-3.95929	5.05969e-105	5.61146e-102	46.2291	43.7319	38.4673	772.671	651.089	634.941
BnaA09g03960D	5.26975	1.36551e-103	1.47559e-100	120.299	93.6441	112.314	2.81792	2.91085	2.23738
BnaA07g20510D	-6.45437	6.95201e-103	7.32464e-100	2.30951	2.01009	1.91506	251.259	216.93	149.519
BnaA09g02580D	-7.68182	2.04364e-101	2.10066e-98	0.230199	0.289878	0.280131	66.7178	81.1653	52.7915
BnaC02g12810D	6.78619	4.46992e-100	4.48524e-97	171.062	248.29	115.124	1.13494	1.3211	1.77151
BnaC09g08540D	-4.57312	1.02962e-99	1.00913e-96	10.9814	10.3524	11.0324	318.029	284.689	201.297
BnaA06g18900D	8.45076	9.30904e-99	8.91636e-96	131.226	165.609	94.0555	0.237859	0.390453	0.212888
BnaA01g13710D	-4.52278	1.41281e-97	1.32314e-94	7.57113	9.27524	7.48318	226.179	157.413	199.057
BnaCnng25540D	-5.66977	3.18725e-97	2.92007e-94	0.543665	0.767537	0.849788	42.9166	36.2156	39.1973
BnaC01g40000D	3.80037	4.65118e-97	4.17062e-94	105.652	120.106	116.014	8.57431	7.02696	8.53264
BnaC04g30810D	-6.42981	5.08021e-97	4.46043e-94	0.51208	0.853138	0.724936	61.0686	73.5664	68.1892
BnaA06g17150D	4.75376	1.77629e-96	1.52775e-93	22.5068	23.9123	24.4451	0.994405	0.70235	0.807681
BnaA06g10330D	5.34979	1.71887e-94	1.4488e-91	100.556	110.424	97.8796	1.7926	2.31973	2.99168
BnaC05g42860D	4.68556	3.13392e-94	2.58973e-91	118.151	151.067	120.2	6.04517	4.77823	3.75028
BnaA01g12040D	-4.21504	1.92334e-93	1.5588e-90	9.97384	9.34103	11.7003	227.375	184.982	187.843
BnaA10g27420D	-4.71151	7.71222e-93	6.13253e-90	11.5113	9.17078	12.7054	309.794	232.824	361.967
BnaA09g51430D	-7.44629	1.1389e-92	8.88847e-90	0.15262	0.240039	0.533943	60.4312	62.0295	70.758
BnaC06g37960D	-3.82095	1.59518e-92	1.22231e-89	3.98516	3.69828	4.36529	54.237	61.0636	59.1384
BnaC05g04530D	-5.33644	4.81719e-92	3.62528e-89	1.20015	1.90054	1.44484	79.4913	55.1844	67.3344
BnaC01g39890D	6.49732	6.98497e-91	5.16446e-88	114.612	181.172	98.9215	1.01443	1.53679	1.32858
BnaC06g35340D	-7.91855	2.04724e-90	1.48757e-87	0.125814	0.079501	0.0657137	29.0969	26.3421	30.4306
BnaCnng01630D	8.35465	3.60547e-90	2.57541e-87	350.258	574.737	287.151	0.97888	0.955924	0.8657
BnaA02g00740D	-4.49597	1.40764e-89	9.88729e-87	25.6289	19.4778	27.3674	682.467	465.994	547.743
BnaCnng02240D	4.39666	9.04968e-89	6.25229e-86	30.303	31.625	29.5819	1.24137	1.22261	1.70228
BnaA02g05310D	-5.288	4.88924e-88	3.32342e-85	2.78781	2.60179	4.1759	154.366	149.445	100.115
BnaA10g27170D	-3.50351	1.03984e-87	6.95606e-85	33.3951	35.2783	28.4981	375.609	398.961	345.572
BnaA09g51480D	-8.32802	1.75143e-87	1.15332e-84	0.364315	0.51983	0.465838	127.629	194.035	266.641
BnaA09g16620D	-3.81915	3.80968e-87	2.47008e-84	24.8741	26.4869	29.8823	451.399	344.002	395.731
BnaC03g04230D	4.76146	1.34649e-86	8.59798e-84	95.6077	120.454	83.1573	3.27393	4.15687	3.31456
BnaA01g01550D	-7.72405	1.86054e-86	1.17031e-83	1.23104	0.824768	1.38207	510.447	200.437	237.413
BnaC04g13040D	6.3257	7.67919e-86	4.75929e-83	98.0309	141.393	83.8425	1.61298	0.882372	1.13177
BnaA01g06440D	-10.0436	5.10929e-85	3.12067e-82	0.0581732	0	0.179672	173.799	143.373	185.081
BnaC03g12390D	4.9146	8.28463e-85	4.98782e-82	79.2259	94.9151	75.0914	3.11427	1.96286	2.74053
BnaC05g42780D	4.71169	1.62167e-84	9.62589e-82	57.2698	68.201	49.9359	2.83413	1.73697	1.89027
BnaC03g73280D	-4.95786	2.10615e-83	1.2328e-80	16.3741	22.5527	21.1954	796.403	808.841	443.601
BnaC03g11050D	-3.85955	6.28103e-82	3.62613e-79	42.2653	32.7308	35.9669	603.104	448.162	574.482
BnaC07g27620D	-3.43722	3.12926e-81	1.78216e-78	30.9548	32.8441	32.0826	399.411	343.124	304.309
BnaC03g04010D	5.4367	3.76323e-81	2.11463e-78	31.2328	30.2168	29.1066	0.870979	0.329229	0.73255
BnaCnng02360D	11.9316	1.53534e-80	8.51388e-78	406.001	352.289	429.344	0	0	0
BnaA09g25890D	3.79747	3.74655e-80	2.05058e-77	104.866	122.171	119.762	7.65126	7.14536	9.44199
BnaC01g38940D	4.44442	6.32554e-80	3.41774e-77	46.9762	48.735	51.204	1.60436	2.03711	2.8889
BnaA01g29630D	-5.9661	4.76492e-78	2.54193e-75	0.357062	0.160047	0.422419	20.8615	20.5673	25.9711
BnaC01g16110D	-3.88952	2.90511e-77	1.53041e-74	10.7565	12.6861	11.9581	218.94	152.571	168.462
BnaA02g09210D	-7.32021	4.3351e-77	2.25554e-74	0.56035	0.375911	0.247671	97.7739	71.5195	72.159
BnaA02g04780D	-5.44703	5.73881e-77	2.94947e-74	18.9898	12.2676	17.345	977.615	452.816	869.951
BnaA08g09100D	-4.32406	1.39309e-76	7.07352e-74	1.76553	1.49675	1.91044	40.2651	30.0301	36.8052
BnaA06g07650D	3.89799	1.64429e-76	8.24964e-74	70.5807	72.3817	65.9274	5.20861	3.94598	4.39364
BnaA06g16610D	4.90824	5.5449e-76	2.74923e-73	138.761	121.976	140.683	5.66614	2.57896	4.31962
BnaA01g00590D	-5.04156	1.46885e-75	7.19804e-73	1.28259	1.03283	0.923527	38.2123	44.2521	32.3444
BnaC06g40570D	-10.2431	8.28323e-75	4.01251e-72	0.0460671	0.0882213	0	196.188	159.801	89.3259
BnaA02g18010D	4.94098	9.95631e-75	4.76817e-72	35.2934	33.6586	32.9091	0.876923	0.934748	1.29809
BnaCnng18320D	5.98582	1.04803e-74	4.96273e-72	92.5337	83.1654	84.0243	2.06151	0.905031	0.601069
BnaC07g25690D	-4.45346	1.83269e-74	8.58187e-72	20.8214	14.2377	17.5417	532.464	359.833	333.147
BnaC09g02040D	-4.20533	1.22516e-73	5.67395e-71	12.7295	9.41472	13.1514	258.466	252.308	172.26
BnaC06g37420D	-4.26265	3.05712e-73	1.40043e-70	19.9194	23.7438	19.8872	515.705	510.925	311.139
BnaA04g05960D	-4.36754	3.60951e-73	1.63569e-70	5.6515	4.82512	5.85028	146.788	111.002	97.1331
BnaA07g38460D	5.08531	6.2467e-73	2.80065e-70	72.9197	39.4816	64.4844	1.65296	1.25804	1.9056
BnaC03g23770D	-4.28206	1.29066e-72	5.72564e-70	11.391	10.1729	10.4475	278.484	204.311	183.246
BnaC03g18820D	-5.4643	2.15361e-72	9.45435e-70	13.5124	18.2734	12.0798	1091.83	564.242	519.245
BnaA09g08370D	-4.18236	3.03472e-72	1.31851e-69	44.4901	37.5443	48.6761	1013.34	595.267	824.133
BnaA09g19890D	-3.34267	3.55589e-72	1.52918e-69	5.43265	4.57939	5.78637	54.4572	53.8556	55.1651
BnaC07g40160D	-7.08033	3.6552e-72	1.55601e-69	3.48297	2.07146	1.8017	657.441	176.546	390.986
BnaC06g40110D	-11.6973	1.05122e-71	4.43028e-69	0	0	0	803.713	348.485	314.375
BnaC06g40410D	-4.29597	2.5312e-71	1.05619e-68	2.36453	2.15232	1.78714	51.0657	40.2232	39.1028
BnaA03g17020D	-5.89409	4.04717e-71	1.67219e-68	1.2956	0.678989	0.60267	56.5635	74.1004	45.9953
BnaC01g10040D	11.3846	5.45411e-71	2.23163e-68	229.934	225.218	273.614	0	0	0
BnaCnng02040D	6.29959	7.71549e-71	3.12656e-68	13.2419	12.4692	18.861	0.0990696	0.184067	0.196851
BnaA08g25920D	5.08821	2.05757e-70	8.2585e-68	29.5225	27.1547	28.4007	0.673769	0.863828	0.780082
BnaA09g09500D	-3.19257	5.05915e-70	2.01144e-67	108.414	102.025	128.559	1153.84	984.502	1077.52
BnaA03g42140D	3.53254	6.90936e-70	2.72139e-67	129.68	135.835	130.077	11.2203	12.2005	11.4443
BnaC05g49280D	-3.70629	1.31182e-69	5.11902e-67	10.4126	9.61211	11.4176	172.219	119.257	127.043
BnaC09g01820D	-5.14128	1.78154e-69	6.88817e-67	2.20447	3.90017	1.63991	87.9701	117.848	92.7441
BnaA01g05240D	-5.39806	5.22114e-69	2.00036e-66	0.369868	0.42585	0.251274	16.0629	11.487	21.1079
BnaA09g20120D	5.12999	5.95919e-69	2.26256e-66	22.0961	26.0621	20.2473	0.793765	0.409977	0.594554
BnaC08g25520D	-4.69418	6.27998e-69	2.36307e-66	5.49525	4.25782	7.486	141.811	142.279	195.794
BnaC08g18420D	-4.48488	1.10444e-68	4.11906e-66	0.792286	0.609515	0.959248	17.8343	19.8623	17.4434
BnaA10g25030D	4.29453	1.98503e-68	7.29456e-66	475.703	482.242	518.245	29.7308	16.2906	26.9897
BnaA05g31170D	-3.96804	1.9905e-68	7.29456e-66	6.95686	5.76756	6.42679	121.362	87.1293	100.404
BnaC03g57750D	-9.86832	2.24047e-68	8.13986e-66	0	0.119074	0	75.6778	78.2608	142.676
BnaCnng56610D	-5.68944	2.59405e-68	9.34391e-66	0.621941	0.781681	0.757623	40.8317	25.6939	56.1203
BnaA01g24950D	-5.21747	2.63859e-68	9.4238e-66	1.52665	0.827413	0.936667	56.8478	35.1017	40.5085
BnaCnng29060D	3.91535	3.37427e-68	1.195e-65	54.3634	51.0447	54.8701	3.2784	3.37667	3.91331
BnaC09g38180D	4.29733	7.88922e-68	2.7707e-65	100.806	114.96	84.6257	5.95224	5.36336	3.57909
BnaA01g01780D	-10.1343	1.08817e-67	3.79005e-65	0.0876555	0	0.0919718	184.984	292.877	166.156
BnaCnng18330D	6.88843	1.77608e-67	6.13533e-65	84.2999	91.6404	79.1133	1.1781	0.24949	0.347514
BnaCnng53700D	10.0617	4.4325e-67	1.51873e-64	408.663	939.383	327.936	0.197414	0	0.345699
BnaA04g25820D	-5.40666	5.10878e-67	1.73633e-64	11.8067	20.1654	9.80076	844.989	432.727	685.03
BnaC01g40350D	7.37857	1.16397e-66	3.92435e-64	21.3967	24.3217	21.4941	0.0937179	0.118986	0.0861586
BnaCnng47410D	-3.64364	3.66479e-66	1.22578e-63	63.9853	58.5484	62.8472	994.792	618.716	783.583
BnaA04g11900D	-4.58442	4.591e-66	1.52349e-63	3.41728	5.01117	4.72636	148.855	108.974	84.8304
BnaA01g19500D	4.81847	1.05264e-65	3.46582e-63	25.8431	31.6602	26.0067	0.605035	0.961946	1.18005
BnaA03g39660D	-3.55685	2.88279e-65	9.418e-63	6.32109	4.83761	5.71487	79.712	64.8944	58.3536
BnaC01g39900D	4.76642	3.24437e-65	1.05177e-62	38.4324	39.7786	30.7589	1.37565	1.31856	1.11719
BnaA07g36480D	3.64343	6.03638e-65	1.94196e-62	119.406	104.651	117.271	11.1149	8.17313	7.20298
BnaC06g27020D	2.98296	6.33332e-65	2.02206e-62	80.1877	72.2174	73.5775	10.0143	8.82592	9.79162
BnaC04g41260D	3.89766	1.33429e-64	4.22798e-62	62.3509	77.8849	55.3292	3.85239	4.83854	4.01236
BnaA06g04890D	3.31217	1.47603e-64	4.64224e-62	227.264	213.766	197.472	23.6329	18.014	21.7192
BnaC01g38670D	5.58304	4.04042e-64	1.26133e-61	22.6085	24.2275	20.737	0.437073	0.458378	0.355156
BnaA10g16310D	-4.60296	5.12413e-64	1.58788e-61	1.17397	1.17593	1.37801	40.1587	29.2335	28.9872
BnaA03g37260D	-5.76528	9.54413e-64	2.93597e-61	2.83007	2.49014	2.80903	233.373	78.0684	196.803
BnaC04g39940D	-2.97188	1.92154e-63	5.86821e-61	91.9157	80.6447	81.7829	681.008	817.238	647.3
BnaA10g15160D	-5.81395	1.9879e-63	6.02719e-61	1.39023	1.31822	0.778628	92.7189	38.2229	93.5985
BnaC04g15370D	-4.4597	2.09571e-63	6.30868e-61	3.56663	7.49621	5.00572	122.035	117.61	139.444
BnaA01g06420D	-7.91053	3.06113e-63	9.14954e-61	0.0335659	0.157683	0.0346993	27.6387	30.8424	25.4288
BnaA03g28480D	4.33595	4.45377e-63	1.32183e-60	32.2022	41.6858	32.6063	1.49776	1.82453	1.7241
BnaA06g28680D	4.4725	8.51312e-63	2.50893e-60	38.5469	22.736	38.1422	1.39375	1.33682	1.42756
BnaC06g14590D	7.9146	2.43055e-62	7.11341e-60	77.9832	44.788	72.306	0.214122	0.201273	0.126673
BnaA04g05790D	-4.6766	2.66052e-62	7.73274e-60	2.43152	1.36301	2.46893	63.5605	44.6001	64.2783
BnaA05g24100D	-4.12566	2.70716e-62	7.81441e-60	303.499	187.938	296.509	5970.37	4039.77	4379.85
BnaC01g38680D	10.1592	4.39757e-62	1.26075e-59	117.855	129.727	125.218	0	0	0.0630061
BnaA09g51520D	-5.35069	4.7982e-62	1.36632e-59	1.47478	4.43919	1.69558	122.606	119.487	105.203
BnaC09g40730D	-3.21265	4.97934e-62	1.40839e-59	26.7702	25.5592	34.083	277.346	234.92	295.081
BnaCnng02160D	4.73818	8.07243e-62	2.26803e-59	8.92073	10.3759	11.3457	0.395838	0.387663	0.295123
BnaA07g39140D	-4.12159	1.03985e-61	2.90222e-59	1.82234	2.63255	3.18942	45.2092	54.1019	39.8045
BnaAnng17510D	-4.5989	1.23669e-61	3.42889e-59	1.58275	2.61217	1.75387	63.6165	38.0054	50.3686
BnaA04g04350D	-5.06138	1.69319e-61	4.66391e-59	0.804536	0.861887	0.766923	39.6656	28.2117	21.4922
BnaC06g39690D	-6.03527	2.39002e-61	6.54058e-59	0.0326971	0.0554894	0.0962311	3.3352	5.0623	5.60674
BnaC03g04390D	4.00378	3.02421e-61	8.22273e-59	21.3037	25.5352	23.7424	1.45765	1.03197	1.71022
BnaC09g38450D	-4.19965	3.50014e-61	9.45577e-59	8.55343	6.22121	8.40934	186.533	110.086	150.292
BnaC09g20370D	-3.33138	3.54653e-61	9.52007e-59	6.42735	5.78744	6.36401	73.1361	59.4043	54.6815
BnaAnng07910D	-5.82141	3.73936e-61	9.97415e-59	6.20593	9.52413	10.3099	759.101	250.305	680.486
BnaC07g08090D	6.15875	3.96248e-61	1.05028e-58	19.4702	43.1314	20.0683	0.37006	0.277254	0.336153
BnaA09g33720D	-2.98279	6.29727e-61	1.6587e-58	11.3224	11.0868	10.1974	90.7079	92.1769	79.3647
BnaC02g39910D	-10.1599	6.34241e-61	1.66021e-58	0	0.0432492	0	109.783	72.9418	87.8493
BnaA08g28590D	-6.51766	7.52886e-61	1.95862e-58	0.54149	0.390865	0.0599356	42.292	29.7295	38.2529
BnaC09g36390D	-3.0617	7.6982e-61	1.99039e-58	124.833	128.976	125.518	1242.48	908.955	1111.33
BnaC07g36930D	-2.84933	9.01466e-61	2.31655e-58	17.838	19.0918	17.6452	143.789	132.704	129.009
BnaA05g31750D	4.22005	9.88809e-61	2.5256e-58	20.123	19.8752	18.9356	0.955431	0.704266	1.3605
BnaA09g04540D	-10.8016	1.06508e-60	2.70402e-58	0	0	0	169.385	110.824	177.226
BnaA01g10520D	-10.9382	1.18606e-60	2.99314e-58	0	0	0	517.778	225.645	233.689
BnaA04g25040D	4.06445	1.28033e-60	3.21179e-58	73.2404	74.3276	77.4716	3.67368	4.20913	4.9102
BnaA01g31880D	-3.42842	1.85013e-60	4.61373e-58	11.3177	15.5388	14.7603	154.15	133.754	167.551
BnaC01g10230D	5.559	2.32509e-60	5.76404e-58	25.0303	22.7293	21.2712	0.439492	0.520218	0.347701
BnaC06g39910D	-10.7402	3.47667e-60	8.56847e-58	0	0	0	141.146	95.6312	113.3
BnaA03g08940D	-6.52396	5.09239e-60	1.24775e-57	0.0325981	0.245192	0.201736	18.9883	15.8747	19.8918
BnaA09g36810D	-6.09725	5.38242e-60	1.3112e-57	1.41357	3.05961	1.37606	176.865	78.4004	213.355
BnaA03g27890D	4.46661	5.58094e-60	1.35174e-57	342.711	333.73	455.51	13.1393	23.4139	12.3027
BnaA09g09460D	-7.78288	5.75624e-60	1.38623e-57	0.262977	0.385425	0.21041	143.103	94.3321	43.808
BnaC03g03980D	6.04745	6.04033e-60	1.44638e-57	28.7906	28.1214	21.2723	0.426847	0.2528	0.337833
BnaC01g35600D	-4.64962	7.33106e-60	1.74554e-57	1.78667	1.72883	1.64407	52.8346	53.6382	39.4914
BnaC01g40140D	7.209	8.61619e-60	2.04e-57	12.2474	11.5877	12.2886	0.0837938	0.0788935	0.0191991
BnaA06g29050D	-3.17061	9.88013e-60	2.32619e-57	12.5562	14.826	15.1167	151.68	130.568	111.135
BnaA09g49870D	-3.30119	1.74589e-59	4.0877e-57	20.6473	18.8152	19.7663	249.814	201.895	162.2
BnaA04g03590D	3.36658	1.79497e-59	4.17941e-57	235.445	244.73	239.288	21.4237	18.4297	27.5531
BnaA01g08560D	-3.28049	1.86974e-59	4.32958e-57	3.97658	3.05811	3.95636	37.7564	34.6906	36.587
BnaA03g04310D	4.28719	4.55995e-59	1.05013e-56	29.2914	25.0508	34.9104	1.23511	1.51581	1.53229
BnaA02g19190D	3.68552	8.9485e-59	2.04959e-56	65.3679	59.689	60.5844	5.3158	3.38446	5.10307
BnaCnng29120D	8.1675	1.07748e-58	2.45456e-56	56.7028	60.3332	53.929	0.0757528	0.0708651	0.202244
BnaC03g09630D	6.13989	1.30448e-58	2.9557e-56	46.5724	65.3472	45.1534	0.835712	0.497466	0.564084
BnaCnng53830D	-10.6012	1.31669e-58	2.96741e-56	0	0	0	99.3335	101.051	80.8472
BnaC04g10550D	9.95551	1.88888e-58	4.23432e-56	65.0004	67.6787	85.438	0	0.0440789	0
BnaC02g29270D	4.64471	1.96341e-58	4.37808e-56	86.8242	74.6998	50.5896	3.61138	2.22257	2.12751
BnaA09g55310D	-2.76472	2.28871e-58	5.07661e-56	57.3691	54.8611	52.3696	414.938	332.928	389.05
BnaA10g14320D	-4.28004	2.5435e-58	5.61222e-56	36.5987	32.6943	39.0409	1100.17	537.99	664.709
BnaA10g06850D	3.67203	3.89186e-58	8.54264e-56	81.4076	98.4819	83.4877	6.91233	6.34318	6.88723
BnaC03g07870D	-4.15395	4.15645e-58	9.07613e-56	3.83134	2.23378	3.39068	66.0563	47.5212	61.1814
BnaC03g59990D	-3.72908	5.28599e-58	1.14831e-55	4.83397	5.90753	5.22773	77.04	53.7812	88.6998
BnaCnng16680D	4.35993	5.69166e-58	1.2301e-55	17.8188	21.3546	17.7294	0.932514	0.766564	0.893105
BnaA03g38340D	-3.50213	7.55405e-58	1.62428e-55	3.10441	2.14693	2.39146	29.146	31.569	27.3444
BnaC02g01610D	-3.35997	9.03674e-58	1.93322e-55	31.782	36.4327	40.8061	449.265	309.963	392.579
BnaC05g08230D	-3.2266	2.68695e-57	5.71912e-55	4.81178	4.78848	6.29477	53.7058	50.8706	48.6115
BnaC06g13430D	-6.40579	3.10956e-57	6.5854e-55	0.796323	0.625084	0.649242	111.405	32.0444	69.3209
BnaA06g34070D	-4.10265	3.8483e-57	8.10913e-55	5.54493	5.20107	5.73598	129.839	67.6617	101.327
BnaC01g19060D	3.99494	7.03702e-57	1.47546e-54	539.517	388.278	546.87	27.1447	39.1565	21.794
BnaA02g13880D	-10.501	7.45122e-57	1.55458e-54	0	0	0	61.4853	62.9351	83.5365
BnaA06g17510D	-10.0861	7.61281e-57	1.58046e-54	0.0290258	0	0	92.722	45.2865	40.721
BnaC09g19920D	-2.88259	1.07561e-56	2.22208e-54	17.3202	20.1527	19.7597	156.514	146.656	130.179
BnaC09g37530D	-4.99989	1.70416e-56	3.50341e-54	5.94212	7.12761	7.15488	324.897	119.523	269.884
BnaC06g39740D	-9.79219	1.94348e-56	3.97603e-54	0.0346711	0	0	50.1624	49.8253	54.727
BnaA03g00800D	-5.78061	2.66872e-56	5.43335e-54	3.46915	1.21262	3.008	251.967	119.282	129.772
BnaA08g23110D	3.08107	1.01216e-55	2.0508e-53	117.199	91.8799	118.044	12.1071	14.0284	12.0703
BnaA03g42160D	2.95901	1.56694e-55	3.15967e-53	68.0238	83.113	67.5573	9.58645	8.5563	9.27895
BnaC03g23520D	10.4604	2.91399e-55	5.84795e-53	111.832	180.922	96.1713	0	0	0
BnaC06g39410D	-7.05922	3.14069e-55	6.27305e-53	0.0328081	0	0.0592175	3.86208	5.70078	6.54199
BnaC06g39290D	-9.15121	4.63138e-55	9.20683e-53	0	0.190731	0	108.698	106.643	111.32
BnaC06g39040D	-3.61415	7.50772e-55	1.48547e-52	2.15146	2.76694	2.44753	33.9982	30.0618	29.7608
BnaCnng58510D	3.84532	7.84855e-55	1.54565e-52	15.3309	16.647	13.4184	1.18802	0.796862	1.06688
BnaC03g04340D	3.0688	1.30191e-54	2.55199e-52	44.8687	41.4108	54.1418	4.76594	5.30578	6.2073
BnaC04g49060D	-3.01232	3.39568e-54	6.62534e-52	13.4568	16.1501	12.113	108.164	96.5098	123.904
BnaA01g16860D	-9.16673	3.42562e-54	6.65296e-52	0.220592	0	0.228509	309.075	236.116	207.485
BnaCnng33760D	-9.09415	3.62539e-54	7.00864e-52	0	0.0285867	0.03133	33.0884	29.2359	30.9036
BnaC06g40660D	-3.99197	5.42026e-54	1.04307e-51	1.94023	2.27316	1.654	28.0781	42.6731	27.0943
BnaC09g36670D	-5.29863	5.64686e-54	1.08173e-51	21.7998	11.3868	24.6593	1364.67	599.802	666.825
BnaA06g03570D	10.3011	5.71781e-54	1.09037e-51	58.7257	72.2996	48.4358	0	0	0
BnaA03g14470D	-6.33306	7.78669e-54	1.47821e-51	1.04209	0.623192	0.419849	93.7311	58.2281	64.839
BnaA09g51400D	-10.3023	1.24026e-53	2.34392e-51	0	0	0	103.102	124.813	169.868
BnaA01g18450D	-4.06672	1.31659e-53	2.47707e-51	4.32314	2.45473	4.22445	72.1191	49.1814	72.3005
BnaC04g17230D	3.96619	1.38329e-53	2.59099e-51	14.1125	15.6651	18.2672	0.939998	1.0081	0.998757
BnaA08g22210D	3.39536	1.90951e-53	3.56081e-51	52.6768	50.7167	44.4243	3.96261	4.95778	4.81323
BnaAnng41370D	-6.02537	3.71122e-53	6.89012e-51	0.605479	1.46906	3.03286	188.443	104.253	104.012
BnaC06g39050D	-3.26903	3.91132e-53	7.22977e-51	2.27317	2.05986	1.62094	20.7758	20.2532	18.2303
BnaC02g07040D	2.8058	6.65759e-53	1.22523e-50	4362.82	3687.26	4593.82	578.21	532.991	653.742
BnaA10g23070D	3.00638	6.85678e-53	1.2564e-50	179.039	182.329	187.058	19.6117	21.7907	26.6521
BnaA03g01080D	8.37904	8.25109e-53	1.50534e-50	223.713	314.279	176.817	0	1.14383	0
BnaA01g28660D	-4.54649	1.65317e-52	3.00308e-50	1.14795	0.83434	1.0188	30.1823	24.6887	20.3646
BnaC07g26120D	-4.78634	2.19767e-52	3.97505e-50	8.81247	9.75282	10.9849	364.551	150.291	372.562
BnaA07g33850D	6.09104	2.29238e-52	4.12864e-50	14.1587	17.5559	11.8804	0.135324	0.255579	0.124464
BnaC07g39860D	5.37356	2.65911e-52	4.76875e-50	715.728	832.642	630.265	26.2573	13.1582	7.24239
BnaA06g16630D	5.47486	2.9109e-52	5.19818e-50	114.446	101.832	116.544	2.31289	2.56807	1.72197
BnaC03g17050D	-3.65712	2.97276e-52	5.28625e-50	1.26782	1.12327	1.60178	19.6852	17.0122	14.0796
BnaC07g17220D	3.04154	3.43933e-52	6.09021e-50	70.1012	53.8105	66.0135	7.4956	6.54501	8.20435
BnaC03g04190D	9.49373	3.63532e-52	6.41034e-50	39.2664	42.7504	36.592	0	0	0.0328973
BnaA09g10900D	3.1259	5.0322e-52	8.83655e-50	78.2677	70.3592	67.1114	8.40403	6.77936	8.90087
BnaA10g11420D	-4.49045	7.86475e-52	1.37532e-49	0.454115	0.217023	0.213748	6.66863	6.50711	7.88433
BnaC03g04240D	4.24349	9.77869e-52	1.70295e-49	5.92393	6.59265	9.23419	0.272022	0.39339	0.413339
BnaC07g10790D	-4.81476	1.18005e-51	2.04659e-49	1.64247	2.1223	2.62376	97.3587	51.0726	45.2961
BnaC01g12720D	5.8765	1.4241e-51	2.45972e-49	19.5176	20.1957	18.1211	0.214257	0.152465	0.439221
BnaCnng33050D	-5.34474	1.63836e-51	2.81824e-49	0.4341	0.291272	0.557198	16.2505	15.6841	25.639
BnaA06g31840D	5.15485	1.79495e-51	3.07506e-49	34.4443	35.3478	29.3415	0.968296	0.454476	1.1148
BnaC04g06320D	-2.87633	2e-51	3.41248e-49	16.5108	22.7173	20.9738	148.942	154.583	140.174
BnaA09g15430D	-4.60039	2.80554e-51	4.76761e-49	1.11981	2.13964	2.428	44.3015	48.2629	55.3931
BnaC05g40440D	3.83334	2.82186e-51	4.77608e-49	41.0383	62.1958	48.3383	3.17746	4.00264	3.04852
BnaA09g04830D	-4.01539	3.73102e-51	6.2896e-49	26.0735	24.131	18.5994	506.155	418.862	256.198
BnaA05g32590D	-8.52253	4.07336e-51	6.83934e-49	0	0.0150689	0.0329952	10.0415	14.9425	13.6963
BnaA02g08880D	4.41591	5.2597e-51	8.79621e-49	132.061	199.23	91.3278	5.10932	7.43541	5.78796
BnaA07g34530D	9.49078	7.12421e-51	1.18673e-48	33.2681	39.0623	23.3744	0	0	0.0255187
BnaC08g28500D	-3.75331	7.93536e-51	1.31664e-48	6.89862	7.23092	7.36636	97.1726	67.164	133.476
BnaA08g03290D	-2.76561	8.96136e-51	1.48105e-48	8.01317	8.31216	8.94849	60.1579	62.031	55.8119
BnaC07g40350D	-2.96842	9.39439e-51	1.54655e-48	9.23385	10.4468	9.25287	84.1766	74.1339	72.5819
BnaA06g39650D	-3.46926	1.36639e-50	2.24066e-48	1.01807	0.773456	1.04857	9.7373	10.3984	11.7198
BnaCnng05920D	-4.16152	1.45565e-50	2.37779e-48	2.37979	1.5154	3.60381	45.3201	50.3889	44.6036
BnaA01g37210D	-5.26227	2.03641e-50	3.3136e-48	0.291077	0.257307	0.246937	6.76802	12.1688	15.0706
BnaC01g26640D	3.83639	2.47238e-50	4.00754e-48	238.995	229.666	259.149	12.505	13.5062	22.8614
BnaA03g54130D	-4.60377	2.48491e-50	4.01241e-48	3.16015	2.46756	5.72536	126.761	79.2149	93.0645
BnaA01g07350D	3.41287	2.54243e-50	4.08962e-48	33.0272	25.4145	31.6993	2.85268	2.25379	3.02097
BnaC08g46130D	6.10388	2.9665e-50	4.73562e-48	25.5936	33.6866	20.1487	0.13891	0.129275	0.65827
BnaC08g45780D	-4.57566	2.96116e-50	4.73562e-48	9.84676	8.23932	11.2172	363.108	246.437	139.817
BnaC03g31730D	-3.41874	3.16388e-50	5.03164e-48	25.5731	19.8572	25.6605	333.876	214.653	244.197
BnaC08g03560D	4.06697	3.84981e-50	6.09949e-48	128.449	100.877	132.774	8.87502	5.93831	5.87067
BnaA09g25950D	8.00414	4.91414e-50	7.75662e-48	13.3386	13.0789	16.22	0.0232721	0	0.0640551
BnaAnng34810D	7.77556	5.76461e-50	9.03137e-48	41.1125	27.9229	41.4526	0	0.178614	0.113511
BnaA04g17660D	-4.24258	5.75587e-50	9.03137e-48	7.89748	7.00728	7.98688	214.848	148.738	100.375
BnaCnng08530D	3.5858	8.07388e-50	1.26024e-47	35.131	31.9268	33.0734	2.60252	3.45769	1.96946
BnaCnng67420D	3.50526	1.05872e-49	1.64645e-47	499.164	520.011	422.507	38.0912	57.7815	37.3011
BnaA09g51510D	-9.94466	1.11264e-49	1.72394e-47	0	0	0	48.7355	46.7699	49.7477
BnaA03g27500D	3.15577	1.9384e-49	2.99238e-47	123.721	118.674	136.445	15.7993	11.502	14.6724
BnaA09g16400D	-2.48156	1.98525e-49	3.05352e-47	54.604	57.9396	53.7284	355.483	292.279	301.915
BnaC03g75880D	-2.75422	3.14947e-49	4.8266e-47	5.12441	5.14317	6.02975	34.1403	38.0695	37.7964
BnaA01g15490D	-3.01995	3.25689e-49	4.97312e-47	3.57955	4.08266	4.598	32.9959	34.7829	34.4141
BnaC02g39030D	-4.06796	3.77151e-49	5.73814e-47	4.97274	4.13701	5.81258	126.55	66.0956	72.0952
BnaA05g05230D	-3.07088	4.69298e-49	7.11442e-47	72.7453	52.6242	79.675	545.455	617.632	615.353
BnaA09g52050D	-8.35337	4.73559e-49	7.15329e-47	0	0.401243	0	109.947	83.3097	106.259
BnaA05g13530D	-7.41405	6.56715e-49	9.88449e-47	0.020443	0.0379574	0.0632895	8.57688	10.5012	13.0513
BnaCnng14300D	3.79846	9.96494e-49	1.49453e-46	6567.38	6957.1	7085.08	560.726	295.344	569.468
BnaCnng30080D	9.23872	1.00092e-48	1.49585e-46	102.624	93.8913	87.7805	0	0	0.0935153
BnaA03g01120D	3.40898	1.83299e-48	2.72967e-46	33.3374	32.2515	27.9775	2.67237	3.26891	2.57121
BnaA02g23010D	-3.18635	1.86106e-48	2.76171e-46	3.91465	2.95728	4.1285	37.4627	33.5697	32.7112
BnaA04g06680D	4.90308	1.97459e-48	2.9199e-46	24.043	45.6411	22.7543	1.03779	0.973737	0.781857
BnaA10g02030D	-3.49868	2.00282e-48	2.95129e-46	4.07435	4.41309	2.59775	46.4087	40.4663	44.1934
BnaA02g19550D	5.28725	2.27829e-48	3.34551e-46	15.3765	21.966	15.5037	0.298333	0.423201	0.453839
BnaC02g00040D	-3.7636	3.00977e-48	4.40429e-46	12.445	6.70461	12.1172	169.037	132.82	139.388
BnaCnng18310D	3.92858	3.25575e-48	4.74776e-46	76.061	85.9505	83.8284	7.50454	3.67428	4.392
BnaC09g04350D	-4.62291	3.40788e-48	4.95247e-46	16.4414	13.1711	12.5386	440.224	506.93	191.015
BnaC02g45160D	-6.2454	4.24443e-48	6.14698e-46	0.444877	0.122839	0.207799	27.6676	27.2962	21.3666
BnaCnng70330D	3.62687	4.63666e-48	6.69204e-46	64.9743	62.9139	70.5485	6.44692	3.33636	5.66426
BnaC03g55280D	-3.16425	4.96273e-48	7.1382e-46	25.6305	22.1167	22.1248	263.494	202.005	169.909
BnaC01g15960D	7.77879	7.37308e-48	1.05691e-45	78.6569	145.743	56.9989	0.389396	0.249256	0.115564
BnaCnng69490D	9.84013	9.35167e-48	1.33148e-45	876.104	613.464	651.904	0	0	0
BnaA05g30280D	-3.93699	9.3345e-48	1.33148e-45	3.65429	3.68268	2.11606	58.7287	39.1807	57.4296
BnaC03g43570D	-5.6846	1.31218e-47	1.86197e-45	1.23956	1.60366	0.566519	89.176	33.7218	88.0288
BnaC08g26570D	-4.16154	1.47869e-47	2.09121e-45	0.831393	0.854269	0.625598	13.5896	14.9366	14.8044
BnaC07g35100D	-4.18638	1.9517e-47	2.75092e-45	2.62641	4.19498	1.79694	55.9944	56.5912	58.8965
BnaC06g41790D	8.6305	2.40052e-47	3.37226e-45	12.3419	15.8271	14.478	0	0	0.0375081
BnaA09g04280D	2.97582	3.46531e-47	4.8519e-45	34.0094	35.2513	40.6541	4.75438	4.2397	4.67902
BnaC03g10070D	-6.22801	3.7852e-47	5.28224e-45	0.051485	0.0965898	0.132274	8.44976	8.87134	9.26918
BnaA07g34490D	3.01493	3.95447e-47	5.50024e-45	196.794	223.857	199.491	24.9034	19.7453	30.3039
BnaA01g33600D	-2.97722	4.2356e-47	5.87188e-45	3.66083	3.52136	2.77257	27.6924	24.9033	26.0796
BnaCnng29070D	3.64788	4.58187e-47	6.33109e-45	94.0066	135.532	91.6326	9.54557	6.68266	8.5443
BnaAnng15770D	-4.19995	4.77344e-47	6.57424e-45	0.597954	0.578023	0.370254	9.47299	8.23595	12.4213
BnaC08g40040D	-2.58051	5.80777e-47	7.97273e-45	7.40672	7.1263	8.89477	48.7158	48.0025	47.2124
BnaA01g10480D	4.90026	8.61341e-47	1.17858e-44	11.8466	10.2974	10.8233	0.218954	0.275328	0.4757
BnaC07g34050D	-7.79385	9.22342e-47	1.25797e-44	0.0904598	0	0.0307939	18.0141	14.2497	15.1653
BnaC06g39950D	-9.71178	1.15858e-46	1.57507e-44	0	0	0	60.4216	65.7139	60.9112
BnaC07g28360D	-3.78295	1.24873e-46	1.69218e-44	3.63578	3.36317	4.0319	57.6197	35.0129	65.7999
BnaC06g40040D	-5.85163	1.57173e-46	2.12304e-44	0.186898	0.297431	0.653958	32.0882	19.4488	27.4279
BnaC05g06260D	-5.08569	2.04283e-46	2.75058e-44	0.995642	1.01907	1.00156	60.7263	24.7395	30.2666
BnaC05g08610D	-3.81743	2.28259e-46	3.06362e-44	10.2969	15.338	13.5647	247.879	131.427	205.632
BnaA07g34510D	3.07931	2.34909e-46	3.14286e-44	46.0838	50.2474	50.4945	4.15285	6.80065	5.70369
BnaC05g16060D	-6.68333	2.39921e-46	3.19975e-44	0.234971	0.082761	0.300752	44.7458	12.4309	28.1444
BnaC01g04600D	9.67391	3.52954e-46	4.69239e-44	237.453	270.347	235.869	0	0	0
BnaC06g39080D	-9.67735	5.53609e-46	7.33688e-44	0	0	0	55.3313	46.274	60.547
BnaC06g39860D	-9.68819	5.63809e-46	7.44864e-44	0	0	0	26.3419	21.9285	31.429
BnaC06g15450D	3.73808	5.75526e-46	7.56493e-44	48.5986	44.692	52.4722	3.24826	2.4456	4.65053
BnaC05g07010D	-4.96068	5.76202e-46	7.56493e-44	1.69339	1.21935	2.36472	55.5038	43.5556	82.8666
BnaA05g29430D	5.7915	6.85845e-46	8.97648e-44	52.1664	66.3793	31.5427	0.423373	1.09757	0.671177
BnaA08g16880D	-5.42494	7.74664e-46	1.01076e-43	0.344244	0.375994	0.299581	18.1787	16.5369	16.4457
BnaC06g37560D	-7.46654	9.99025e-46	1.29947e-43	0.00707518	0.0198978	0.00741053	2.79317	3.36559	4.1858
BnaA05g31610D	5.25542	1.0623e-45	1.37752e-43	44.4742	74.1518	33.6974	1.87321	0.704688	0.925336
BnaC01g40230D	7.68646	1.09179e-45	1.41143e-43	13.6875	12.4202	14.5074	0	0.108624	0
BnaC03g70770D	-4.49027	1.43682e-45	1.85179e-43	0.719067	1.3596	1.56499	33.9918	26.8772	28.8895
BnaC03g04350D	5.19516	1.51195e-45	1.94267e-43	61.2426	107.849	55.1776	1.78881	0.888657	2.64513
BnaA07g34540D	3.14523	1.55225e-45	1.98839e-43	273.478	288.187	204.275	33.9164	23.5206	26.4078
BnaA05g00770D	-6.90169	1.71939e-45	2.19582e-43	0.221784	0.0845688	0.0457691	23.4776	23.8869	14.1765
BnaC02g03240D	-3.40109	2.10759e-45	2.68345e-43	7.40889	4.27341	5.84157	68.4994	54.825	69.0215
BnaAnng18550D	-7.75672	2.30671e-45	2.92813e-43	0	0	0.186454	21.4301	24.277	29.1264
BnaA03g02500D	-8.13089	2.32152e-45	2.93809e-43	0.213592	0.101995	0.112417	123.171	43.7684	85.3771
BnaA03g26510D	-3.19825	2.36676e-45	2.98637e-43	9.71639	6.09979	8.48221	87.9615	71.848	79.9402
BnaC03g06270D	-3.74446	2.685e-45	3.37782e-43	1.43867	1.05761	1.48287	17.6018	22.4242	15.8523
BnaA08g00340D	-3.63962	2.7798e-45	3.48666e-43	1.44561	1.74908	1.20084	23.7672	17.3499	16.2649
BnaA09g08980D	-3.97036	2.91919e-45	3.65063e-43	1.01957	0.931432	0.933971	18.3316	16.4289	12.8614
BnaC05g14020D	-3.71504	3.39938e-45	4.23857e-43	4.47467	3.35375	4.96655	69.6185	38.5472	64.7808
BnaC02g38230D	-5.53114	4.06937e-45	5.05898e-43	8.2722	18.3602	15.3335	1197.4	318.539	769.5
BnaA07g24320D	-3.3672	4.35785e-45	5.40168e-43	7.37003	5.39132	8.67494	66.936	83.6501	80.4201
BnaC03g04330D	6.45466	6.09641e-45	7.53452e-43	27.1944	22.2644	21.9722	0.215631	0.068107	0.319733
BnaA10g15590D	4.20134	6.78552e-45	8.36166e-43	117.61	123.425	152.653	3.71325	6.53915	9.57411
BnaA03g56630D	5.76171	9.58201e-45	1.17733e-42	19.1774	21.0833	13.8627	0.147439	0.51357	0.137799
BnaC03g78230D	-2.25823	9.81645e-45	1.20263e-42	85.5971	90.188	87.28	455.927	412.517	383.282
BnaA06g40610D	3.93062	1.56296e-44	1.90926e-42	20.3542	19.6222	15.574	1.48954	0.877616	1.06303
BnaC06g42250D	-2.92289	1.64686e-44	2.00593e-42	4.24177	4.39616	4.14436	32.9255	27.9996	36.8687
BnaA05g25610D	9.59845	1.69128e-44	2.05411e-42	38.6499	55.2228	32.3885	0	0	0
BnaA03g48400D	4.60683	2.07693e-44	2.51523e-42	12.6173	17.0637	11.9169	0.333103	0.627905	0.598335
BnaA09g52720D	-3.25652	2.10236e-44	2.53874e-42	2.67827	2.72498	3.40919	29.5826	28.2882	29.4228
BnaA09g45320D	9.5986	2.88469e-44	3.4735e-42	150.981	193.699	101.207	0	0	0
BnaCnng01790D	9.51125	3.67088e-44	4.40756e-42	35.1879	32.8956	38.5369	0	0	0
BnaA02g29010D	-4.33728	3.85837e-44	4.61952e-42	2.72706	1.52566	2.08597	38.944	65.0412	36.2239
BnaC09g48200D	3.08664	4.37605e-44	5.21021e-42	104.914	145.35	95.4195	15.5064	12.0319	12.919
BnaA01g33660D	-2.38687	4.37646e-44	5.21021e-42	82.9355	92.731	92.7542	452.679	445.513	528.755
BnaC01g41230D	-8.37722	4.4949e-44	5.33615e-42	0.0563393	0.0530565	0	34.8823	29.935	36.03
BnaA06g15140D	-3.03567	4.61767e-44	5.46649e-42	84.5468	80.155	85.4995	918.249	568.982	628.215
BnaC09g39860D	-3.16735	5.33961e-44	6.30343e-42	5.23198	5.72563	3.90011	53.6778	43.2535	39.8566
BnaC04g08990D	-2.4004	6.00347e-44	7.06733e-42	17.2899	14.4981	16.2999	85.7107	84.9983	81.8827
BnaC06g29080D	-2.50137	6.48765e-44	7.61604e-42	62.4335	54.2857	71.6129	394.597	359.177	353.349
BnaC08g44190D	4.01418	7.86042e-44	9.20193e-42	15.796	19.5879	15.7852	1.20458	1.04997	0.732817
BnaA05g24860D	4.87571	8.1868e-44	9.55747e-42	33.2089	39.2324	29.0172	0.834731	1.77732	0.450674
BnaC03g13190D	-5.14842	8.24066e-44	9.59377e-42	0.71897	1.59472	1.3885	64.0983	35.8885	52.5361
BnaC08g45160D	9.503	8.87398e-44	1.02743e-41	44.5633	59.8052	45.8031	0	0	0
BnaA07g35850D	9.47814	8.86238e-44	1.02743e-41	27.569	28.8645	25.7944	0	0	0
BnaA01g04790D	7.14965	9.58096e-44	1.10625e-41	78.9596	84.8886	50.2185	0.16742	0.632217	0.148231
BnaC07g43290D	-4.04936	1.24125e-43	1.42927e-41	6.34277	5.75536	6.74958	165.737	95.7951	81.5549
BnaA09g56660D	-3.96116	1.28513e-43	1.47577e-41	2.30889	1.92105	1.99026	29.4265	47.171	26.3009
BnaA01g32320D	-2.54628	1.30196e-43	1.49102e-41	29.726	27.7135	28.8035	176.62	194.67	147.796
BnaA09g00750D	4.54147	1.59203e-43	1.81828e-41	248.066	141.49	372.308	12.632	7.96343	9.50415
BnaA08g17100D	-4.00349	1.94151e-43	2.21144e-41	3.77627	5.23975	5.19236	94.5876	47.618	100.286
BnaA09g00170D	-3.68832	1.94923e-43	2.21424e-41	11.7471	11.7981	14.8804	163.359	116.632	235.922
BnaC02g15130D	-6.83184	2.11202e-43	2.39271e-41	0.150778	0.0716559	0.389941	23.1855	44.2864	35.0908
BnaAnng00410D	-3.92852	2.71623e-43	3.06897e-41	1.50347	1.56383	1.17714	21.5991	22.4207	24.4686
BnaC08g44690D	8.80476	3.20961e-43	3.61673e-41	13.3574	13.8159	12.508	0	0.0196492	0
BnaA10g27260D	-8.318	3.55594e-43	3.99631e-41	0.0711892	0	0.074818	46.0284	43.41	35.0921
BnaC03g52720D	-2.9241	3.94816e-43	4.42529e-41	5.50633	5.98868	5.95732	51.6154	45.5266	38.6678
BnaA04g25200D	-3.51455	4.77439e-43	5.33718e-41	2.5796	2.58873	3.27473	37.7986	34.1577	27.4327
BnaA03g08740D	-5.00332	5.04095e-43	5.62026e-41	0.480477	0.77462	1.1457	33.0509	17.0085	37.6789
BnaA09g16950D	-7.69899	6.34879e-43	7.05972e-41	0.0806532	0.0773579	0.166046	28.44	54.4113	44.7247
BnaA02g13090D	-6.07748	7.82544e-43	8.67882e-41	0.441558	0.422105	0.785456	56.4594	42.0732	47.2019
BnaAnng24020D	-5.8269	8.28951e-43	9.16938e-41	0.708681	0.847444	0.739789	59.7032	61.1524	43.8204
BnaC06g41260D	-9.41776	1.03984e-42	1.14719e-40	0	0	0	17.919	23.9514	23.8498
BnaC06g34750D	4.32281	1.2175e-42	1.3397e-40	53.117	53.7033	31.8466	2.27797	1.87476	2.339
BnaA05g24540D	4.72422	1.31902e-42	1.44763e-40	59.4538	68.9591	56.4765	1.02682	3.65812	1.57747
BnaC07g40580D	5.02737	1.69984e-42	1.86073e-40	12.1614	14.9145	14.3024	0.268573	0.305986	0.537986
BnaC05g39570D	-3.50257	1.99164e-42	2.1745e-40	36.5698	62.0907	44.9475	490.171	461.555	719.202
BnaC07g46630D	-4.51125	2.59599e-42	2.82701e-40	5.73387	3.26743	9.48507	191.079	118.667	151.963
BnaA10g27200D	-4.70385	2.70711e-42	2.94043e-40	0.19678	0.0714416	0.271631	4.30442	4.75021	6.30385
BnaA06g37960D	-4.75	3.34877e-42	3.62803e-40	0.613531	0.659416	0.544595	24.9198	15.5549	13.7366
BnaAnng30370D	2.38254	3.78971e-42	4.09522e-40	187.563	166.042	193.139	35.8636	32.0308	36.7369
BnaA08g25830D	-4.337	3.95593e-42	4.2639e-40	0.213864	0.294306	0.311574	5.20936	6.04904	7.03365
BnaA04g01590D	5.26441	4.17269e-42	4.48607e-40	21.517	20.8132	13.067	0.27111	0.307447	0.633497
BnaAnng03730D	-4.20397	4.24805e-42	4.55547e-40	3.3418	2.84739	2.58759	81.8673	39.9048	56.7507
BnaC08g36260D	-5.76091	4.64297e-42	4.96633e-40	0.364292	1.87683	0.837353	101.429	40.9482	66.3225
BnaC03g22030D	4.49881	5.27821e-42	5.63152e-40	68.2844	60.0997	70.6025	1.62175	1.71911	4.50416
BnaC06g39880D	-9.36173	6.51505e-42	6.93359e-40	0	0	0	23.3258	27.6788	35.3944
BnaC02g22900D	-8.71943	7.83125e-42	8.31335e-40	0	0.0371411	0	28.3775	26.1965	21.5113
BnaA10g27330D	-9.35925	8.14352e-42	8.62313e-40	0	0	0	91.278	89.8759	59.4947
BnaC07g30010D	3.59076	9.71906e-42	1.02657e-39	122.632	186.628	97.613	10.5105	9.60157	12.0574
BnaC01g39450D	8.39576	1.05172e-41	1.1081e-39	32.4897	50.3277	22.2404	0.0567431	0.053501	0
BnaA04g28700D	-2.99973	1.32126e-41	1.38861e-39	4.67472	3.71471	3.48932	33.7051	29.0182	33.8038
BnaA03g42190D	8.67411	1.35359e-41	1.41905e-39	68.857	78.4132	77.1083	0	0.129807	0
BnaC02g16490D	-3.5938	1.37939e-41	1.44251e-39	2.01918	3.35014	3.72811	45.1474	32.7228	36.4912
BnaC06g40300D	-9.3088	1.53921e-41	1.60566e-39	0	0	0	148.768	132.548	110.795
BnaA09g49220D	-5.03904	1.60417e-41	1.66929e-39	0.949523	0.569485	0.992987	32.2699	35.0005	28.019
BnaA03g46920D	4.79298	1.71368e-41	1.77885e-39	21.6337	38.8607	22.2721	0.595303	0.711718	1.34915
BnaA05g35220D	-2.27843	1.76287e-41	1.82542e-39	30.7261	28.4817	29.7892	158.635	142.951	136.892
BnaA03g01690D	2.34189	2.35029e-41	2.42771e-39	270.317	284.504	280.066	52.9044	47.5889	61.87
BnaA10g14420D	-3.02294	2.62549e-41	2.70534e-39	7.11127	6.19173	9.16501	68.0548	67.5032	52.9555
BnaA09g00050D	-2.56257	2.77079e-41	2.84811e-39	9.50908	8.15429	10.0782	62.3243	54.4303	50.3982
BnaA06g05000D	-5.69902	2.98165e-41	3.05738e-39	0.320962	0.905833	0.225371	46.0794	21.8138	26.5221
BnaC01g39840D	8.38848	3.25569e-41	3.33028e-39	59.2691	118.211	55.6721	0	0	0.222609
BnaA09g35180D	-2.7882	4.3734e-41	4.46278e-39	10.386	9.577	8.46515	75.284	64.322	61.1423
BnaCnng02200D	3.87843	4.84304e-41	4.93008e-39	13.7365	14.8576	18.8874	1.05739	0.659499	1.3072
BnaA10g03060D	3.64879	5.08834e-41	5.1673e-39	18.415	23.9596	14.1271	1.06805	1.70151	1.55992
BnaA06g33690D	-4.74573	5.81076e-41	5.88674e-39	0.386635	0.366255	0.555653	14.756	12.0684	11.9016
BnaC07g38820D	-3.47031	7.64317e-41	7.72455e-39	23.4301	37.1797	27.328	419.958	248.552	354.929
BnaA08g02520D	3.53141	8.6841e-41	8.75556e-39	33.9481	36.5541	21.9015	2.74315	2.24927	2.51146
BnaC04g28580D	-3.07645	8.71796e-41	8.76873e-39	35.8963	27.8749	37.206	348.332	314.165	219.904
BnaCnng18490D	8.12171	8.86186e-41	8.89225e-39	8.26118	8.59163	10.631	0.0192305	0	0.0175434
BnaCnng21440D	5.78305	9.69953e-41	9.70967e-39	5.69785	5.9811	6.80043	0.155131	0.0208639	0.0846399
BnaAnng32700D	-5.16757	1.09241e-40	1.09096e-38	0.554339	0.208599	0.28458	13.1698	14.6569	15.4346
BnaC01g02020D	-3.16803	1.11496e-40	1.11084e-38	1.5851	1.48975	1.23928	12.9738	11.7845	15.3293
BnaA01g26140D	2.39491	1.22947e-40	1.22204e-38	90.6224	88.6022	81.4215	18.4578	15.5691	14.7935
BnaC01g39410D	9.20655	1.56209e-40	1.54901e-38	39.0731	37.0738	33.5939	0	0	0
BnaA08g19310D	3.14583	1.91692e-40	1.89641e-38	36.7914	30.5702	29.4564	3.81943	2.94034	3.78286
BnaC08g45200D	9.19695	2.18221e-40	2.15379e-38	25.893	23.1301	28.0745	0	0	0
BnaA03g29040D	6.466	3.11636e-40	3.0686e-38	14.2693	15.5179	15	0.213121	0.101079	0.048756
BnaA06g12420D	-3.72827	3.18878e-40	3.13258e-38	7.50349	4.92982	9.15433	124.093	69.2441	102.778
BnaC08g39620D	6.46348	3.59769e-40	3.51789e-38	69.787	81.7291	72.2917	0.828088	0.532571	0.486398
BnaC04g22460D	3.65956	3.58938e-40	3.51789e-38	13.4713	11.6845	12.7156	0.955801	0.67902	1.13888
BnaA03g14140D	3.12396	4.01471e-40	3.91657e-38	78.2511	96.1454	80.6459	12.3315	8.08202	8.25673
BnaA02g09190D	-2.90789	4.43072e-40	4.31244e-38	6.7086	8.80578	7.76748	63.3488	66.1877	49.753
BnaC02g03100D	4.58277	5.36256e-40	5.20737e-38	11.4293	10.8387	8.85244	0.548292	0.411207	0.215165
BnaC08g44900D	9.18842	6.01818e-40	5.83057e-38	42.5588	28.0631	33.4191	0	0	0
BnaA06g40150D	-4.08245	6.4117e-40	6.19759e-38	75.7736	36.4708	82.7009	1388.96	803.312	1279.07
BnaA03g47290D	3.06687	7.60394e-40	7.33319e-38	8.60995	9.87248	10.3989	1.14271	1.11612	1.04134
BnaA01g12360D	-3.07249	8.13627e-40	7.82865e-38	8.52628	8.3333	10.211	80.3361	96.2742	58.0331
BnaA03g42520D	2.94889	8.78733e-40	8.43584e-38	65.4557	76.55	78.3563	12.0533	7.85165	8.5891
BnaC08g02740D	3.79032	1.01525e-39	9.70553e-38	11.9299	13.7874	11.6766	1.18619	0.586026	0.840359
BnaA01g17020D	-5.53343	1.0156e-39	9.70553e-38	0.154086	0.0847951	0.184493	7.51059	6.39579	8.75814
BnaCnng08760D	3.76257	1.04997e-39	1.00113e-37	201.912	300.961	130.473	15.2136	13.2583	16.6286
BnaC08g44970D	9.13897	1.07488e-39	1.02257e-37	21.9628	19.026	17.6746	0	0	0
BnaA04g24530D	-5.08696	1.21629e-39	1.15449e-37	0.187094	0.122965	0.15514	6.19288	4.24306	7.78182
BnaA05g30550D	-3.1698	1.27157e-39	1.20425e-37	3.00442	2.17898	1.81747	24.5258	20.231	20.2261
BnaC05g46330D	3.7573	1.38628e-39	1.30994e-37	9.98748	14.3211	14.4448	0.76076	0.799027	1.16708
BnaC08g44520D	9.12847	1.53287e-39	1.44522e-37	14.0105	11.6333	14.8019	0	0	0
BnaC01g17890D	4.05509	1.53869e-39	1.44747e-37	17.4234	35.5381	18.4103	1.51121	1.49015	1.01663
BnaA03g56350D	-4.17827	1.6912e-39	1.58739e-37	4.75269	5.44559	2.70896	71.0792	110.215	74.0848
BnaA03g28450D	4.00027	1.69773e-39	1.58998e-37	12.7215	16.7029	10.1764	0.545109	0.84965	0.888768
BnaC01g17810D	3.22592	1.93361e-39	1.80687e-37	40.864	30.179	43.0758	3.20879	4.01666	4.51816
BnaA07g34950D	3.99934	2.49335e-39	2.32478e-37	75.1613	152.478	66.8946	5.47635	5.7867	5.94568
BnaC05g31680D	-2.61535	2.57623e-39	2.39674e-37	12.2862	12.4903	16.4187	77.5002	91.2362	85.5188
BnaC07g25950D	4.20694	2.58889e-39	2.40322e-37	83.0318	64.3981	91.7324	1.90552	4.19862	5.80409
BnaC08g02810D	-9.1026	2.64418e-39	2.44915e-37	0	0	0	45.6344	51.1387	43.8687
BnaA10g26980D	-4.89081	2.72728e-39	2.52058e-37	0.599248	1.07316	0.721372	22.8602	27.8579	31.6892
BnaC01g38980D	7.2503	2.878e-39	2.65406e-37	22.7504	19.2285	25.4358	0	0.245772	0
BnaC02g47920D	3.84305	2.93463e-39	2.70037e-37	41.9741	66.2973	34.167	3.49909	3.15561	2.51619
BnaAnng32430D	-8.51815	3.18689e-39	2.9261e-37	0	0	0.0348461	14.7854	21.6423	17.4988
BnaA04g15420D	-3.35565	3.52988e-39	3.23398e-37	2.36169	2.03618	1.68253	22.9849	25.0205	16.6883
BnaA06g16420D	-3.44097	3.63931e-39	3.32701e-37	6.15385	3.51437	5.4941	69.8921	57.2889	47.1333
BnaA10g06770D	-3.0707	4.03133e-39	3.67741e-37	6.47902	6.97787	5.9926	70.4965	54.7558	44.8503
BnaCnng38910D	8.53694	4.78265e-39	4.35335e-37	61.2412	78.5685	46.4064	0	0	0.104642
BnaC03g04730D	9.08787	4.98063e-39	4.52379e-37	48.1364	39.2694	52.3704	0	0	0
BnaC03g33430D	-2.29805	5.47829e-39	4.9651e-37	27.5223	25.2907	26.75	128.455	156.052	124.861
BnaC09g39140D	-4.24692	6.83535e-39	6.18174e-37	12.0885	9.44802	14.1224	313.184	121.733	306.041
BnaA03g00820D	2.72613	6.97735e-39	6.29665e-37	33.0187	32.8903	38.6158	5.78485	4.37271	5.24036
BnaA09g11210D	2.17928	8.01666e-39	7.21911e-37	94.9188	92.5854	95.2289	21.606	18.4788	20.9143
BnaA08g19280D	-3.05933	8.44287e-39	7.58671e-37	159.774	105.827	187.574	1333.26	1439.56	1175.72
BnaA10g04310D	-2.75802	9.05254e-39	8.11724e-37	4.60614	5.54226	5.07386	41.9773	32.5068	34.2843
BnaA01g04920D	3.74894	1.05023e-38	9.39724e-37	85.9594	133.998	82.161	6.52087	7.26916	7.37323
BnaC03g34940D	-3.20875	1.09448e-38	9.77239e-37	13.0413	19.2866	14.0482	189.61	114.622	141.609
BnaA01g28120D	-4.24177	1.29026e-38	1.14961e-36	7.51335	6.1682	7.83445	191.858	77.019	175.063
BnaC09g40570D	-2.44337	1.29725e-38	1.1534e-36	30.5173	29.3069	23.5878	174.395	147.502	146.063
BnaA07g23920D	-3.80729	1.45859e-38	1.29412e-36	1.13532	1.38481	1.1332	17.5468	15.4193	22.0845
BnaAnng34060D	2.67509	1.61755e-38	1.43214e-36	135.342	116.513	98.5034	20.0634	15.2834	16.8591
BnaC01g02910D	-9.12699	1.90256e-38	1.68096e-36	0	0	0	110.521	50.619	72.2161
BnaC08g39090D	-3.0103	1.91558e-38	1.68891e-36	4.1546	3.3558	3.43267	31.56	24.6872	34.345
BnaC03g59670D	-3.20013	1.95395e-38	1.71915e-36	6.37651	6.05749	6.52438	68.5905	67.4246	44.5287
BnaA09g56740D	2.7793	2.30914e-38	2.02742e-36	240.438	232.802	238.431	38.7744	27.7189	35.4536
BnaC01g04120D	2.91791	2.40409e-38	2.1064e-36	26.8085	38.1165	25.3557	4.14494	3.71262	3.82453
BnaA03g08200D	4.02404	2.45472e-38	2.1463e-36	15.6676	14.636	15.6647	0.42381	0.855343	1.34171
BnaA03g55850D	-2.91007	2.54267e-38	2.2186e-36	5.69386	3.84237	3.87403	32.8884	33.9883	36.5278
BnaC01g38880D	3.84656	2.60177e-38	2.26547e-36	21.6522	19.1051	19.4324	1.59519	0.653967	1.65927
BnaAnng38290D	5.33634	2.76638e-38	2.40384e-36	31.3546	36.3795	33.7961	1.52308	0.267445	0.367902
BnaA06g34490D	-4.29776	2.77694e-38	2.40805e-36	6.94509	3.93314	12.1473	196.243	144.273	150.831
BnaAnng25490D	-3.07897	3.38705e-38	2.93108e-36	1.91681	2.13511	1.68752	17.4823	16.0223	17.104
BnaC04g49280D	-3.24058	3.48368e-38	3.00853e-36	1.48033	1.59439	1.97808	17.5742	16.0895	15.0848
BnaC06g31930D	2.80968	3.62984e-38	3.12835e-36	37.1391	42.3232	34.4644	4.80135	4.63647	6.61276
BnaC06g39420D	-9.01831	3.71681e-38	3.19676e-36	0	0	0	62.7906	49.0744	45.4026
BnaA10g01780D	-2.36533	4.386e-38	3.76463e-36	5.08904	5.45518	4.95038	26.9226	28.6548	25.1622
BnaA06g21330D	4.68107	5.16102e-38	4.42085e-36	249.524	195.067	246.867	3.51695	13.6826	6.66653
BnaA08g10980D	-4.53587	5.21914e-38	4.46157e-36	0.419582	0.669888	0.856394	14.8233	14.2869	20.1761
BnaC06g30030D	-6.52186	6.03296e-38	5.14683e-36	0.314664	0.119873	0.264246	51.1375	16.3888	26.6255
BnaAnng26570D	-4.49928	7.14908e-38	6.08668e-36	1.49824	1.79293	1.81909	40.4607	55.8879	31.2547
BnaC06g40590D	-6.92444	7.61134e-38	6.46719e-36	0.017646	0.0330926	0.0364231	4.27566	6.75355	6.28726
BnaC08g39080D	-9.07243	7.73444e-38	6.55856e-36	0	0	0	57.8884	28.9673	30.3484
BnaA03g21090D	-3.87742	8.04474e-38	6.80798e-36	17.8387	10.3097	20.0537	342.242	249.307	175.705
BnaA01g32280D	-3.44205	9.73338e-38	8.22051e-36	0.435662	0.544283	0.483159	5.1908	5.5818	5.46642
BnaA08g13790D	-3.08342	1.13054e-37	9.52907e-36	2.33074	2.08637	1.82713	17.4852	21.7857	16.1478
BnaA01g17570D	-3.38386	1.23123e-37	1.03571e-35	49.8961	42.8946	49.0286	635.046	321.722	598.03
BnaAnng02310D	4.97566	1.2571e-37	1.05327e-35	5.40621	9.00132	8.5154	0.20821	0.225378	0.191012
BnaC04g52960D	-2.8814	1.25499e-37	1.05327e-35	4.19825	4.00936	4.51396	34.094	35.4058	28.8218
BnaA08g09110D	7.81637	1.44771e-37	1.21056e-35	19.5002	19.926	19.6437	0.0555363	0	0.048528
BnaA07g07430D	-8.94181	1.5266e-37	1.274e-35	0	0	0	31.9471	34.2315	31.5689
BnaC04g08780D	2.46676	1.53484e-37	1.27834e-35	629.152	790.873	567.714	126.276	108.41	117.603
BnaC02g41200D	7.05736	1.59224e-37	1.32354e-35	19.0692	16.4549	17.3316	0.116862	0.109754	0
BnaC06g27010D	3.03146	1.6494e-37	1.36835e-35	59.3912	48.7289	38.6334	6.02662	4.8515	6.14468
BnaA07g35650D	4.83855	1.87542e-37	1.5528e-35	5.92496	4.75576	6.11629	0.0447642	0.210412	0.247425
BnaC01g13210D	-5.51218	1.95943e-37	1.61918e-35	0.309555	0.397662	0.647529	29.035	27.955	20.9908
BnaAnng17350D	-2.8218	2.34714e-37	1.93577e-35	6.0521	6.30009	5.05698	39.9993	44.8505	41.9047
BnaCnng05190D	-3.39389	2.52398e-37	2.07755e-35	11.5485	6.92695	9.39562	130.147	83.1142	90.4692
BnaC08g19000D	-3.39237	2.62569e-37	2.15706e-35	70.9704	38.0467	70.7272	772.277	538.955	660.052
BnaC05g42900D	8.93171	3.19258e-37	2.61767e-35	80.7691	102.383	115.564	0	0	0
BnaAnng02620D	-2.68102	3.80919e-37	3.11717e-35	2.78988	2.74945	2.40144	14.5034	18.5692	18.4446
BnaA06g08210D	-3.01538	4.28531e-37	3.5e-35	1.58498	1.1348	1.59426	11.5996	10.8402	13.3249
BnaA02g28200D	-5.67939	4.69816e-37	3.82977e-35	1.23089	1.62754	1.41569	139.141	37.3572	96.4541
BnaC03g13410D	-4.21246	5.04909e-37	4.10789e-35	3.29306	2.10818	3.75861	89.7088	48.0471	45.1177
BnaA10g23520D	8.903	5.24452e-37	4.25867e-35	30.0172	26.7909	34.9486	0	0	0
BnaA03g30440D	-3.32397	6.24218e-37	5.05905e-35	151.044	197.331	177.731	2258.53	2293.29	1130.55
BnaC07g08220D	8.87093	8.23361e-37	6.66021e-35	16.3998	17.9719	16.3814	0	0	0
BnaC08g44750D	8.29835	8.2927e-37	6.69517e-35	35.4937	26.3955	37.1379	0	0.0720887	0
BnaA08g27770D	-2.48565	8.7067e-37	7.01597e-35	12.6368	9.75225	10.6241	66.9485	59.5189	62.3231
BnaC05g45710D	3.13471	9.74637e-37	7.83876e-35	44.3502	53.5985	54.9831	6.45812	4.35947	5.95294
BnaC08g06430D	-2.78563	1.07226e-36	8.60751e-35	19.0465	14.8808	19.8985	146.909	100.469	134.036
BnaC08g48020D	-8.88838	1.12915e-36	9.04693e-35	0	0	0	11.7856	16.1718	17.01
BnaC03g03990D	8.8551	1.19998e-36	9.5962e-35	7.43498	7.46909	8.09086	0	0	0
BnaC03g57550D	-3.8536	1.3385e-36	1.06836e-34	7.25558	5.2073	12.5241	157.921	112.053	119.362
BnaA03g27780D	8.84829	1.52975e-36	1.21871e-34	52.3883	58.8055	50.7041	0	0	0
BnaC01g40610D	8.85657	1.53665e-36	1.2219e-34	21.2228	16.4724	19.0658	0	0	0
BnaA04g06040D	3.67396	1.57519e-36	1.25018e-34	72.351	81.6027	44.7118	6.36032	4.76867	3.61252
BnaC01g11610D	3.32025	1.58641e-36	1.25672e-34	33.0492	33.7341	37.6285	2.59939	3.17225	4.26319
BnaC03g01340D	-2.64121	1.64666e-36	1.302e-34	111.992	90.0266	136.334	774.575	649.533	741.842
BnaC08g11820D	4.00071	1.73381e-36	1.36834e-34	19.0054	17.2428	18.3893	1.27764	1.43487	0.493867
BnaC07g42910D	-2.98021	1.75082e-36	1.37919e-34	7.02611	4.93107	7.96875	61.5348	55.2165	43.7988
BnaC02g27300D	-5.97998	1.77755e-36	1.39763e-34	0.28754	0.203953	0.1504	17.5581	15.9348	22.0852
BnaA09g56750D	-4.45639	1.93186e-36	1.51613e-34	0.6012	0.468036	0.5687	18.8939	11.8512	10.0013
BnaC09g41220D	4.00605	2.0705e-36	1.62191e-34	66.9427	67.717	52.9366	5.67421	1.98855	3.22885
BnaCnng01900D	2.39457	2.14188e-36	1.67472e-34	29.5476	32.3025	28.3172	5.88141	5.31405	5.60687
BnaA07g17130D	2.75636	2.22975e-36	1.7402e-34	29.6128	31.2096	30.8601	3.82808	4.37118	5.07629
BnaA07g36910D	5.29453	2.27851e-36	1.77496e-34	15.517	11.7909	14.2234	0.39303	0.308197	0.178278
BnaA07g13930D	2.95028	2.33304e-36	1.81409e-34	37.6118	41.1083	42.3789	3.83452	4.4302	6.73451
BnaAnng10750D	2.39057	2.63897e-36	2.04819e-34	202.323	191.128	155.559	37.9764	31.4392	32.1468
BnaA02g31980D	-4.9099	2.75701e-36	2.13587e-34	21.1335	11.267	28.0039	795.389	305.078	999.571
BnaA07g24270D	-4.33561	2.78327e-36	2.15226e-34	2.80482	2.25753	4.97473	108.739	49.715	63.6303
BnaC06g39450D	-8.24207	3.04891e-36	2.35335e-34	0.0661096	0	0	30.4511	23.8095	30.5263
BnaAnng37130D	3.05583	3.79942e-36	2.92729e-34	33.0518	29.5577	27.6474	3.00375	4.01545	3.38124
BnaA07g11880D	-5.3255	3.86988e-36	2.97614e-34	0.538262	1.54544	0.668677	53.4152	55.8767	24.4448
BnaA09g24500D	4.96469	4.67845e-36	3.59141e-34	18.9709	16.5895	18.1944	0.0543792	0.968076	0.444399
BnaC01g03730D	8.8194	5.38838e-36	4.12887e-34	85.8824	74.9666	60.2589	0	0	0
BnaC09g49440D	-5.29824	5.78845e-36	4.42737e-34	2.31905	0.78833	1.54413	106.927	77.2573	37.0319
BnaC08g20250D	-8.47768	6.34375e-36	4.84331e-34	0	0	0.0309472	29.2853	15.611	8.92487
BnaA02g08850D	3.97938	7.11094e-36	5.41923e-34	23.0252	25.7494	18.8281	1.4059	1.06169	1.51711
BnaC09g04060D	-2.27376	7.21056e-36	5.48523e-34	16.2566	13.8495	15.9498	81.3492	67.5744	73.8372
BnaA03g40590D	-3.86202	7.43303e-36	5.64428e-34	1.86763	1.03968	1.55505	31.0796	21.3177	18.9061
BnaA01g17460D	-2.58122	8.08374e-36	6.12735e-34	10.0148	10.5286	14.0364	69.8164	68.5004	76.8358
BnaA09g46850D	-8.79752	9.11246e-36	6.89471e-34	0	0	0	23.7037	22.2016	17.2608
BnaC01g17000D	-3.07632	9.2379e-36	6.9771e-34	9.40705	8.41559	8.30105	91.7658	87.825	53.0649
BnaA05g30690D	4.90873	9.37011e-36	7.0643e-34	49.859	67.0942	38.3708	2.28999	0.98888	1.26598
BnaCnng02430D	4.04977	1.11109e-35	8.36172e-34	16.921	18.0308	15.9577	0.588803	0.71258	1.51561
BnaA01g17930D	-2.38659	1.21272e-35	9.11032e-34	17.4685	17.1713	20.6008	96.7877	89.5227	105.999
BnaC09g29820D	-2.69915	1.24667e-35	9.34869e-34	13.1777	13.2282	11.6578	104.781	81.3343	69.9791
BnaA09g40530D	-4.80289	1.26597e-35	9.4766e-34	0.277247	0.886662	1.13619	28.8463	25.879	19.406
BnaA01g13770D	-3.21092	1.32234e-35	9.88101e-34	6.41972	10.7096	7.23047	87.0164	78.9521	70.0269
BnaAnng19690D	4.89915	1.41501e-35	1.05547e-33	4.75868	7.00027	3.67293	0.213876	0.100261	0.131906
BnaC08g44350D	8.75447	1.4299e-35	1.06469e-33	32.6455	29.21	30.7293	0	0	0
BnaC04g12830D	-3.0555	1.60139e-35	1.19028e-33	0.860859	0.680429	0.966006	6.42606	8.43878	6.57147
BnaA04g17230D	-5.6486	1.68065e-35	1.247e-33	0.234792	0.193611	0	9.38633	12.3473	6.4245
BnaC03g25150D	-3.19881	1.79758e-35	1.33141e-33	41.3069	26.046	46.1015	424.872	376.774	286.792
BnaC05g37800D	-3.68909	2.21132e-35	1.63498e-33	419.373	232.144	566.251	6662.31	4933.12	5040.12
BnaC03g17580D	3.35596	2.23106e-35	1.64499e-33	120.217	179.926	94.159	14.768	10.7348	11.7006
BnaA03g46540D	-2.74733	2.23266e-35	1.64499e-33	16.9978	22.6171	20.4641	163.014	109.098	142.025
BnaA10g16000D	3.72567	2.41454e-35	1.77279e-33	9.62342	12.2963	10.5707	0.659134	0.739901	0.946056
BnaA03g08750D	-2.6359	2.411e-35	1.77279e-33	5.68563	5.8968	6.90789	42.8049	38.2375	36.532
BnaC03g08220D	-8.74771	2.51795e-35	1.84551e-33	0	0	0	46.4201	49.1913	58.4178
BnaC04g53170D	3.0404	2.54739e-35	1.86384e-33	137.293	189.303	131.722	19.8144	14.2413	21.1434
BnaC04g08440D	7.6907	2.7372e-35	1.99925e-33	16.4546	37.2676	11.9554	0	0.0870072	0.0420353
BnaA10g27250D	-6.89574	2.95106e-35	2.15172e-33	0.0529214	0	0.0181871	4.81385	5.06887	4.62962
BnaC01g12620D	-3.8797	3.0378e-35	2.21114e-33	1.06614	0.689543	0.854667	16.3547	11.5389	13.6575
BnaCnng01930D	7.25447	3.11193e-35	2.2612e-33	37.5486	36.2401	29.1192	0	0.332205	0
BnaA09g18460D	-8.7457	3.15002e-35	2.28493e-33	0	0	0	11.905	9.51585	13.3698
BnaA03g31290D	2.48558	3.27377e-35	2.37062e-33	30.6972	31.538	33.9028	6.79718	5.05414	5.10836
BnaC08g06450D	-3.82171	3.81752e-35	2.75962e-33	7.3022	4.26826	9.60157	142.182	77.8336	97.3638
BnaC07g13600D	-3.23022	4.10743e-35	2.9641e-33	8.72522	8.67296	10.443	124.293	70.774	80.9946
BnaC09g38430D	2.65623	4.54789e-35	3.27634e-33	17.3666	17.9709	19.64	2.96279	3.00913	2.58806
BnaA03g55780D	-3.45933	4.59532e-35	3.30487e-33	3.61894	2.24286	2.66694	42.5134	28.7522	25.9663
BnaA10g23530D	-4.3613	4.71814e-35	3.38742e-33	0.513562	0.492507	0.87481	15.8748	16.511	10.7251
BnaC02g29950D	8.74113	4.8747e-35	3.49386e-33	55.8078	35.2344	44.0434	0	0	0
BnaC01g21370D	8.73904	5.19653e-35	3.71821e-33	26.9296	17.7572	26.7607	0	0	0
BnaC05g01320D	-4.50043	5.20929e-35	3.72102e-33	0.884623	0.387965	0.785552	20.9176	14.433	16.8429
BnaC03g33350D	-8.76483	5.40025e-35	3.8509e-33	0	0	0	90.8965	49.7359	73.4382
BnaCnng02070D	8.18895	5.50205e-35	3.91686e-33	17.5351	10.2755	18.1698	0	0.0346902	0
BnaC07g21510D	3.71222	5.54319e-35	3.9395e-33	50.1038	50.8709	45.7367	2.64456	3.56402	4.27793
BnaA03g30740D	-8.72698	5.74636e-35	4.07701e-33	0	0	0	20.2572	26.3814	28.3864
BnaA09g45270D	-8.87252	6.4003e-35	4.53335e-33	0	0	0	64.0323	25.2992	22.945
BnaC09g39920D	-3.26444	7.23272e-35	5.11436e-33	44.0824	51.0608	50.5446	488.426	314.837	661.976
BnaC08g46760D	-2.58058	9.05049e-35	6.38901e-33	42.8537	37.2054	41.1155	304.607	200.891	229.502
BnaA08g26230D	-4.10174	9.72912e-35	6.85659e-33	1.05606	1.46219	1.60246	27.6061	24.7318	25.4893
BnaA05g11160D	-2.9207	1.32373e-34	9.31343e-33	4.15592	4.74637	4.4487	29.2815	44.7673	30.4458
BnaC04g36320D	-4.08609	1.49084e-34	1.04716e-32	22.7	9.40277	18.9347	430.557	208.584	314.657
BnaAnng15520D	3.78391	1.51516e-34	1.06248e-32	47.6592	77.5587	34.7908	3.04488	4.43118	3.41935
BnaC02g17670D	-2.63101	1.57369e-34	1.10169e-32	5.82516	5.83222	5.90514	36.5608	39.9407	35.9114
BnaA02g28090D	-4.55559	1.74302e-34	1.21821e-32	1.91531	1.39356	1.73691	44.7584	28.6477	64.4843
BnaCnng30090D	2.54149	1.77933e-34	1.24152e-32	192.537	179.835	152.355	32.6283	28.4147	28.3071
BnaA05g35130D	-3.75074	1.79068e-34	1.24738e-32	2.49182	4.399	1.93674	47.9703	46.9547	32.3125
BnaA09g51550D	-8.66782	1.92272e-34	1.33715e-32	0	0	0	29.2274	39.4583	37.2318
BnaA03g06140D	3.6995	2.01161e-34	1.39666e-32	89.3702	83.7564	61.8322	8.55063	4.75277	3.84168
BnaCnng68300D	2.94057	2.28901e-34	1.58665e-32	36.2599	38.1649	35.1557	4.84735	3.25516	5.7523
BnaC07g26990D	-3.1132	2.3465e-34	1.62382e-32	16.0601	12.755	14.1684	155.659	105.166	124.342
BnaC03g56530D	-2.17784	2.47496e-34	1.70991e-32	123.354	97.898	124.579	527.193	542.468	529.896
BnaC07g45950D	-5.20082	2.57506e-34	1.77616e-32	2.82583	1.15968	5.6856	224.255	139.789	84.8597
BnaA05g16320D	-8.64941	2.60042e-34	1.79072e-32	0	0	0	76.7131	101.141	84.9592
BnaA09g52260D	-3.72526	2.7525e-34	1.89235e-32	4.70935	2.99313	6.48827	59.9285	50.5548	87.2557
BnaA09g03940D	-2.8204	2.75852e-34	1.89341e-32	6.86668	5.78295	6.98362	49.9548	35.5129	56.6052
BnaC09g19910D	-3.51235	2.94622e-34	2.01895e-32	0.409132	0.685279	0.570526	8.03333	4.91212	6.99342
BnaA06g39100D	5.74584	3.06811e-34	2.09906e-32	21.8962	8.96516	25.1368	0.416255	0.145917	0.237954
BnaA06g38980D	5.37709	3.31288e-34	2.26285e-32	12.9812	17.0102	9.7683	0.291587	0.109791	0.367291
BnaC02g26080D	-2.54416	3.40155e-34	2.31966e-32	10.9641	10.7948	11.9884	64.6729	76.5192	57.7032
BnaC05g10690D	8.6195	3.49422e-34	2.37901e-32	110.101	113.18	113.597	0	0	0
BnaC07g21830D	-3.17476	3.53278e-34	2.40138e-32	7.68867	6.41449	6.53718	84.7166	44.0817	64.9564
BnaC02g17500D	4.12891	3.82998e-34	2.59921e-32	10.1627	9.98678	8.84978	0.6519	0.376591	0.493803
BnaA10g24040D	-8.02839	3.8452e-34	2.60534e-32	0.0256626	0	0	8.73244	8.78359	10.1436
BnaA09g09350D	-4.84675	3.9233e-34	2.65399e-32	12.4934	7.47748	27.8867	802.186	514.354	349.151
BnaC09g41700D	-2.48385	4.69489e-34	3.17085e-32	21.1315	26.837	20.6693	146.421	112.059	135.043
BnaA01g30200D	-5.7591	5.57934e-34	3.76217e-32	0.273678	0.0565827	0.0917311	8.79946	5.98861	14.1667
BnaC01g40370D	3.25063	6.9725e-34	4.69407e-32	8.28577	6.30169	7.1457	0.725881	0.636578	0.805911
BnaA08g26740D	-6.81192	7.37996e-34	4.96047e-32	0	0.0220275	0.0731777	6.61356	5.24127	6.38155
BnaC04g22390D	4.76283	7.52595e-34	5.05054e-32	6.80047	15.4099	10.9321	0.419934	0.425586	0.208637
BnaC04g56840D	-4.12868	7.64721e-34	5.12375e-32	1.97776	1.83969	2.21129	46.2467	48.9883	20.5025
BnaA03g03640D	-6.95758	7.92955e-34	5.30449e-32	0.141686	0.134915	0	28.9964	16.0115	20.3653
BnaCnng01890D	4.73927	8.02894e-34	5.36246e-32	4.27013	6.44371	5.7364	0.186579	0.224231	0.121558
BnaC03g14180D	-2.96748	8.52712e-34	5.68618e-32	1.76029	1.64473	1.41966	11.3583	15.5192	12.9648
BnaA09g19980D	3.34908	1.05215e-33	7.005e-32	23.274	23.7611	20.7723	1.83884	1.39637	3.07625
BnaC06g23880D	6.30359	1.17334e-33	7.79955e-32	8.11652	28.1948	10.0728	0.176542	0.1646	0.0634062
BnaA05g36810D	-3.80637	1.45209e-33	9.63733e-32	0.947043	0.629354	0.682812	14.7462	9.75497	10.0442
BnaA01g13080D	-4.97661	1.65447e-33	1.09632e-31	0.326448	0.494376	0.201687	11.7306	14.0307	12.8161
BnaC05g42960D	5.66064	1.68095e-33	1.11038e-31	8.96152	13.5562	13.8029	0.120533	0.279599	0.156738
BnaA09g51340D	-8.56301	1.67984e-33	1.11038e-31	0	0	0	13.3903	15.6733	14.6886
BnaC02g40730D	5.10034	1.8106e-33	1.19399e-31	8.85004	10.279	11.4709	0.166587	0.316371	0.252518
BnaA01g36920D	-3.78878	1.81319e-33	1.19399e-31	5.43874	5.06239	5.2067	122.692	48.8555	67.3938
BnaA06g12350D	3.62036	1.89486e-33	1.24582e-31	22.6155	25.4338	17.0957	1.01367	1.87268	2.02605
BnaCnng60870D	7.94742	1.92638e-33	1.26457e-31	12.0158	11.6388	11.1748	0	0	0.0320811
BnaA07g34450D	2.42897	1.93046e-33	1.26527e-31	94.8079	98.5519	111.393	20.4405	15.673	19.5658
BnaA02g01340D	2.9913	1.99681e-33	1.30673e-31	8.13678	8.97287	7.11045	1.14494	0.837403	0.94305
BnaC01g36030D	-3.04615	2.07687e-33	1.35702e-31	24.9787	38.3918	29.243	341.319	218.091	234.745
BnaA05g33520D	-2.44682	2.24544e-33	1.46489e-31	89.0556	97.7799	91.5872	536.142	447.055	544.338
BnaC01g40540D	6.7409	2.37447e-33	1.54667e-31	8.62025	9.246	7.18819	0.0690875	0.0655412	0
BnaC02g06920D	3.34711	2.81958e-33	1.83377e-31	3.81067	3.64427	3.4547	0.268441	0.322738	0.41428
BnaA05g07580D	4.67409	3.13998e-33	2.039e-31	80.5578	62.3652	58.1609	1.01187	4.39266	1.46168
BnaC06g08870D	-4.02264	3.25298e-33	2.10589e-31	6.81087	2.45111	3.23006	85.9075	77.3309	55.2893
BnaA06g30980D	-2.99918	3.25141e-33	2.10589e-31	64.2105	45.0752	60.8071	632.784	431.047	365.296
BnaA07g35730D	6.55748	3.28846e-33	2.1256e-31	13.3787	10.2555	16.7206	0.113093	0.158103	0
BnaA09g38590D	4.52009	3.42409e-33	2.20988e-31	34.6214	69.0354	36.637	1.96556	1.71408	1.69692
BnaA09g11320D	4.84543	3.4592e-33	2.22912e-31	18.1947	18.4017	19.3854	0.669843	0.417332	0.593263
BnaC04g47470D	-2.55775	3.51e-33	2.25841e-31	43.2654	43.2409	35.6006	273.404	281.874	193.198
BnaA08g20170D	-7.17069	3.69135e-33	2.37147e-31	0	0.0328348	0	2.4775	3.65835	4.18076
BnaA10g01430D	3.82796	3.77809e-33	2.4235e-31	84.4197	76.1839	78.4379	3.14001	4.38473	8.06599
BnaC01g04590D	3.63562	3.81961e-33	2.44641e-31	7.784	7.26289	11.1122	0.644097	0.467122	0.866426
BnaAnng00790D	-2.84335	3.91105e-33	2.50117e-31	1.28139	1.63607	2.07932	12.5385	11.4678	12.374
BnaA06g13080D	2.91591	3.99143e-33	2.54871e-31	25.0266	23.8968	17.6796	3.27503	2.11627	3.09673
BnaC01g40440D	4.39809	4.03421e-33	2.57213e-31	5.36401	6.04849	6.26851	0.250608	0.354118	0.142951
BnaA06g39660D	-3.85274	4.07149e-33	2.59197e-31	6.62208	8.78808	7.33187	117.573	65.5757	169.007
BnaA10g25820D	-3.48514	4.31137e-33	2.74055e-31	0.557775	0.622977	0.663851	6.85213	5.37708	9.20329
BnaC08g26630D	2.42243	4.49083e-33	2.84604e-31	34.323	36.4689	35.7969	7.71615	5.90416	5.94211
BnaC03g50730D	-2.08975	4.48565e-33	2.84604e-31	41.1613	41.8145	43.1338	175.162	203.898	157.724
BnaC03g50210D	-3.70649	4.56815e-33	2.89069e-31	9.94145	10.6858	8.20227	203.05	105.526	88.8013
BnaA08g19850D	-3.56329	4.76525e-33	3.01089e-31	0.489621	0.688467	0.485472	8.74435	5.54299	6.39029
BnaC03g70760D	-3.73573	4.80288e-33	3.03013e-31	3.5498	5.39935	1.90731	59.2101	45.1669	49.137
BnaA03g06640D	3.834	5.05013e-33	3.18135e-31	235.402	140.607	235.734	12.8991	8.11014	19.3956
BnaA03g18370D	3.19463	5.4021e-33	3.398e-31	20.1036	20.3226	25.543	1.91168	2.851	2.15189
BnaC09g40770D	-8.52325	5.77439e-33	3.62676e-31	0	0	0	23.9695	19.57	25.3658
BnaCnng35800D	-3.43477	5.9624e-33	3.73928e-31	4.62294	2.29134	3.80671	40.407	33.2052	47.201
BnaC08g19060D	-2.91056	6.18979e-33	3.87611e-31	1.23192	1.60678	1.76806	10.7897	14.517	10.5177
BnaCnng64870D	-4.09366	6.63271e-33	4.14731e-31	0.981616	0.713895	0.855166	18.1073	14.3637	14.6093
BnaA05g03470D	-3.07002	6.99978e-33	4.37035e-31	1.12358	1.29742	1.9895	12.027	14.0587	12.4816
BnaC09g16390D	-2.96724	7.59662e-33	4.73597e-31	4.25886	2.96521	2.70965	25.1095	26.8369	30.5253
BnaA04g03370D	5.48409	7.97747e-33	4.96606e-31	16.7375	16.0891	15.1827	0.52961	0.249133	0.0787593
BnaA01g29470D	-3.09276	8.69718e-33	5.40611e-31	3.41769	3.14646	1.85977	23.5612	22.7776	28.3738
BnaA06g10060D	-5.35666	8.78219e-33	5.45091e-31	0.273016	0.346271	0.757671	32.2359	16.7218	20.9923
BnaA09g51850D	-2.09036	8.9382e-33	5.53958e-31	27.899	30.8162	31.4334	135.008	141.662	120.152
BnaCnng04610D	-2.02357	9.06092e-33	5.60739e-31	41.7981	41.2908	44.2866	171.522	162.967	187.161
BnaA01g13620D	3.05557	9.1488e-33	5.65348e-31	182.777	269.837	145.2	19.6551	22.7919	26.9701
BnaUnng04680D	8.47779	1.02615e-32	6.33178e-31	17.8695	19.842	18.8859	0	0	0
BnaC03g70520D	-2.97574	1.05009e-32	6.47002e-31	10.0139	7.46279	8.33495	64.6988	55.6278	89.755
BnaA10g22140D	-3.82815	1.05418e-32	6.48572e-31	165.045	66.986	129.072	2335.08	1906.94	1731.33
BnaA05g07370D	-2.58104	1.17903e-32	7.24333e-31	6.5892	8.424	7.60243	53.1078	49.7549	37.2078
BnaA03g28220D	-4.57364	1.21597e-32	7.45937e-31	2.54749	1.28056	1.74031	74.4793	29.5833	49.9985
BnaC04g11470D	-2.31335	1.23475e-32	7.56359e-31	293.43	237.865	258.004	1329.91	1561.81	1095.49
BnaC01g01970D	-3.42099	1.28138e-32	7.83779e-31	0.880091	1.12289	0.677905	9.53012	10.644	10.1169
BnaC05g18760D	-3.26483	1.37003e-32	8.36792e-31	5.87747	6.04652	4.16872	54.7283	67.9811	38.1552
BnaAnng38910D	4.34054	1.61637e-32	9.85825e-31	15.5883	16.2865	15.1081	0.4775	0.803887	0.837045
BnaC03g04090D	5.77609	1.66515e-32	1.01411e-30	7.4642	8.25468	6.86023	0.162791	0	0.145578
BnaA06g32120D	-2.11764	1.72217e-32	1.04732e-30	6.2642	6.11972	5.93092	25.7094	26.7644	28.2716
BnaA08g29810D	-2.52079	1.75941e-32	1.06842e-30	14.7477	11.43	12.4251	90.1852	68.3779	66.1994
BnaC08g44450D	5.21758	1.81292e-32	1.09934e-30	7.07619	8.27426	8.05894	0.0884775	0.16769	0.244459
BnaA05g32410D	8.52319	1.91523e-32	1.15971e-30	36.9458	65.462	34.9702	0	0	0
BnaA09g41460D	8.54579	2.20866e-32	1.33547e-30	14.4717	26.6517	11.9076	0	0	0
BnaC02g36290D	-4.41359	2.33083e-32	1.40732e-30	42.4862	17.0593	39.6707	1244.99	508.702	591.407
BnaAnng08970D	-2.73101	2.71082e-32	1.6344e-30	14.2383	13.8782	18.2962	86.1428	112.142	116.12
BnaA08g00900D	-2.24926	2.72606e-32	1.64124e-30	56.9272	55.9266	45.7164	289.551	232.102	228.23
BnaA09g00280D	-2.38082	3.10512e-32	1.8668e-30	4.14789	4.57843	4.13562	22.0046	23.2364	22.9342
BnaC09g37510D	-6.23474	3.37535e-32	2.02637e-30	0.0668788	0.0845785	0.0230808	8.03291	3.45932	8.41068
BnaA06g31830D	2.6163	3.47798e-32	2.08501e-30	63.1558	73.1508	67.3071	13.9913	10.1327	9.517
BnaA05g11860D	3.81147	3.58871e-32	2.14833e-30	21.1841	17.1121	15.9271	1.77864	1.15426	0.729042
BnaAnng00820D	-3.26883	3.90841e-32	2.3364e-30	17.7565	26.1477	12.1385	219.002	197.497	162.905
BnaC03g04250D	8.41855	4.39642e-32	2.6244e-30	76.1565	82.4502	67.3769	0	0	0
BnaA01g26810D	-4.96262	4.65447e-32	2.77451e-30	0.455756	0.477611	0.235972	20.568	11.679	11.2844
BnaC06g39250D	-9.5567	4.75492e-32	2.83039e-30	0	0	0	96.3989	521.374	180.05
BnaA09g00410D	2.91402	5.06586e-32	3.01122e-30	54.6366	52.2677	55.4202	8.3031	4.70731	7.85673
BnaC03g12410D	2.41961	5.20135e-32	3.08741e-30	64.76	63.0686	62.838	11.8116	10.7427	12.5331
BnaA06g29270D	-3.7919	5.23446e-32	3.10269e-30	8.93422	5.31259	9.28702	172.262	72.6722	107.388
BnaA09g04630D	-2.82877	6.13413e-32	3.63085e-30	3.77753	4.47402	3.99588	29.462	23.9555	35.6515
BnaA09g49820D	-3.24704	6.2255e-32	3.67977e-30	16.4254	7.76511	15.1982	141.181	138.361	110.032
BnaC06g31910D	-2.40659	6.49596e-32	3.83426e-30	5.03369	4.38885	4.21367	21.9298	24.2974	28.2815
BnaAnng12180D	7.09019	6.81492e-32	4.01689e-30	32.7349	53.2256	27.6914	0	0.267821	0.124813
BnaC09g37550D	-2.57483	6.92264e-32	4.07469e-30	59.3219	58.0865	68.8947	443.363	310.794	406.167
BnaAnng27980D	-2.58563	7.34353e-32	4.3164e-30	23.5418	20.4769	31.0001	169.266	153.97	152.275
BnaA07g35250D	3.79471	7.54133e-32	4.42649e-30	15.3863	15.2406	14.0796	1.1892	0.951447	0.906105
BnaA05g16490D	-3.3517	8.33391e-32	4.8849e-30	1.69512	1.39642	1.12697	16.7323	12.3696	15.6681
BnaC06g39300D	-8.40096	9.03161e-32	5.2865e-30	0	0	0	16.1444	14.969	11.9434
BnaA03g16310D	-3.07115	9.23793e-32	5.39977e-30	3.8373	3.00084	3.62423	37.8832	20.3707	32.9424
BnaA01g00360D	-6.38668	1.02719e-31	5.99584e-30	0.152788	0	0.263641	26.0178	8.34088	18.69
BnaA03g57250D	-4.2644	1.06929e-31	6.23293e-30	0.630319	0.295026	0.455931	8.78314	8.52613	11.8472
BnaC02g27830D	-4.98436	1.08028e-31	6.28831e-30	0.396068	0.478379	0.614635	17.833	22.8073	15.8741
BnaA04g29360D	-2.63313	1.09292e-31	6.35312e-30	7.31694	6.68936	8.42524	56.639	39.1918	47.3508
BnaA05g13870D	-2.65547	1.21847e-31	7.07316e-30	13.9484	20.2722	20.059	133.696	109.421	112.934
BnaC04g01550D	3.09672	1.38374e-31	8.0215e-30	104.754	132.204	103.805	15.8947	14.4329	9.45077
BnaCnng02170D	7.78883	1.4849e-31	8.59609e-30	8.56357	11.6231	10.1937	0	0.0325632	0
BnaA02g33090D	-2.77045	1.52817e-31	8.83448e-30	2.11064	2.19317	2.83715	13.2546	19.9561	16.3612
BnaAnng12730D	-2.02691	1.59472e-31	9.20658e-30	39.3299	45.7447	46.4808	188.711	190.954	164.463
BnaC07g33540D	-6.57707	1.65804e-31	9.559e-30	0.0669291	0.255964	0	26.1083	14.1407	13.906
BnaC02g45070D	-6.95356	1.7529e-31	1.00921e-29	0.0648055	0.121928	0	19.6016	15.1903	14.1114
BnaA09g00980D	2.41752	2.04932e-31	1.17826e-29	96.1564	99.1882	101.515	19.2596	13.9638	21.5119
BnaCnng56290D	-3.0878	2.55384e-31	1.46634e-29	2.23649	1.34286	2.08109	14.4539	15.8504	19.5487
BnaC08g09260D	7.83589	2.72439e-31	1.56213e-29	19.5953	11.474	10.4379	0.0400906	0	0
BnaCnng01620D	3.69946	2.88787e-31	1.65362e-29	2.67118	2.39969	3.6592	0.131941	0.258465	0.226088
BnaA03g00870D	-3.60599	2.97406e-31	1.70066e-29	4.83366	4.4576	4.13369	62.8309	31.7109	81.3053
BnaC01g40200D	7.76467	3.22039e-31	1.83903e-29	41.7393	56.5797	39.4702	0.163461	0	0
BnaA04g23730D	-5.12476	3.22659e-31	1.84007e-29	0.562026	0.367432	0.200734	23.221	7.04002	16.6281
BnaC07g20100D	-3.87414	3.27669e-31	1.86612e-29	9.17222	7.99116	9.04548	197.153	64.6539	146.813
BnaCnng18290D	6.57906	3.56756e-31	2.02903e-29	4.23549	4.316	5.76613	0.0230502	0.0215452	0.0414154
BnaA02g04180D	-5.72818	3.59105e-31	2.03964e-29	0.0674337	0.51779	0.069699	21.4024	13.3583	13.2335
BnaC06g33860D	-2.06471	3.6679e-31	2.08048e-29	10.4777	10.6979	10.9764	41.7744	42.6191	50.7855
BnaC07g08960D	-3.42256	3.76055e-31	2.13017e-29	0.657007	0.632899	0.819557	8.3056	5.04502	10.2351
BnaA03g56270D	5.29733	4.05514e-31	2.29396e-29	16.4111	21.9052	11.2094	0.244408	0.307223	0.437242
BnaC04g03810D	-2.80982	4.07485e-31	2.30202e-29	4.84043	5.42714	8.43775	42.4677	47.8468	46.4666
BnaAnng30260D	-7.78714	4.53104e-31	2.55289e-29	0	0	0.0866083	26.4207	20.1869	32.4299
BnaC01g20580D	-5.62805	4.88799e-31	2.75032e-29	0.452287	0.284282	0.613797	49.8755	14.5612	22.1928
BnaA03g42030D	4.3524	5.21318e-31	2.92939e-29	47.3217	70.0309	31.5885	1.32407	3.56967	1.51922
BnaA08g14130D	-2.16692	5.33395e-31	2.99326e-29	35.762	36.3133	45.9244	176.247	189.574	170.119
BnaC08g44710D	8.29879	6.05884e-31	3.39553e-29	21.2199	20.897	23.3883	0	0	0
BnaC03g09230D	-7.78205	6.15437e-31	3.44449e-29	0.0122706	0	0	2.7451	3.95397	4.76245
BnaCnng29110D	2.68093	6.63444e-31	3.70825e-29	17.1395	16.2965	19.6928	3.36852	2.26739	2.37326
BnaA03g06650D	8.29924	7.09248e-31	3.95901e-29	79.1934	73.6368	60.6664	0	0	0
BnaCnng33040D	7.708	7.15536e-31	3.98883e-29	24.3461	26.9315	21.3835	0.088678	0	0
BnaA02g35740D	-5.41857	7.7427e-31	4.31054e-29	0.204937	0.521497	0.49754	36.5107	19.002	12.5169
BnaC09g38470D	-2.76887	8.31801e-31	4.62472e-29	13.8149	11.7451	16.3978	106.747	77.1528	115.323
BnaA07g27830D	-3.33677	8.36592e-31	4.64524e-29	1.09427	0.937566	0.837976	7.75057	12.8698	10.1595
BnaC01g40560D	6.8337	9.00686e-31	4.99454e-29	14.1778	11.5391	13.5394	0.0613945	0	0.110219
BnaA04g21710D	8.2838	9.15597e-31	5.07056e-29	20.667	25.2996	22.2972	0	0	0
BnaC09g38400D	5.08324	9.59998e-31	5.30947e-29	25.5717	38.1945	13.8788	0.36654	0.595174	0.939275
BnaAnng31820D	2.44297	9.68484e-31	5.34938e-29	43.7305	40.5652	35.5107	6.77231	7.99208	6.5305
BnaC01g06280D	-2.794	9.92738e-31	5.47617e-29	2.29961	2.13568	3.13475	15.7541	22.6766	15.9273
BnaA07g31980D	-2.59348	1.03134e-30	5.68167e-29	3.19818	2.69034	3.52362	20.3124	20.4245	16.3488
BnaAnng19060D	-4.33699	1.04396e-30	5.74111e-29	0.345545	0.235624	0.773907	12.7282	6.87795	11.1446
BnaC09g15750D	-3.907	1.04485e-30	5.74111e-29	0.58615	0.312391	0.727108	9.1551	8.18914	8.5415
BnaA01g32610D	-3.65938	1.05914e-30	5.81205e-29	7.56867	12.9679	5.76037	153.681	93.0488	116.15
BnaC07g23030D	-2.30406	1.10186e-30	6.03858e-29	15.7598	12.8121	16.681	79.2837	84.0878	64.5876
BnaC02g24140D	3.14257	1.16041e-30	6.35121e-29	11.0757	11.7151	11.1929	1.29233	1.33115	1.00758
BnaAnng00870D	-2.14018	1.27525e-30	6.97071e-29	5.13822	4.40788	4.97089	22.3662	21.7246	20.4885
BnaA01g00690D	4.23638	1.30736e-30	7.13697e-29	20.7864	12.1269	20.0142	1.10961	0.346716	1.04717
BnaC08g42050D	-3.45514	1.40145e-30	7.64073e-29	9.54738	13.3144	6.95834	130.494	136.737	75.235
BnaA06g33930D	-3.23889	1.43312e-30	7.80326e-29	4.63043	2.78268	2.91639	43.3071	26.2358	31.9604
BnaC02g11570D	2.27589	1.4781e-30	8.03781e-29	140.834	118.796	147.635	30.4938	24.2234	28.5405
BnaC06g09980D	3.07364	1.55718e-30	8.45693e-29	5.76099	5.55664	6.50869	0.656738	0.686587	0.704412
BnaA10g26130D	-2.24506	1.68414e-30	9.13469e-29	4.02029	3.10371	3.96631	17.2991	16.4443	19.5049
BnaC08g03540D	2.47656	1.94112e-30	1.0515e-28	39.2983	54.524	37.7191	7.37813	7.52714	8.45801
BnaA03g19860D	-2.7181	1.95299e-30	1.05657e-28	8.94693	8.27475	7.66247	55.0306	69.2822	46.9979
BnaC07g27080D	4.63095	2.01028e-30	1.08617e-28	50.7552	73.7009	33.2183	2.5646	1.43328	1.49325
BnaA01g13330D	-2.5623	2.04578e-30	1.10394e-28	2.54634	3.10956	2.2958	17.254	14.4385	16.8921
BnaA03g26790D	-3.00375	2.09751e-30	1.1304e-28	18.8269	16.3716	23.7953	210.054	116.331	166.682
BnaA04g17700D	-3.56266	2.28145e-30	1.22796e-28	4.08025	3.42423	4.84201	59.1181	27.0448	67.4283
BnaUnng00360D	8.2909	2.52505e-30	1.35734e-28	30.3931	39.6727	20.3411	0	0	0
BnaC08g44800D	7.63741	2.83696e-30	1.52307e-28	2.27756	2.36223	2.45142	0	0	0.00839536
BnaCnng02060D	8.22868	2.88101e-30	1.54475e-28	16.7231	19.2438	18.6396	0	0	0
BnaC01g40110D	7.66718	3.09509e-30	1.65532e-28	8.88767	11.1557	7.73667	0	0	0.0313008
BnaCnng72490D	-3.79915	3.0949e-30	1.65532e-28	1.25771	1.20658	1.90031	18.8465	26.5244	22.1509
BnaA02g35050D	-8.23968	3.14447e-30	1.6796e-28	0	0	0	13.1036	17.3923	16.2021
BnaA06g37320D	-6.19803	3.19365e-30	1.70371e-28	0.393632	0.783623	0.822047	73.3699	84.688	69.0651
BnaC07g34010D	-5.86562	3.26801e-30	1.74118e-28	0.117119	0.563443	0.24004	34.5911	17.7835	24.9021
BnaC04g41300D	7.63814	3.32542e-30	1.76952e-28	31.2315	31.6128	26.8774	0	0	0.104814
BnaA01g17500D	-3.57349	3.84179e-30	2.04172e-28	0.974744	1.11805	1.0695	14.8689	11.9638	13.4955
BnaC02g00480D	3.47777	3.87537e-30	2.05697e-28	14.8245	18.8867	12.8683	0.960224	1.92192	1.10445
BnaC05g21180D	3.15624	3.97168e-30	2.10544e-28	13.2829	14.6852	10.916	1.41158	1.491	1.23764
BnaC02g40770D	8.23608	4.06608e-30	2.15278e-28	11.1914	9.00824	13.6135	0	0	0
BnaC05g00910D	-4.07004	4.2608e-30	2.25304e-28	0.492207	0.392146	0.275417	7.20546	7.95939	6.19355
BnaA06g04130D	2.43562	4.30562e-30	2.27388e-28	248.397	197.27	271.614	35.4283	53.3095	44.2048
BnaC04g53500D	3.93354	4.38612e-30	2.3135e-28	69.2699	82.3573	44.836	6.11059	3.56739	2.18959
BnaC06g39320D	-8.21648	4.41997e-30	2.32844e-28	0	0	0	34.3084	29.7961	28.4116
BnaC08g02750D	-8.29578	4.46226e-30	2.34778e-28	0	0	0	16.6727	8.46479	18.2473
BnaAnng34150D	-3.71522	4.68393e-30	2.46134e-28	3.47719	1.94894	2.69141	38.5557	44.3821	35.6222
BnaC09g44740D	2.99268	4.94908e-30	2.59743e-28	42.7693	61.7137	38.5829	5.98351	4.26928	6.83898
BnaA01g11430D	2.39063	5.07494e-30	2.66018e-28	74.2329	73.6472	59.0783	13.3047	12.4166	13.6145
BnaC02g15220D	-5.86159	5.09357e-30	2.66663e-28	0.17968	0.102756	0.0374641	13.0162	8.22445	5.48996
BnaA02g33930D	3.63682	5.22849e-30	2.73386e-28	40.2472	31.1181	45.5581	2.35869	1.76371	4.55764
BnaC04g35630D	8.2036	5.30652e-30	2.77123e-28	13.914	13.7975	16.4163	0	0	0
BnaA01g14870D	2.94604	5.39124e-30	2.81199e-28	90.3476	82.8482	75.2278	7.49532	8.88948	14.4173
BnaC02g03410D	-2.08028	5.49349e-30	2.86177e-28	27.2522	26.4481	30.7377	108.485	117.847	137.688
BnaA06g09210D	3.58646	5.74274e-30	2.98793e-28	9.57609	9.15965	9.41033	1.04472	0.344008	0.820816
BnaC03g07710D	2.58614	6.33965e-30	3.29443e-28	46.3804	57.6068	45.1274	8.24983	6.65876	9.01847
BnaC09g40390D	-3.80016	6.71917e-30	3.48735e-28	0.583218	0.540173	0.682087	10.6399	8.06099	8.16704
BnaA03g09910D	-4.02641	7.02196e-30	3.64002e-28	1.12489	0.841636	0.591036	21.7459	12.4247	12.2052
BnaC03g53090D	3.38422	7.71246e-30	3.99305e-28	145.348	220.913	94.3594	11.075	14.264	16.4041
BnaA01g14420D	-2.5684	7.78773e-30	4.02707e-28	20.8532	15.7581	15.7831	128.578	113.187	84.9074
BnaC09g03080D	-8.20684	9.48189e-30	4.89712e-28	0	0	0	19.7933	25.0577	30.0649
BnaC08g45360D	7.59236	1.12705e-29	5.79957e-28	13.697	10.6031	12.0973	0	0	0.0440089
BnaCnng52900D	3.67045	1.1262e-29	5.79957e-28	56.9081	104.268	41.9025	4.22221	6.10142	4.52493
BnaC05g21280D	-3.71692	1.14648e-29	5.89233e-28	0.549516	1.04558	0.827589	13.5604	10.5082	10.18
BnaCnng01640D	2.41215	1.21072e-29	6.20737e-28	22.079	18.9867	23.8411	3.37769	3.97278	4.61945
BnaA01g33620D	-2.8086	1.21063e-29	6.20737e-28	1.1049	1.4362	1.32105	8.44083	11.5947	7.98469
BnaCnng01840D	7.57198	1.25485e-29	6.42579e-28	9.59368	10.6929	10.0849	0	0.0387594	0
BnaA03g01040D	3.9407	1.27185e-29	6.50494e-28	6.88806	4.52432	5.65999	0.39055	0.281539	0.331507
BnaC08g09300D	-2.71927	1.34909e-29	6.89162e-28	1.48541	1.1987	1.59566	8.7783	11.4658	8.31188
BnaC01g40120D	8.1535	1.35254e-29	6.90089e-28	13.2591	12.4627	12.5191	0	0	0
BnaA09g43450D	-2.04689	1.35716e-29	6.91611e-28	24.8867	27.0912	31.9269	126.283	112.719	118.909
BnaC01g39000D	8.16424	1.3667e-29	6.95631e-28	58.5035	67.2432	51.8646	0	0	0
BnaA05g23460D	-3.87244	1.39018e-29	7.06727e-28	24.8701	14.0769	28.5295	572.679	278.329	237.071
BnaC04g41130D	3.6907	1.56276e-29	7.93507e-28	19.0709	35.9856	17.1589	2.21707	1.42686	1.62579
BnaC08g32240D	3.74414	1.58933e-29	8.06026e-28	48.9333	53.3127	41.3007	3.58981	1.65514	4.81778
BnaA08g15400D	-2.02036	1.79016e-29	9.06784e-28	10.4881	11.3043	10.4977	45.968	45.6935	42.5536
BnaC06g35900D	2.28553	1.84896e-29	9.35447e-28	56.6675	54.2245	57.9709	9.96748	14.1208	10.0511
BnaA07g19820D	3.91174	1.89053e-29	9.55328e-28	43.5931	83.7723	38.0307	4.00951	2.51053	3.62244
BnaC01g39340D	7.12486	1.93829e-29	9.78289e-28	10.3068	7.04481	8.41425	0	0.0367622	0.0351148
BnaCnng60030D	-4.20981	2.02335e-29	1.02e-27	0.374633	0.381315	0.419661	6.87747	11.2474	6.06151
BnaC09g41160D	-8.19042	2.06213e-29	1.03831e-27	0	0	0	6.79239	5.57457	9.86984
BnaA05g04180D	-2.11525	2.15621e-29	1.08438e-27	18.1281	21.7259	20.4254	97.2171	78.2298	88.474
BnaC01g02340D	2.68064	2.2302e-29	1.12026e-27	27.8911	26.6963	25.1552	2.68576	4.46718	4.83623
BnaA06g07110D	-3.82649	2.6121e-29	1.31053e-27	0.777443	1.75978	1.18788	16.4841	24.741	17.1432
BnaCnng39690D	2.19357	2.81419e-29	1.41024e-27	31.6116	30.0593	37.3932	6.49326	7.66261	7.0638
BnaCnng03760D	-3.15437	2.82344e-29	1.4132e-27	22.8206	11.9646	18.5752	211.778	125.004	154.153
BnaC01g11550D	-3.18014	2.84159e-29	1.42059e-27	16.275	8.90169	20.9599	158.066	140.115	156.688
BnaC08g44700D	7.54195	2.9864e-29	1.49122e-27	4.29568	4.72471	5.28716	0	0	0.0181652
BnaA08g16920D	2.73879	3.27189e-29	1.63184e-27	94.1906	116.668	84.5174	18.5995	14.6755	10.776
BnaC05g42870D	5.84592	3.49584e-29	1.74147e-27	15.4771	17.4459	16.2404	0.207905	0.199205	0.186717
BnaA09g41590D	3.87338	3.5196e-29	1.75124e-27	4.90724	5.25195	4.38147	0.281849	0.419173	0.204629
BnaC03g12170D	-2.56714	3.53927e-29	1.75895e-27	11.2717	8.70499	10.573	72.0419	62.4407	51.8404
BnaA08g14070D	-2.12966	3.91515e-29	1.94346e-27	5.93774	7.85183	7.26421	28.2841	33.0056	31.9234
BnaA05g18390D	-3.56431	4.14893e-29	2.05709e-27	0.528659	0.433567	0.514443	5.77298	6.42674	6.42313
BnaA08g21710D	2.63877	4.28821e-29	2.12365e-27	20.3946	22.169	15.8404	3.05108	3.15282	2.85401
BnaA05g19460D	-6.12458	4.60068e-29	2.27572e-27	0.10886	0.103804	0.0564553	11.3956	9.83016	8.8053
BnaC04g50100D	-8.10126	4.90128e-29	2.42157e-27	0	0	0	100.822	108.11	88.0576
BnaA06g39400D	3.59961	4.95591e-29	2.44569e-27	11.1948	9.35408	7.60352	0.588547	0.687982	0.846137
BnaA09g15240D	-2.25071	5.37074e-29	2.6473e-27	18.4094	14.8217	18.3637	93.0945	67.3344	87.2382
BnaCnng00430D	2.53187	5.6427e-29	2.77811e-27	21.0269	29.5621	20.9856	4.20824	4.09382	3.84116
BnaC03g07200D	-8.14842	6.00981e-29	2.9554e-27	0	0	0	15.3862	9.13057	16.721
BnaC07g11430D	3.84884	6.268e-29	3.07877e-27	18.9176	24.7947	14.3458	1.67313	0.75829	1.24807
BnaA06g08600D	7.50324	6.418e-29	3.14878e-27	28.3641	28.2035	32.2336	0	0	0.114857
BnaA08g24680D	3.98612	6.69332e-29	3.28004e-27	14.9208	13.1828	7.71135	0.586263	0.979369	0.490383
BnaA02g17830D	8.08774	6.78907e-29	3.3231e-27	8.98883	8.57288	11.0609	0	0	0
BnaA04g05180D	8.09035	6.84845e-29	3.34827e-27	11.2162	8.64119	10.8884	0	0	0
BnaA02g03180D	-3.74723	6.90027e-29	3.3697e-27	0.688446	0.921114	0.419622	7.77346	10.5268	11.1587
BnaA02g06120D	4.01238	8.48828e-29	4.14039e-27	13.6727	15.7188	13.6795	0.920623	1.03217	0.490957
BnaC03g69760D	-2.69855	9.14892e-29	4.45748e-27	8.49095	5.27617	9.08399	51.0447	53.4942	47.5662
BnaC07g13580D	-7.5079	9.1658e-29	4.46055e-27	0	0.0727499	0	20.3479	19.4192	16.0299
BnaA07g21190D	8.07838	9.23962e-29	4.49129e-27	56.9775	54.4526	71.9575	0	0	0
BnaUnng00010D	-8.085	9.58639e-29	4.65448e-27	0	0	0	20.4726	16.3451	21.2728
BnaCnng56880D	-3.60304	9.61499e-29	4.66299e-27	1.02618	1.13707	0.723223	12.3884	7.27655	16.8855
BnaC06g18020D	-8.08585	1.05323e-28	5.10197e-27	0	0	0	59.046	79.6951	83.3195
BnaA08g28770D	-2.05581	1.06203e-28	5.13869e-27	4.38683	3.97017	3.97684	15.4891	18.9956	17.3618
BnaA03g57280D	-3.34331	1.09967e-28	5.31476e-27	23.4437	12.7674	31.0807	288.501	197.319	245.241
BnaC01g38990D	4.18513	1.10536e-28	5.33614e-27	11.9693	12.8614	7.3774	0.568296	0.339398	0.664493
BnaA07g35200D	-3.79327	1.21814e-28	5.87383e-27	43.5683	32.1959	36.2111	951.302	349.069	383.651
BnaC02g43600D	-2.6356	1.27398e-28	6.13607e-27	184.481	174.734	216.332	1644.93	1376.92	909.071
BnaA06g16950D	-5.81834	1.31682e-28	6.33517e-27	0.10045	0.126734	0.103929	5.75923	5.83949	14.9306
BnaA02g23580D	-4.90414	1.35949e-28	6.53299e-27	0.0869359	0.244715	0.223495	6.55253	6.43313	7.25287
BnaA03g06290D	2.3593	1.48794e-28	7.14213e-27	34.4739	34.0623	34.3343	6.76034	5.27756	7.71928
BnaC08g44380D	8.04543	1.50816e-28	7.23093e-27	27.1447	28.1955	23.9841	0	0	0
BnaA06g01730D	-7.70058	1.52847e-28	7.31997e-27	2.53787	0.292761	2.74487	1312.7	926.559	757.52
BnaC05g38240D	-2.14551	1.56065e-28	7.46563e-27	33.6218	31.9737	38.3551	165.774	158.635	137.265
BnaC04g36930D	-6.70526	1.61299e-28	7.70722e-27	0.0379674	0.0712634	0	6.14498	7.61414	9.67148
BnaC03g58470D	-2.31734	1.70391e-28	8.13248e-27	3.68906	3.4636	3.68389	18.6595	14.8791	20.8236
BnaA01g18880D	-2.37313	1.78827e-28	8.52545e-27	7.70944	5.91663	7.69671	40.0967	31.8706	39.7507
BnaA09g45670D	-4.55224	1.95467e-28	9.30819e-27	0.512549	0.244298	0.884323	16.3781	13.0088	14.688
BnaA03g55720D	-3.34181	2.02424e-28	9.6286e-27	2.1566	2.04269	2.33907	30.12	24.1546	17.6437
BnaA01g04650D	3.85484	2.07024e-28	9.83634e-27	26.9055	30.5163	16.4814	1.45539	0.885043	2.31395
BnaCnng33370D	4.54167	2.27752e-28	1.07968e-26	11.7267	10.0476	5.46512	0.384687	0.398949	0.229814
BnaC07g34770D	2.42823	2.38597e-28	1.12982e-26	13.9226	14.9419	17.2523	2.63863	2.58661	3.29894
BnaC05g49600D	-3.22837	2.44389e-28	1.15595e-26	3.55863	2.82787	6.25273	43.9793	37.4368	42.8906
BnaC07g27160D	-8.05961	2.48227e-28	1.17279e-26	0.145288	0.0197177	0.0429069	121.177	32.951	44.5715
BnaA03g09800D	-2.48014	2.59749e-28	1.22585e-26	4.3243	4.41954	4.92615	24.4172	31.5039	22.0665
BnaA03g46960D	7.00168	2.67254e-28	1.25986e-26	9.12936	6.83669	6.6565	0.0370934	0.0349533	0
BnaA05g30800D	-2.20941	2.69133e-28	1.2673e-26	37.3588	27.1627	34.5443	154.412	135.675	173.444
BnaA07g13040D	2.29174	2.99461e-28	1.40854e-26	18.3368	22.1856	20.3414	4.86115	3.56332	3.86667
BnaAnng00510D	-8.04231	3.04545e-28	1.43085e-26	0	0	0	2.92861	2.87274	4.28527
BnaA03g08110D	-4.21078	3.46988e-28	1.62664e-26	0.526016	0.293666	0.57219	5.32164	13.6782	10.2391
BnaA09g51360D	-8.04511	3.55599e-28	1.66515e-26	0	0	0	9.03626	8.12511	13.3085
BnaC03g76360D	-4.15125	3.68749e-28	1.7229e-26	2.31689	1.86183	2.46532	69.4165	19.2494	41.3316
BnaC03g39190D	-3.31713	3.68649e-28	1.7229e-26	197.021	124.009	252.062	2770.47	1596.67	1773.54
BnaC04g08940D	2.69331	3.99674e-28	1.86532e-26	14.9939	12.5787	13.124	2.04372	1.6014	2.42813
BnaA04g24960D	4.19583	4.10991e-28	1.91602e-26	23.9254	16.2812	13.5569	1.50533	0.429802	0.604139
BnaC03g17640D	2.86527	4.26982e-28	1.98837e-26	54.9218	74.3078	42.9797	7.70989	8.81225	6.57005
BnaC08g39200D	2.22618	4.33846e-28	2.0181e-26	770.486	582.387	711.402	129.84	175.793	135.159
BnaC09g02620D	-2.6834	4.35922e-28	2.02552e-26	5.22087	3.62938	5.6806	36.5332	33.7862	27.2587
BnaC01g40020D	6.06165	4.4686e-28	2.07317e-26	8.36881	9.39727	6.16261	0.0478776	0.0909638	0.0870794
BnaA05g12360D	-3.1185	4.4716e-28	2.07317e-26	11.0991	7.20973	9.04614	85.969	60.7084	104.99
BnaC05g11360D	-5.15412	4.49479e-28	2.08163e-26	0.166592	0.106371	0.467815	15.3646	9.1283	9.24901
BnaA07g35800D	7.99056	4.53004e-28	2.09565e-26	29.864	33.7118	33.435	0	0	0
BnaA03g30120D	2.6191	4.56716e-28	2.11051e-26	26.0328	26.3428	23.531	4.36918	4.16872	3.65326
BnaA04g11080D	-4.06466	4.79764e-28	2.21459e-26	0.232223	0.312833	0.449128	6.12584	7.47229	5.1359
BnaA06g37070D	-3.70059	4.86803e-28	2.24459e-26	2.22573	0.771123	2.04438	28.2555	23.9125	18.3709
BnaA09g52030D	-2.26147	4.87328e-28	2.24459e-26	4.63283	4.65187	5.49845	21.2956	23.2513	27.844
BnaCnng34110D	-2.51688	4.90533e-28	2.25442e-26	12.0223	10.7314	10.1569	65.6861	77.0954	47.9831
BnaC09g36760D	-2.3279	4.90169e-28	2.25442e-26	14.3458	11.4424	16.5655	79.9839	75.2368	63.1906
BnaA10g21490D	3.54233	5.20615e-28	2.39007e-26	7.75812	8.18363	7.91146	0.741699	0.704872	0.492898
BnaA07g06250D	-2.01351	5.32637e-28	2.4426e-26	9.02967	8.33915	9.48547	35.6471	38.212	35.3214
BnaC08g41500D	4.04488	5.61083e-28	2.57025e-26	168.635	133.251	259.811	5.95851	17.7456	7.31704
BnaC08g44480D	7.99338	5.65268e-28	2.58661e-26	3.48691	4.45175	4.7994	0	0	0
BnaC04g49070D	-2.88515	5.86637e-28	2.68148e-26	4.52341	4.15654	5.93671	43.6528	38.7118	27.3053
BnaCnng02050D	7.99793	6.11185e-28	2.78764e-26	22.3911	25.6384	17.0124	0	0	0
BnaA01g09290D	-2.54828	6.11005e-28	2.78764e-26	11.6218	7.30362	7.17268	50.7604	50.813	54.5133
BnaC04g39530D	-2.69509	6.77278e-28	3.08575e-26	4.14973	2.38409	3.42921	21.1137	21.5236	23.5159
BnaC04g55760D	4.15602	6.93528e-28	3.15638e-26	20.5521	35.9071	17.5227	1.05122	0.661833	1.94648
BnaC02g27330D	-4.27825	7.34983e-28	3.34144e-26	0.267662	0.455916	0.622205	12.3723	8.49422	8.94565
BnaC03g44110D	-2.11185	7.65469e-28	3.47628e-26	25.335	29.7817	27.3574	136.627	134.556	100.776
BnaA09g16630D	-3.57828	7.84248e-28	3.55774e-26	1.64093	1.48882	1.04794	20.7972	17.1324	17.068
BnaC04g14790D	2.56392	8.05411e-28	3.64981e-26	43.9513	63.538	42.9109	9.18442	7.65351	8.16215
BnaAnng37180D	7.96218	8.18188e-28	3.70373e-26	31.2737	28.475	27.3449	0	0	0
BnaAnng26280D	-3.7332	8.86575e-28	4.00899e-26	22.2152	14.3648	26.3226	402.142	217.221	311.039
BnaA06g17320D	-4.66224	9.18164e-28	4.14738e-26	0.330834	0.999337	0.616284	24.9846	10.7114	22.2777
BnaA07g17890D	-6.95622	9.27295e-28	4.18415e-26	0.0472553	0	0	4.28449	5.68829	4.53134
BnaC03g04200D	7.95258	9.87787e-28	4.45233e-26	19.9515	22.1833	19.8431	0	0	0
BnaC08g10220D	4.38958	1.06583e-27	4.79898e-26	16.6678	20.7774	13.0115	0.480585	1.35173	0.268567
BnaC07g01390D	-7.9604	1.09045e-27	4.90459e-26	0	0	0	10.9659	9.33237	11.4299
BnaA02g09890D	-2.6061	1.11201e-27	4.99624e-26	43.1405	36.6552	43.6237	341.672	229.558	195.669
BnaA09g06690D	-2.71569	1.11985e-27	5.02609e-26	18.233	18.6381	16.0337	142.55	133.245	80.4036
BnaC05g42850D	3.32967	1.12304e-27	5.03506e-26	12.6213	13.283	13.8432	1.75923	0.980448	1.06165
BnaA05g25350D	2.64814	1.14699e-27	5.13694e-26	81.8856	97.7112	73.4931	12.403	17.468	9.97719
BnaA05g10200D	4.5763	1.22451e-27	5.47249e-26	14.6438	19.5577	13.0469	0.506611	1.04293	0.152455
BnaA03g29970D	-4.99217	1.24634e-27	5.56417e-26	0.233603	0.125893	0.0697439	6.94715	5.81063	4.35497
BnaA02g01520D	2.97327	1.25342e-27	5.58986e-26	34.4315	35.4337	43.973	4.15093	6.36448	3.57862
BnaC04g52270D	2.35691	1.5459e-27	6.88695e-26	25.7343	23.0085	29.1937	4.62978	5.66327	4.33956
BnaA03g38050D	2.97158	1.62998e-27	7.2462e-26	30.4232	31.4346	24.931	4.11105	3.00513	3.84187
BnaA06g00850D	-3.27198	1.70888e-27	7.58893e-26	2.08337	2.46495	2.41279	32.7445	21.2368	16.7911
BnaC02g08070D	2.93008	1.71116e-27	7.59108e-26	21.3561	26.8893	15.3177	2.30395	2.82398	2.83728
BnaC08g44590D	7.95867	1.71659e-27	7.60713e-26	17.2137	11.3142	18.1022	0	0	0
BnaA06g08190D	-2.9596	1.7972e-27	7.95601e-26	4.2463	4.78956	4.1067	36.687	31.4245	38.9891
BnaC03g08710D	-6.5097	1.90466e-27	8.42288e-26	0.278199	0.543385	0.29462	99.7388	48.1675	43.8602
BnaC08g13960D	4.25403	1.94292e-27	8.58305e-26	25.1491	42.7839	17.0689	0.65417	1.31664	1.93817
BnaC02g07010D	2.91501	2.01853e-27	8.90772e-26	14.5444	14.1546	16.4767	2.33923	1.89559	1.61842
BnaC04g07690D	3.13649	2.06951e-27	9.12317e-26	368.696	685.065	316.233	41.3806	57.8345	48.7085
BnaCnng33810D	-7.92323	2.14771e-27	9.458e-26	0	0	0	16.0935	15.2688	13.5893
BnaA05g04070D	-3.36569	2.17301e-27	9.55941e-26	1.83042	2.86726	4.93412	33.2368	33.6045	39.7789
BnaA02g20810D	2.42575	2.29664e-27	1.00928e-25	66.3911	61.8239	59.8668	13.8916	8.70494	11.6129
BnaA03g28320D	3.32482	2.48091e-27	1.08799e-25	22.2824	24.3756	17.0421	1.77432	2.14624	2.13396
BnaC08g44230D	4.95124	2.52365e-27	1.10558e-25	6.86412	5.88251	7.06631	0.194426	0.138111	0.17803
BnaA08g05710D	5.78525	2.5338e-27	1.10887e-25	10.6055	15.3638	7.48939	0	0.235717	0.168629
BnaC09g43750D	3.11137	2.71799e-27	1.18825e-25	7.58142	8.73256	10.5688	0.974612	0.919385	1.06184
BnaC08g25090D	2.34888	2.77142e-27	1.21035e-25	38.7489	44.986	34.1053	8.62873	7.83751	6.36425
BnaA02g11610D	-3.92884	2.82994e-27	1.23463e-25	0.707604	0.544831	0.21179	7.07254	8.69019	8.7589
BnaA02g09270D	4.00752	2.87207e-27	1.25171e-25	7.62286	6.57655	5.37751	0.330573	0.554787	0.201149
BnaA01g01100D	-2.42088	2.89919e-27	1.26223e-25	15.4426	22.3032	14.6587	109.146	92.6575	87.574
BnaC09g38460D	2.92668	2.94973e-27	1.28158e-25	9.73238	11.7021	11.3319	0.94927	1.44962	1.69343
BnaC09g40320D	-2.66164	2.94912e-27	1.28158e-25	7.72132	8.47848	10.3696	43.7368	64.6658	65.5734
BnaC09g45590D	2.75307	2.96793e-27	1.28816e-25	12.3734	18.1503	13.7225	1.98403	2.3135	2.08072
BnaCnng61330D	3.43845	3.19408e-27	1.38489e-25	13.5504	14.0661	13.7395	0.670156	1.46406	1.45706
BnaA03g04330D	-2.00003	3.22478e-27	1.39676e-25	14.24	14.3296	16.4833	63.4853	60.9512	60.4229
BnaC08g39630D	-4.00577	3.25046e-27	1.40644e-25	0.730385	0.762661	0.402451	14.8573	11.7401	6.41726
BnaC03g04400D	7.91385	3.26007e-27	1.40915e-25	20.221	15.1351	22.6956	0	0	0
BnaC09g15940D	3.79935	3.56284e-27	1.53845e-25	52.0132	77.4529	33.5104	4.69202	2.46852	3.74125
BnaA08g03370D	-2.87764	3.58294e-27	1.54554e-25	4.21372	4.73075	3.88894	35.4111	36.0315	26.5759
BnaCnng33820D	-7.89609	3.80431e-27	1.63935e-25	0	0	0	19.6466	20.2932	16.927
BnaC03g08640D	-3.478	3.88835e-27	1.67386e-25	3.14693	2.03185	1.84655	32.4089	31.1847	23.2822
BnaC09g37120D	3.92023	3.93883e-27	1.69386e-25	34.6947	79.1815	34.2943	3.44453	2.30225	3.13674
BnaA04g05780D	-5.4302	3.9658e-27	1.70372e-25	0.627127	0.40878	0.883048	44.8744	26.3768	41.63
BnaA06g06670D	3.62628	4.11246e-27	1.76313e-25	12.037	22.9567	10.7665	1.01845	1.04342	1.4513
BnaC09g00190D	-2.85443	4.11172e-27	1.76313e-25	48.3768	30.3351	47.0359	427.349	284.277	252.279
BnaA08g06670D	3.49108	4.33415e-27	1.85628e-25	9.37526	11.1981	8.15809	0.638333	0.650095	1.07168
BnaA02g15760D	-3.72031	5.03393e-27	2.1538e-25	2.94208	2.22052	1.6358	45.2411	29.7697	20.8688
BnaC08g40470D	-4.20229	5.15333e-27	2.20266e-25	0.535623	0.303293	0.330171	7.8063	8.74554	7.44529
BnaA03g56700D	7.88175	5.3845e-27	2.29913e-25	29.7115	30.9297	39.1631	0	0	0
BnaA03g26950D	2.1405	5.41117e-27	2.30818e-25	99.9682	122.403	96.9955	20.857	28.0117	22.7023
BnaC04g06760D	2.23551	5.6903e-27	2.42479e-25	5997.02	6033.9	4021.7	1100.41	981.209	1144.85
BnaC03g22360D	-7.87446	5.8566e-27	2.49314e-25	0	0	0	32.2982	29.8102	33.2918
BnaA06g10760D	4.32772	6.05709e-27	2.57588e-25	14.2664	20.7089	9.29649	0.652298	0.765291	0.520618
BnaC06g39380D	-3.12411	6.58488e-27	2.79751e-25	4.88366	3.79858	2.97325	41.6804	22.2913	42.1062
BnaA08g16080D	-3.61009	7.08035e-27	3.00498e-25	4.19984	1.95984	4.33754	40.798	33.3658	65.698
BnaC04g12610D	-3.06542	8.60422e-27	3.64805e-25	19.632	32.6429	15.5427	207.23	233.758	151.987
BnaC09g19830D	-7.86238	8.69546e-27	3.68303e-25	0	0	0	23.211	17.4692	20.0536
BnaC02g00490D	7.2848	8.78117e-27	3.7156e-25	18.0522	15.8673	20.807	0	0.0888055	0
BnaA07g11370D	-3.46679	8.87567e-27	3.75182e-25	109.324	60.249	152.59	1451.88	871.435	1525.3
BnaA06g02350D	3.00066	9.19991e-27	3.88498e-25	36.2696	25.0361	49.9542	4.87703	4.0109	4.38126
BnaA06g08460D	2.08179	9.46717e-27	3.99384e-25	77.7371	72.793	71.9495	16.3805	15.1316	20.0033
BnaA07g36360D	-7.85318	9.93886e-27	4.18863e-25	0	0	0	20.399	17.7894	22.3725
BnaC06g30410D	6.81693	1.08312e-26	4.56016e-25	6.88793	6.47547	8.30999	0	0.0394746	0.0380458
BnaA07g27120D	-4.09585	1.25209e-26	5.26629e-25	3.55871	2.56533	2.83402	96.8101	29.3822	47.682
BnaA05g28250D	-2.58247	1.27827e-26	5.37105e-25	51.9195	36.9635	39.7207	335.156	266.789	209.441
BnaAnng03180D	-2.22292	1.41057e-26	5.92103e-25	5.06492	6.94397	5.03278	27.8221	25.06	27.2671
BnaC08g44080D	7.82207	1.44312e-26	6.05161e-25	8.56105	8.12006	7.24856	0	0	0
BnaC06g30320D	-4.20432	1.44496e-26	6.05331e-25	0.722762	1.08933	0.675418	26.5696	8.60675	17.1265
BnaA01g12160D	-4.00292	1.57489e-26	6.59108e-25	0.287959	0.240482	0.33317	5.10534	5.99465	4.3082
BnaA03g10740D	-4.70307	1.6289e-26	6.81035e-25	2.51747	0.200999	1.75079	61.7764	41.4365	36.978
BnaA08g26000D	-7.91434	1.66155e-26	6.93996e-25	0	0	0.109758	74.1881	24.7642	32.8841
BnaA02g16970D	4.98538	1.69617e-26	7.07754e-25	14.3661	14.5146	14.6347	0.465919	0.215168	0.415422
BnaA05g34490D	4.77943	1.76567e-26	7.36027e-25	60.3453	88.1109	44.9681	0.773158	3.05451	1.98396
BnaC03g06390D	-2.81589	1.88021e-26	7.83e-25	16.924	12.4806	13.2222	119.607	126.311	69.6081
BnaA01g13400D	2.32005	1.93118e-26	8.03431e-25	12.3514	14.9054	12.7552	2.79889	2.45855	2.61342
BnaA05g30420D	-2.29458	2.0217e-26	8.40261e-25	4.488	4.40829	4.47758	25.7152	22.0155	19.7389
BnaA10g01980D	-2.83434	2.26114e-26	9.37929e-25	0.517439	0.646052	0.568877	5.16068	3.86607	3.84344
BnaC05g26970D	-2.26893	2.32152e-26	9.62027e-25	1.87583	2.45315	2.25047	11.2406	10.237	11.2569
BnaC03g13980D	-2.16393	2.36139e-26	9.77586e-25	10.2455	9.71411	13.662	53.2563	47.0497	53.6963
BnaC06g37800D	-4.45337	2.44832e-26	1.01258e-24	0.370302	0.304984	0.190006	7.19109	9.15159	5.73823
BnaA05g17430D	-3.15569	2.62585e-26	1.08494e-24	8.91829	7.71212	7.82992	76.8256	42.446	106.808
BnaCnng41420D	-7.27967	2.89914e-26	1.19668e-24	0.0840805	0.161101	0.174426	96.546	19.3404	50.8729
BnaA09g02000D	-7.80115	3.46735e-26	1.42843e-24	0	0	0	28.8114	27.1801	36.3728
BnaC02g43900D	-7.79097	3.64854e-26	1.49942e-24	0	0	0	20.4522	16.0909	16.5202
BnaC03g13250D	-6.70353	3.65036e-26	1.49942e-24	0.0452367	0	0.023239	8.19208	3.60728	3.26626
BnaCnng53120D	-3.90631	3.81805e-26	1.56678e-24	0.263538	0.194876	0.368288	4.26353	4.7271	4.80475
BnaC09g07110D	2.61629	3.98071e-26	1.63194e-24	24.1937	16.9906	22.8732	2.81577	3.47361	3.6602
BnaC03g44180D	6.73949	4.15765e-26	1.70282e-24	73.5608	185.154	86.3794	0.246933	1.10305	0.332903
BnaA05g31420D	-2.44758	4.49356e-26	1.83861e-24	3.35182	3.45634	5.02691	18.3319	23.3619	24.2596
BnaC09g51960D	2.61066	4.51904e-26	1.84724e-24	18.5002	17.3793	19.3529	3.14136	2.89516	2.70959
BnaC06g40200D	-7.79325	4.55599e-26	1.86054e-24	0	0	0	3.22851	5.01053	4.22586
BnaA03g10510D	-7.80204	4.9111e-26	2.00362e-24	0	0	0	13.4372	8.11053	12.4615
BnaC06g33280D	7.33134	5.24021e-26	2.13582e-24	57.7182	80.0502	141.819	0.422236	0	0
BnaA01g32140D	-2.56518	5.37082e-26	2.18694e-24	5.40193	4.55859	3.66101	33.2838	27.9626	22.0949
BnaCnng61600D	2.35666	5.72421e-26	2.32858e-24	22.198	28.5287	26.2809	5.69787	4.83613	4.42584
BnaA06g06660D	2.62943	5.89314e-26	2.39499e-24	23.6855	31.4903	21.2142	3.54905	4.32252	4.12982
BnaA07g20200D	2.86263	6.47847e-26	2.63033e-24	13.1449	17.7466	12.7746	1.55078	2.07008	2.09916
BnaA09g18000D	3.85793	6.54721e-26	2.65568e-24	41.3328	69.8918	34.8855	4.31133	3.37223	1.67332
BnaA05g32640D	-7.43318	6.6798e-26	2.70686e-24	0.0537161	0	0	27.548	9.38502	9.20206
BnaC03g64520D	-2.31311	6.77416e-26	2.74246e-24	11.0101	11.8225	10.452	67.1304	54.4353	43.9626
BnaA05g36380D	-3.05655	7.32958e-26	2.96447e-24	1.19151	0.829948	0.885093	9.9967	6.46303	8.63573
BnaCnng36680D	-3.56342	7.36288e-26	2.97509e-24	1.95224	0.803856	1.97656	22.4814	14.9651	23.2384
BnaA09g35500D	-2.54093	7.5292e-26	3.03938e-24	3.89516	4.88332	6.71134	31.0008	30.72	30.481
BnaA09g33280D	-3.17005	7.53781e-26	3.03994e-24	2.63063	3.685	3.16581	33.2265	20.9594	37.6406
BnaC06g40100D	-7.75567	7.91444e-26	3.18878e-24	0	0	0	5.85977	6.77731	8.16331
BnaA06g28860D	-2.20453	8.28345e-26	3.33427e-24	13.3753	10.0797	12.3426	62.627	46.0161	55.3463
BnaAnng29440D	7.7355	8.36807e-26	3.36511e-24	8.03628	7.50262	9.30421	0	0	0
BnaA09g44570D	-3.93054	8.51824e-26	3.42224e-24	1.67222	1.59373	1.65586	39.7092	11.245	31.9476
BnaA03g02670D	-6.79397	8.64597e-26	3.47024e-24	0	0.232928	0	29.2872	19.8884	18.9088
BnaC03g09120D	-4.27691	9.01759e-26	3.61596e-24	0.327087	0.484185	0.996861	16.7359	12.3168	9.76206
BnaA03g22680D	2.96427	9.38307e-26	3.75894e-24	53.4343	81.5459	61.7652	10.1652	8.79287	5.09987
BnaA06g34380D	-2.18042	9.39499e-26	3.76014e-24	8.67651	9.50949	12.5337	43.7294	48.9422	49.0901
BnaA07g13580D	3.05499	9.52261e-26	3.8076e-24	19.3515	20.1751	22.5576	2.0452	2.93221	2.21866
BnaC06g20540D	2.80469	9.62455e-26	3.84471e-24	45.0704	44.7906	30.9069	6.05367	6.04584	4.8178
BnaCnng69640D	2.10982	9.72717e-26	3.88202e-24	41.9299	42.319	48.5066	11.0359	8.30731	11.0303
BnaA08g19090D	3.85557	9.81347e-26	3.90906e-24	1.25062	1.61111	1.63685	0.0685425	0.0734925	0.136582
BnaC05g46060D	3.28505	9.80956e-26	3.90906e-24	5.70881	7.01336	6.58069	0.476167	0.583915	0.797416
BnaCnng10420D	-2.00986	1.00119e-25	3.98432e-24	9.21251	7.44929	9.97912	38.8848	36.3551	34.5112
BnaA02g12930D	-5.86982	1.02424e-25	4.07221e-24	0	0.236982	1.29788	54.0162	30.2553	53.5202
BnaA10g15900D	-2.41381	1.05561e-25	4.19301e-24	133.144	87.3731	83.3968	613.728	459.817	543.223
BnaA03g10550D	-7.36078	1.09613e-25	4.34983e-24	0	0.0516198	0	22.2669	8.85621	9.08366
BnaA03g34110D	-3.40694	1.13301e-25	4.49196e-24	18.9662	25.7962	29.7265	388.361	148.608	318.135
BnaA10g16360D	-4.637	1.16025e-25	4.59563e-24	1.01605	0.261369	0.75935	29.1697	16.0135	14.4196
BnaC08g03340D	2.67832	1.21834e-25	4.82119e-24	389.626	561.683	292.964	60.6388	61.1978	69.08
BnaAnng31380D	3.11001	1.28934e-25	5.09736e-24	27.8908	27.2232	20.6417	4.14897	2.23294	1.94924
BnaA10g01790D	-3.01175	1.37725e-25	5.43981e-24	0.799486	0.727752	0.665036	5.15834	7.16233	6.1072
BnaC03g08580D	-7.7219	1.3957e-25	5.50751e-24	0	0	0	12.7657	16.7608	13.8312
BnaA10g23700D	7.72427	1.40566e-25	5.54164e-24	20.5653	17.0682	13.5548	0	0	0
BnaCnng68980D	-5.54426	1.53436e-25	6.04336e-24	0.22145	0.0838762	0.136687	15.782	5.38418	7.4769
BnaC08g02820D	-7.73445	1.55216e-25	6.10776e-24	0	0	0	8.02876	13.049	10.7051
BnaAnng13720D	-2.71358	1.61148e-25	6.33527e-24	50.2966	63.3953	54.6907	496.354	247.176	397.418
BnaA09g42790D	-6.21816	1.65238e-25	6.49003e-24	0.143809	0.135088	0	13.7614	7.95132	15.4882
BnaC01g39280D	4.57505	1.67836e-25	6.58591e-24	9.00269	7.90874	6.79709	0.322567	0.179118	0.342909
BnaC05g45160D	3.87598	1.79908e-25	7.05306e-24	3.88318	3.87716	4.30399	0.215278	0.262451	0.254183
BnaCnng49870D	-2.38142	1.80395e-25	7.0656e-24	5.64318	5.54648	5.66687	36.8153	24.3697	28.6717
BnaCnng02250D	5.44568	1.84991e-25	7.23886e-24	4.55472	4.44508	6.59191	0.0383477	0.107712	0.104895
BnaA02g10860D	-2.54589	1.91823e-25	7.49923e-24	3.01074	2.89099	3.6945	16.7905	17.5594	22.5526
BnaA04g19410D	3.38357	1.99191e-25	7.78009e-24	79.3489	71.4608	68.811	6.18298	10.3358	3.24461
BnaC07g27440D	-2.84482	2.0121e-25	7.85167e-24	20.1972	17.465	21.1621	206.211	96.4449	138.781
BnaC01g38800D	7.69574	2.05457e-25	8.00256e-24	38.2371	32.0249	41.3768	0	0	0
BnaCnng02210D	6.22699	2.15622e-25	8.39074e-24	10.7168	15.2198	6.59724	0.127615	0	0.114073
BnaA09g12200D	-3.08242	2.18612e-25	8.49926e-24	10.4198	10.0247	10.0066	120.898	100.245	51.7214
BnaUnng02750D	5.76302	2.22064e-25	8.62552e-24	5.06051	5.5575	5.07988	0.0386931	0	0.144188
BnaC07g38690D	-3.86726	2.23669e-25	8.67985e-24	1.26385	0.665893	1.30522	24.6907	9.11329	17.9903
BnaA02g28180D	5.09621	2.53672e-25	9.83508e-24	8.81457	6.39066	6.58759	0.224409	0.159456	0.10258
BnaA06g26420D	3.73116	2.56236e-25	9.91627e-24	6.22294	7.17636	7.43856	0.353612	0.428356	0.666551
BnaA03g29680D	4.40476	2.59457e-25	1.00317e-23	11.848	13.6146	9.86905	0.475974	0.532534	0.424874
BnaA03g50540D	-2.61174	2.61942e-25	1.01185e-23	4.25379	2.80179	5.13627	29.0106	25.4076	21.6167
BnaC08g49970D	-5.56532	2.62826e-25	1.01434e-23	0.258538	0.0531883	0.0295604	11.318	3.52699	7.68819
BnaC01g40320D	7.70345	2.68198e-25	1.03317e-23	29.3187	30.8495	18.9337	0	0	0
BnaC03g04540D	2.3267	2.92884e-25	1.12724e-23	21.7981	21.3195	22.858	3.92039	3.69067	5.28506
BnaC06g03700D	-3.17665	3.11338e-25	1.19718e-23	1.17726	0.801908	1.02698	10.7986	8.45656	9.19272
BnaC04g03060D	-2.55219	3.23206e-25	1.24055e-23	4.02681	4.3337	5.28649	30.0321	27.542	24.4197
BnaA08g03240D	3.15669	3.27953e-25	1.25762e-23	49.2306	42.1173	38.3039	3.98573	6.85862	3.20266
BnaA09g03490D	3.93928	3.2859e-25	1.25892e-23	6.6065	7.45083	9.03065	0.573041	0.433172	0.364777
BnaA03g02840D	-2.02893	3.29087e-25	1.25968e-23	5.05385	4.66929	5.03134	19.7081	18.8337	22.1948
BnaC04g40160D	7.15911	3.31199e-25	1.26661e-23	6.69598	5.09002	9.01079	0	0.0343982	0
BnaA09g20840D	-6.43472	3.3197e-25	1.26841e-23	0.174467	0	0.0914565	14.4213	10.9073	20.4355
BnaC01g40640D	7.66916	3.41672e-25	1.3043e-23	15.9422	13.6231	12.0017	0	0	0
BnaA03g09840D	-2.20999	3.53668e-25	1.34887e-23	3.653	3.51089	4.31695	15.1261	18.008	20.2244
BnaC02g43800D	-5.60925	3.78679e-25	1.44295e-23	0.125773	0.0587235	0.195895	10.7892	8.34109	7.53472
BnaC09g38660D	2.22825	3.96723e-25	1.51034e-23	18.5737	22.0171	21.2802	4.09945	5.07556	3.69681
BnaA09g02410D	7.71695	4.0625e-25	1.54382e-23	27.144	54.7564	28.7657	0	0	0
BnaC03g38190D	-6.38925	4.06035e-25	1.54382e-23	0	0.0944483	0.205944	15.4242	22.9633	12.97
BnaC09g15880D	4.67575	4.4273e-25	1.67942e-23	7.47213	8.09288	9.0649	0.279482	0.260587	0.251353
BnaC06g40210D	-4.5208	4.60181e-25	1.74405e-23	0.416299	0.162161	0.780595	11.3867	14.0735	12.5497
BnaA06g37340D	-3.81724	4.67424e-25	1.76991e-23	0.569448	0.383893	0.315899	5.83373	5.41353	8.66005
BnaA09g09720D	-2.95152	4.71766e-25	1.78475e-23	10.9414	5.71188	12.764	88.7284	65.3043	84.9609
BnaC08g12910D	-4.12102	4.86919e-25	1.83877e-23	16.4283	11.1493	38.4939	656.478	312.229	337.992
BnaA01g31840D	-2.07545	4.87841e-25	1.84061e-23	12.4727	13.3924	12.0818	63.412	51.6868	46.45
BnaA03g56650D	2.95831	4.90906e-25	1.85052e-23	1866.96	2821.64	1436.78	337.734	257.066	184.655
BnaC03g71760D	3.91373	4.96119e-25	1.86849e-23	9.13507	11.3652	12.0638	0.735384	0.699324	0.514332
BnaC07g41590D	7.63448	5.51044e-25	2.0735e-23	9.62632	9.09249	9.97739	0	0	0
BnaC03g23350D	-3.91385	5.53987e-25	2.08271e-23	1.73959	1.65523	1.2642	38.0822	18.4003	23.0062
BnaA05g18510D	-3.32314	5.67727e-25	2.13057e-23	0.892231	1.12781	1.17412	8.51888	11.6986	13.6178
BnaA06g03860D	3.23532	5.9709e-25	2.23877e-23	66.0577	61.5183	59.0022	9.59184	4.13345	5.13473
BnaC04g41120D	4.12989	6.3456e-25	2.37714e-23	70.0699	54.2751	63.2616	1.10888	5.88572	2.57222
BnaA09g50890D	-2.87039	6.50509e-25	2.43473e-23	1.4951	2.49071	2.22254	16.6531	14.35	16.4359
BnaA08g00380D	-2.73069	6.62208e-25	2.47632e-23	6.60366	4.88221	7.1157	47.5102	47.4128	33.9496
BnaA06g06960D	-2.57542	6.878e-25	2.56974e-23	29.3966	37.6283	26.9471	256.852	144.88	177.632
BnaC05g43030D	7.63186	6.96366e-25	2.59944e-23	12.1734	15.5755	12.3899	0	0	0
BnaA10g04490D	-2.41407	7.01442e-25	2.61495e-23	50.7178	34.1462	47.5417	298.781	215.699	205.125
BnaC02g36280D	-2.09695	7.01762e-25	2.61495e-23	5.17754	4.55459	5.95297	19.9666	24.1864	24.4202
BnaC03g11930D	-3.80948	7.22085e-25	2.68593e-23	1.21145	0.403303	0.691406	10.542	11.0202	13.7548
BnaC05g44650D	-3.46935	7.21971e-25	2.68593e-23	0.662338	0.561847	0.851172	7.88648	6.75393	10.4407
BnaC04g02880D	-2.17935	7.30089e-25	2.7133e-23	17.2091	20.5988	16.2707	97.9649	73.5497	79.6889
BnaUnng04460D	-7.71331	7.40222e-25	2.74854e-23	0	0	0	18.5135	22.9037	43.0198
BnaC05g37250D	-2.17164	7.78519e-25	2.88819e-23	43.7045	43.793	47.9192	230.13	233.039	159.585
BnaA05g30670D	-3.0079	7.85823e-25	2.91273e-23	4.95784	6.50277	6.7379	52.6527	63.3716	37.3956
BnaA09g04610D	-2.15757	7.91405e-25	2.93084e-23	10.9507	8.63839	12.3637	51.9417	48.3209	42.3836
BnaC09g01160D	-3.98084	8.20926e-25	3.03483e-23	15.0129	12.7115	19.3556	470.517	123.436	228.902
BnaC06g04380D	-2.37464	8.86108e-25	3.27293e-23	22.8976	17.6839	24.6282	147.46	100.138	100.409
BnaA05g31990D	-2.54751	8.88193e-25	3.27776e-23	2.28001	2.34491	1.70328	13.8912	12.7555	10.6177
BnaA05g19090D	2.76901	9.95684e-25	3.67123e-23	23.1897	19.9273	26.5274	3.78582	3.45823	2.69945
BnaA04g12860D	-4.34217	1.01933e-24	3.75513e-23	0.864619	3.13277	0.892242	56.6989	29.7307	30.239
BnaA10g14750D	3.98831	1.02803e-24	3.78386e-23	30.1195	67.5544	26.1994	2.2618	1.92329	2.75828
BnaA01g16720D	2.45028	1.07181e-24	3.94157e-23	23.9253	19.8598	16.5002	3.83381	3.48885	3.49449
BnaA09g41630D	6.25014	1.08602e-24	3.99034e-23	9.3744	8.84754	7.4242	0	0.171995	0
BnaA01g01700D	2.07272	1.09152e-24	4.00707e-23	41.8056	50.8649	52.6877	9.91483	10.5212	13.3992
BnaA09g26320D	-7.62992	1.16457e-24	4.2715e-23	0	0	0	7.84237	5.36514	8.48947
BnaA09g14510D	4.6533	1.17974e-24	4.3234e-23	34.7859	30.2936	20.3041	0.848938	0.842505	1.13516
BnaA03g02950D	-2.42671	1.22543e-24	4.48691e-23	13.9032	16.8289	11.8234	96.6058	65.8868	72.6246
BnaA02g21420D	-4.33881	1.22902e-24	4.49618e-23	0.214738	0.495417	0.270383	7.42558	3.9842	11.5915
BnaA01g15080D	-2.34723	1.2398e-24	4.53166e-23	34.0694	33.2222	33.5964	140.796	235.313	149.851
BnaC01g23860D	-7.59852	1.28341e-24	4.68699e-23	0	0	0	12.4335	12.7185	13.2006
BnaA04g24090D	2.54533	1.32709e-24	4.83396e-23	18.9391	17.5264	22.1583	3.23	2.54806	3.92088
BnaAnng15510D	4.2068	1.43148e-24	5.20968e-23	9.59644	16.6693	7.23141	0.324436	0.822447	0.41578
BnaA07g16120D	-5.79428	1.44287e-24	5.24661e-23	0.175424	0.507674	0.184082	32.2002	27.0501	19.2355
BnaA10g05480D	3.77975	1.46152e-24	5.30984e-23	8.36175	12.0488	12.2347	0.866474	1.02898	0.309544
BnaA02g00520D	-5.24613	1.55876e-24	5.65827e-23	3.59801	1.7672	2.71938	97.487	65.1682	236.629
BnaA01g15130D	3.19571	1.57331e-24	5.70616e-23	15.0957	31.6995	14.4723	1.76004	2.36377	2.20213
BnaC06g24780D	-5.04173	1.62458e-24	5.88704e-23	0.147052	0.0942738	0.307625	7.04152	5.76547	10.6658
BnaA06g18490D	7.60537	1.679e-24	6.07901e-23	6.70187	4.78372	7.79918	0	0	0
BnaC01g19050D	2.07788	1.70786e-24	6.17819e-23	137.472	166.924	123.298	36.5127	31.6667	32.5752
BnaC01g40070D	4.35084	1.72808e-24	6.24598e-23	8.0514	9.93392	4.92531	0.18326	0.516794	0.281729
BnaA02g02910D	3.55809	1.80603e-24	6.52213e-23	1731.4	1388.21	699.269	63.5052	98.6463	135.047
BnaA09g18770D	-2.32102	1.90923e-24	6.88304e-23	25.589	24.0009	31.5818	152.131	162.356	102.41
BnaC08g15730D	-2.3408	1.92525e-24	6.93486e-23	226.139	210.081	295.599	1371.71	1460.01	940.264
BnaC08g44140D	7.63198	1.96192e-24	7.06089e-23	23.5581	12.2895	25.1859	0	0	0
BnaA06g04940D	-3.42185	2.02381e-24	7.27743e-23	1.15566	0.470853	0.725607	10.24	8.7092	8.01351
BnaA01g02000D	5.11119	2.26287e-24	8.13014e-23	10.7655	9.00223	9.02487	0.165555	0.316573	0.149605
BnaC08g45410D	7.55875	2.36713e-24	8.49749e-23	13.4545	13.6768	15.0229	0	0	0
BnaA09g12210D	-3.52729	2.42045e-24	8.68149e-23	1.15068	0.383476	1.2772	12.7411	12.9387	10.1185
BnaA03g03810D	-2.51555	2.4428e-24	8.7542e-23	8.69781	10.5305	7.82802	52.295	64.5115	46.4405
BnaA08g17790D	4.19004	2.57541e-24	9.22159e-23	1.57942	1.17827	1.37485	0.0320048	0.070023	0.0894476
BnaC06g40330D	-7.56751	3.01776e-24	1.07963e-22	0	0	0	8.43628	11.5407	8.55574
BnaA04g17050D	7.56845	3.05831e-24	1.09321e-22	11.5061	7.31661	8.87268	0	0	0
BnaA02g05360D	-2.69459	3.10024e-24	1.10726e-22	89.0205	57.6625	77.6254	649.08	351.523	543.256
BnaC03g62490D	-3.34976	3.15552e-24	1.12605e-22	14.9413	27.0402	17.944	353.074	154.94	167.079
BnaC08g22830D	3.51576	3.38111e-24	1.20451e-22	12.5845	13.2711	10.1053	1.21448	0.969256	0.765408
BnaA02g02350D	3.28596	3.39479e-24	1.20836e-22	28.8052	36.9798	24.8565	2.6349	2.72336	3.42063
BnaA06g32840D	-3.22448	3.70492e-24	1.31764e-22	133.124	107.359	200.145	1974.66	865.933	1575.19
BnaC03g39160D	-3.9717	3.72402e-24	1.3222e-22	0.75122	0.356357	0.855296	12.982	11.8651	9.20136
BnaA09g11620D	-2.29447	3.72919e-24	1.32292e-22	18.2242	12.4953	19.5488	88.4383	85.6805	73.1878
BnaCnng33860D	2.15989	3.78964e-24	1.34323e-22	9.91647	12.0117	11.2969	2.45973	2.32967	2.49081
BnaA07g12070D	-3.00191	3.96803e-24	1.40528e-22	1.31528	1.25685	1.21952	12.1853	8.52981	11.7871
BnaC07g47930D	2.4668	4.1759e-24	1.47766e-22	71.9733	119.664	72.1557	14.7737	16.2444	15.6204
BnaC07g05810D	-5.90156	4.38025e-24	1.54867e-22	0.112614	0.216269	0.117328	15.3457	14.5085	15.852
BnaA04g24020D	3.15019	4.4402e-24	1.56855e-22	4.70827	5.8512	5.36572	0.797721	0.545664	0.354147
BnaA01g17050D	-3.31075	5.24061e-24	1.8482e-22	0.980713	2.20586	2.13159	14.7847	25.5141	16.5464
BnaA02g36020D	-7.54326	5.47618e-24	1.92967e-22	0	0	0	10.2629	7.02376	7.32241
BnaA01g13370D	-3.24118	5.79208e-24	2.03928e-22	2.79868	2.59403	2.69476	34.2189	27.3422	20.6516
BnaCnng01950D	2.70728	5.85017e-24	2.05629e-22	2.47223	2.81617	3.52558	0.406153	0.41202	0.478689
BnaC01g32850D	-7.54351	5.8481e-24	2.05629e-22	0	0	0	12.3436	7.83778	10.1353
BnaA09g53590D	-7.5249	5.96799e-24	2.09596e-22	0	0	0	4.72587	4.90188	3.85277
BnaC01g16980D	-2.54401	6.17511e-24	2.16689e-22	12.0329	11.6337	11.0729	57.816	92.6265	56.5965
BnaC08g44220D	7.51478	6.65531e-24	2.33346e-22	11.3546	12.7575	9.19956	0	0	0
BnaCnng29130D	7.50313	6.66112e-24	2.33355e-22	9.95776	9.68092	8.91552	0	0	0
BnaC06g39850D	-7.51569	7.05591e-24	2.46571e-22	0	0	0	8.58321	9.6791	7.47524
BnaC03g08660D	-7.55475	7.28795e-24	2.54468e-22	0	0	0	1.71375	1.89702	3.21412
BnaC03g04130D	7.49868	7.35439e-24	2.56576e-22	9.03692	9.31616	10.224	0	0	0
BnaA06g12360D	2.63795	7.43508e-24	2.59176e-22	5.20115	4.70853	5.00838	0.789029	0.737143	0.794776
BnaA04g27460D	3.06529	7.80489e-24	2.71842e-22	19.6813	25.7818	15.9777	2.70016	2.3842	1.86505
BnaC03g70700D	-3.05124	7.88504e-24	2.74407e-22	3.60717	4.75881	5.82484	45.1534	51.7412	27.9703
BnaC06g26620D	-3.72756	8.02643e-24	2.79097e-22	0.477484	0.572748	0.356461	6.76157	5.46819	8.21651
BnaA07g20150D	-3.70413	8.05913e-24	2.80003e-22	6.55757	7.17615	5.02874	144.394	47.3892	79.6483
BnaA05g11170D	-2.96162	8.60316e-24	2.98659e-22	1.64321	1.38172	1.72796	14.0344	15.6765	8.56923
BnaA03g18080D	-4.68841	8.63137e-24	2.99391e-22	0	0.395574	0.275087	7.14257	6.72008	7.83246
BnaA01g30630D	-2.14125	8.69115e-24	3.01217e-22	12.4071	16.9317	13.322	67.6749	72.9016	56.0149
BnaCnng48410D	-2.11169	8.8235e-24	3.05302e-22	4.42238	3.81956	4.9117	20.6574	21.3729	16.6142
BnaC06g39490D	-7.50049	9.35187e-24	3.23318e-22	0	0	0	4.31641	5.25867	4.16152
BnaC08g45100D	7.49334	9.39491e-24	3.2454e-22	18.372	19.4423	23.4375	0	0	0
BnaC06g40720D	-7.49184	9.6945e-24	3.34615e-22	0	0	0	14.5551	15.8618	14.026
BnaC01g06260D	-2.05912	9.83918e-24	3.39331e-22	7.43035	5.64133	7.9564	31.819	29.5605	27.6269
BnaA01g29880D	-3.27772	9.91041e-24	3.41508e-22	12.3453	10.2292	11.2126	155.092	144.522	63.8318
BnaC08g45170D	7.4882	1.04295e-23	3.58808e-22	3.47934	3.12473	4.18355	0	0	0
BnaA09g56730D	2.36074	1.06991e-23	3.67785e-22	11.7432	13.3557	10.229	1.69705	2.23756	2.75757
BnaA03g37990D	-3.10334	1.08089e-23	3.71254e-22	3.51875	2.09693	1.82747	28.403	23.6413	17.8101
BnaA05g04300D	2.54988	1.16408e-23	3.99502e-22	35.5931	33.1556	26.0662	5.70905	4.76248	5.22345
BnaC04g33800D	-2.8855	1.20584e-23	4.13497e-22	3.20553	5.49431	4.24931	43.2799	33.524	25.7657
BnaC04g44570D	-3.55575	1.20778e-23	4.13827e-22	2.15952	0.847973	1.02883	18.9288	14.3495	18.9041
BnaA09g55260D	-3.17777	1.22752e-23	4.20248e-22	1.45189	1.86345	1.52006	17.1699	12.4732	16.7623
BnaC03g03450D	-5.95025	1.23992e-23	4.24151e-22	0	0.361093	0.131842	23.4931	14.7599	16.3453
BnaA09g56100D	-3.83856	1.241e-23	4.24173e-22	1.42969	0.384671	1.84825	19.3772	17.5095	20.4981
BnaA03g39390D	3.21026	1.25021e-23	4.26976e-22	16.5584	27.7765	16.7401	2.47103	2.41665	1.29647
BnaC03g44800D	3.76336	1.29371e-23	4.41118e-22	4.87781	7.30198	6.14812	0.238377	0.632063	0.354638
BnaC04g48360D	-2.52039	1.30423e-23	4.44345e-22	5.08245	4.39646	5.54808	35.2374	20.1133	32.9067
BnaA02g07840D	-4.14797	1.31184e-23	4.46577e-22	0.14178	0.089292	0.17999	2.45107	1.9596	3.85076
BnaC08g44820D	7.46947	1.36199e-23	4.629e-22	9.45599	8.18127	10.092	0	0	0
BnaC06g17720D	-3.18529	1.36142e-23	4.629e-22	1.06597	1.28344	0.566783	8.94649	10.5483	8.64304
BnaA06g33870D	-2.76126	1.36988e-23	4.65207e-22	0.878852	1.00171	0.847512	6.42272	6.02497	6.71864
BnaCnng03600D	2.75742	1.50166e-23	5.09549e-22	42.4593	64.6263	35.194	6.4872	6.04207	7.72318
BnaC07g36750D	-2.18862	1.58649e-23	5.37901e-22	5.57759	6.82172	4.44635	27.383	24.6772	26.1998
BnaA01g24160D	-3.00068	1.66581e-23	5.64341e-22	11.7708	12.5432	12.0953	150.31	58.3431	99.8902
BnaC03g20410D	3.84894	1.68218e-23	5.69427e-22	36.3716	49.8767	28.9143	2.55342	3.86448	0.956226
BnaA03g07890D	-7.46264	1.69252e-23	5.72468e-22	0	0	0	28.0165	31.5593	27.876
BnaC02g16010D	7.46837	1.74202e-23	5.88739e-22	10.7847	7.96641	11.3228	0	0	0
BnaA10g04260D	-5.81809	1.75337e-23	5.92101e-22	0	0.0763699	0.208081	14.7806	6.0801	4.70211
BnaA04g13940D	-5.59476	1.79906e-23	6.07044e-22	0.0595258	0.055886	0.0306389	3.35696	3.76325	3.72697
BnaC07g35220D	-3.12259	1.81703e-23	6.12615e-22	1.26572	0.871937	1.60222	10.4926	11.4173	12.6773
BnaA06g16920D	2.05486	1.83876e-23	6.19447e-22	27.6536	30.0512	26.7203	7.33315	6.16854	5.89964
BnaC03g10880D	7.44609	1.90475e-23	6.41164e-22	27.9304	26.0022	27.8434	0	0	0
BnaA01g33780D	-5.21923	1.97763e-23	6.65166e-22	0.0734988	0.0510269	0.0377337	1.689	2.58775	3.96284
BnaA05g32780D	-7.46044	2.10178e-23	7.06359e-22	0	0	0	2.42761	3.11951	3.31473
BnaC09g18980D	-7.44736	2.30552e-23	7.74214e-22	0	0	0	1.05466	1.2099	1.25058
BnaC06g39900D	-7.45256	2.36255e-23	7.92734e-22	0	0	0	7.13749	5.61835	7.20136
BnaC03g04410D	5.34179	2.50389e-23	8.39489e-22	9.62269	6.3616	11.3192	0	0.270493	0.194422
BnaA01g06040D	4.18822	2.53601e-23	8.49584e-22	14.3099	13.5988	14.5037	0.379733	1.0674	0.559591
BnaA02g33970D	2.0256	2.88541e-23	9.65867e-22	32.4624	24.4223	32.3115	6.46392	7.51622	7.55255
BnaC03g58080D	4.86322	3.03721e-23	1.01588e-21	12.3288	21.2033	31.2045	0.226854	1.25256	0.296701
BnaA06g02010D	4.22645	3.09461e-23	1.03425e-21	12.0318	20.0812	13.4437	1.20173	0.131215	0.770114
BnaA05g16470D	-2.33495	3.19761e-23	1.06783e-21	10.8545	7.10529	8.207	51.0094	40.5273	40.8884
BnaA08g17080D	6.0777	3.25213e-23	1.08518e-21	19.2395	21.136	17.4475	0.162371	0	0.288377
BnaCnng13750D	-3.9418	3.29566e-23	1.09883e-21	0.598602	0.928372	0.167358	10.1263	8.38056	10.8073
BnaC08g47390D	-4.10313	3.30397e-23	1.10073e-21	0.354404	0.224579	0.685239	8.57144	7.11617	9.06867
BnaCnng23020D	3.0777	3.38783e-23	1.12689e-21	28.2006	47.602	27.7352	3.83053	2.65394	5.05157
BnaA03g04410D	2.35165	3.50178e-23	1.16387e-21	27.3738	27.4072	29.8345	5.9859	3.69127	6.28675
BnaA06g29170D	2.73239	3.52993e-23	1.1723e-21	40.0865	35.7387	40.5775	8.09068	5.33483	3.64201
BnaA07g08260D	-3.52847	3.57908e-23	1.18769e-21	0.864704	0.531428	0.93277	12.6754	6.81331	9.30183
BnaC04g27590D	2.91713	3.6245e-23	1.20175e-21	13.7525	15.6232	11.363	1.82229	1.27017	2.09661
BnaA10g11590D	-2.36221	3.62715e-23	1.20175e-21	116.697	100.727	110.003	741.296	404.298	564.369
BnaC08g05150D	-2.95521	3.77932e-23	1.25118e-21	8.08598	6.08351	5.58295	64.3546	30.9298	63.6142
BnaC01g32810D	2.07209	4.16064e-23	1.37634e-21	19.3387	20.6197	17.1606	4.85817	3.7813	4.5881
BnaA10g15170D	-3.12992	4.47135e-23	1.47797e-21	108.528	59.0082	72.9877	1011.23	692.115	737.025
BnaC06g39430D	-7.41112	4.62814e-23	1.52859e-21	0	0	0	6.03473	5.82877	7.03082
BnaA07g06550D	4.63937	4.81591e-23	1.58936e-21	4.53299	8.48258	4.50366	0.215784	0.164176	0.19406
BnaC03g42350D	-2.52504	5.35806e-23	1.7669e-21	9.87355	5.64309	10.728	56.5669	54.1527	47.3713
BnaA03g09200D	2.29157	5.65768e-23	1.86425e-21	64.6085	80.7085	56.7477	11.7367	14.5154	14.3001
BnaC05g11970D	6.86967	5.6841e-23	1.87149e-21	13.4149	10.0511	8.64914	0	0	0.0669892
BnaC05g07810D	-2.49051	5.82778e-23	1.9173e-21	7.24455	5.0225	7.96908	46.6576	37.1239	31.6238
BnaA10g19710D	3.34713	5.97894e-23	1.9655e-21	20.2569	23.7473	16.9376	2.87634	1.8114	1.01298
BnaA08g15930D	-3.70995	6.02392e-23	1.97874e-21	5.53659	2.26647	6.91885	46.2004	105.601	59.8903
BnaC03g58800D	-7.42938	6.11755e-23	2.00793e-21	0	0	0	7.36041	13.4753	9.40654
BnaC01g39390D	5.76624	6.19117e-23	2.03051e-21	5.39458	4.88391	4.46897	0	0.0404689	0.116088
BnaA02g02560D	-2.15717	6.19882e-23	2.03144e-21	202.15	173.46	228.512	1074.15	717.976	921.724
BnaC07g38900D	-2.6984	6.4408e-23	2.1091e-21	3.96906	5.97834	5.05318	38.1212	33.2046	31.709
BnaA01g33640D	-2.39698	6.85285e-23	2.24229e-21	23.9524	18.1042	29.7146	99.444	133.905	151.55
BnaA03g02940D	-2.29834	6.92213e-23	2.2632e-21	8.65338	5.88498	9.65049	34.652	38.825	47.3791
BnaA01g30570D	-6.16804	7.07092e-23	2.31005e-21	0.115988	0.222032	0	22.5932	12.6059	15.242
BnaA01g26430D	3.42077	7.18785e-23	2.34643e-21	6.53879	7.3495	7.2045	0.861102	0.399222	0.609862
BnaC08g31950D	6.83071	7.196e-23	2.34728e-21	13.2391	13.0514	15.8923	0	0	0.0922085
BnaC02g05010D	-2.19607	7.6402e-23	2.49024e-21	4.71724	4.20841	5.10534	26.5648	18.5499	20.5151
BnaC01g24110D	2.61314	7.73667e-23	2.51974e-21	9.0542	7.68226	10.0811	1.8518	1.01662	1.37894
BnaA07g15320D	2.17724	7.8118e-23	2.54224e-21	39.9861	37.6959	43.3559	10.3651	8.31679	7.52824
BnaCnng64860D	-2.76097	8.12525e-23	2.64221e-21	14.088	12.9617	12.7494	115.252	94.5511	67.4023
BnaC03g04070D	7.40739	8.16476e-23	2.65301e-21	2.45434	3.61726	4.55504	0	0	0
BnaC07g24800D	-2.12818	8.25813e-23	2.68128e-21	1.37004	1.2376	1.53157	5.8305	5.80776	6.6094
BnaA04g20030D	2.38836	8.30957e-23	2.69591e-21	7.08033	6.80137	8.89861	1.32214	1.48183	1.41345
BnaA09g36740D	3.92036	8.42162e-23	2.73016e-21	3.49259	2.61203	4.34888	0.302782	0.110342	0.193887
BnaA06g21900D	5.03893	9.51291e-23	3.0792e-21	9.13228	11.1268	8.16554	0.424552	0.238234	0
BnaA03g31320D	-2.2952	1.00996e-22	3.26409e-21	7.32199	8.43689	8.97718	51.4151	35.291	38.4511
BnaC07g16640D	-2.2498	1.02663e-22	3.31541e-21	6.34062	8.25111	8.09226	43.3463	40.611	29.09
BnaC03g63960D	3.13623	1.10849e-22	3.57705e-21	14.6589	13.7171	18.8025	1.80512	0.961139	2.34773
BnaA09g33900D	-2.75391	1.15694e-22	3.72484e-21	5.0464	4.67107	6.34205	26.6607	42.2189	44.6326
BnaC04g02190D	3.51428	1.20033e-22	3.86157e-21	2.98493	2.91892	2.58583	0.17155	0.323386	0.177407
BnaCnng33800D	-7.36177	1.23617e-22	3.97385e-21	0	0	0	3.36906	3.26069	4.20473
BnaC06g40550D	-7.3894	1.26558e-22	4.0653e-21	0	0	0	6.19252	3.64517	6.29404
BnaAnng32870D	-2.34162	1.325e-22	4.25293e-21	2.03141	2.55504	2.47526	12.6036	10.4833	13.4813
BnaA02g32820D	-4.77966	1.32627e-22	4.25376e-21	0.090742	0.0849072	0.0473764	2.50454	2.27697	3.06606
BnaC06g29950D	2.27922	1.33801e-22	4.28814e-21	127.535	81.579	107.486	20.2837	17.438	25.4451
BnaA08g08750D	-3.96099	1.34692e-22	4.31341e-21	12.1604	6.05849	16.5619	341.936	142.666	138.31
BnaA04g21750D	-4.07634	1.35881e-22	4.34819e-21	0.27496	0.331325	0.181992	3.27847	4.49346	7.68232
BnaC01g23400D	2.84627	1.36787e-22	4.37387e-21	11.876	8.40568	11.0346	1.33524	0.939793	1.83115
BnaC08g43180D	-2.39876	1.37786e-22	4.40248e-21	3.41192	3.13974	5.11249	17.4413	20.341	24.7034
BnaC04g40150D	2.25838	1.5414e-22	4.92126e-21	23.5398	26.7249	19.7818	3.90592	4.71189	5.51034
BnaC06g39190D	-6.78962	1.76685e-22	5.63254e-21	0.0332948	0	0	4.60443	4.64151	4.3793
BnaA08g03160D	6.86092	1.78418e-22	5.68348e-21	25.6568	12.3063	17.0658	0.124087	0	0
BnaA04g19150D	-2.55837	1.79108e-22	5.70116e-21	4.58251	5.45833	3.05905	27.2114	25.2143	27.2964
BnaC03g04460D	4.3726	1.82476e-22	5.80397e-21	3.54216	3.32703	4.04632	0.260056	0.061384	0.119564
BnaA03g00480D	2.71488	1.83744e-22	5.83991e-21	43.192	45.8587	34.8742	4.77562	4.43675	8.69682
BnaA05g07310D	6.80338	1.85793e-22	5.90058e-21	15.1517	12.0705	9.79874	0	0.0843891	0
BnaA08g26270D	3.15532	1.94997e-22	6.1882e-21	76.0539	128.483	63.8646	12.9381	9.47108	6.24785
BnaA03g03230D	4.36028	1.96709e-22	6.23784e-21	2.60934	2.01423	2.29895	0.106205	0.0397726	0.135531
BnaC05g21140D	2.53266	2.00037e-22	6.3386e-21	61.2963	72.6664	47.4179	13.1259	7.73724	9.27017
BnaC05g51260D	7.36403	2.04703e-22	6.47672e-21	13.4315	9.0938	6.66201	0	0	0
BnaC07g12460D	-5.24642	2.09837e-22	6.6342e-21	0.490005	0	0.407595	22.374	9.27453	16.1169
BnaA07g33880D	-2.19652	2.15893e-22	6.82054e-21	49.0253	50.537	48.4556	219.205	181.527	294.266
BnaC09g11580D	-2.73456	2.20554e-22	6.95735e-21	4.65664	4.50196	6.18757	42.245	37.2413	26.3683
BnaA03g05940D	-2.4047	2.20425e-22	6.95735e-21	4.67051	4.20324	4.61007	27.1096	20.6845	25.8494
BnaC01g39330D	3.5277	2.28518e-22	7.19781e-21	4.61744	5.42942	5.89712	0.245667	0.536803	0.476312
BnaC03g30720D	-2.78482	2.28969e-22	7.20663e-21	97.8604	49.8555	93.0665	753.564	558.787	453.19
BnaC05g44660D	-3.113	2.31373e-22	7.27648e-21	8.4676	5.87924	14.6384	117.704	70.0551	82.667
BnaA07g29790D	-2.24205	2.31534e-22	7.27648e-21	13.8471	11.527	18.9759	64.018	76.4869	73.5726
BnaC02g12420D	-2.15255	2.35077e-22	7.38234e-21	3.46061	3.05177	3.46372	16.8063	14.7532	13.43
BnaC01g40380D	7.33298	2.43354e-22	7.63655e-21	21.8531	30.6637	19.4087	0	0	0
BnaA05g31770D	-2.10462	2.49888e-22	7.83577e-21	4.02683	3.97828	4.69364	18.6388	18.1986	18.7085
BnaC03g75960D	-6.78884	2.51289e-22	7.87386e-21	0.0611574	0	0	7.367	8.03474	10.1665
BnaA08g20280D	-2.97128	2.51914e-22	7.88756e-21	4.89068	3.11519	6.70032	54.6176	30.0373	37.0749
BnaCnng57120D	-3.86935	2.80812e-22	8.78585e-21	5.56159	1.96325	7.18513	116.876	78.2472	48.2291
BnaA09g09990D	2.42323	2.84015e-22	8.87948e-21	127.598	120.126	140.698	27.659	15.9064	27.1835
BnaC02g38370D	-2.08536	3.04275e-22	9.50582e-21	15.3496	10.1499	14.867	62.2542	52.4508	57.0316
BnaC03g01390D	2.8396	3.12003e-22	9.74005e-21	6.54956	5.52874	5.62369	0.882309	0.887801	0.553661
BnaA10g01440D	-3.32067	3.25386e-22	1.01503e-20	1.94618	1.4671	1.09486	14.484	14.0475	18.8849
BnaA01g01360D	2.67694	3.30086e-22	1.02893e-20	209.523	364.906	179.101	40.2098	41.6626	32.1548
BnaC03g03910D	7.29374	3.39141e-22	1.0556e-20	5.47146	6.96429	5.66765	0	0	0
BnaC09g07480D	-4.9426	3.42411e-22	1.06499e-20	0.266831	0.25518	0.281288	17.6577	6.82988	8.5368
BnaA05g28640D	-7.30133	3.90375e-22	1.21238e-20	0	0	0	7.14481	9.32274	10.0277
BnaC04g01430D	2.97868	4.09037e-22	1.26847e-20	24.1006	42.1975	18.7033	3.2943	2.64963	4.20555
BnaA05g24870D	3.4469	4.56376e-22	1.41423e-20	129.79	205.46	119.493	8.51178	21.6914	8.00048
BnaAnng37650D	6.02072	4.57404e-22	1.41637e-20	41.5863	51.8987	30.1581	0.346344	0.68475	0
BnaC07g40730D	-4.67895	4.75478e-22	1.47126e-20	0.0980337	0.658917	0.616664	21.2639	11.3455	12.1589
BnaC01g30360D	2.14218	4.90581e-22	1.51688e-20	28.4291	29.2631	23.6616	7.22283	5.88389	5.39873
BnaA04g03460D	-2.16464	4.91119e-22	1.51743e-20	12.1564	11.6844	11.3135	68.4377	46.0462	44.0898
BnaA05g09780D	-7.28194	5.0553e-22	1.55967e-20	0	0	0	25.3324	22.6589	28.3501
BnaC05g04860D	-2.33517	5.19999e-22	1.60313e-20	31.0124	22.6428	34.3043	190.258	121.675	141.97
BnaC07g51120D	2.46475	5.2181e-22	1.60754e-20	16.5788	22.946	13.0873	2.96157	2.67673	3.51087
BnaA04g20880D	2.69925	5.49636e-22	1.69203e-20	9.78864	10.9725	12.966	1.44965	2.08403	1.52042
BnaC09g15730D	-7.26526	6.27981e-22	1.9318e-20	0	0	0	9.43167	9.59002	10.6277
BnaA05g23020D	-2.68438	6.54879e-22	2.01307e-20	19.3511	10.1687	17.6679	136.893	99.243	83.7877
BnaA09g42670D	2.40732	7.02758e-22	2.1571e-20	7.40514	7.9457	6.5115	1.01755	1.42457	1.54028
BnaC05g02930D	4.4576	7.03437e-22	2.15762e-20	1.79183	3.2895	2.01759	0.0569867	0.0709956	0.137358
BnaA05g00370D	-3.48978	7.13674e-22	2.18742e-20	0.434543	0.272553	0.269788	4.49126	3.81717	3.69429
BnaC07g23810D	-2.11193	7.51662e-22	2.30218e-20	8.90272	7.26539	10.2979	41.2971	43.4685	30.9466
BnaC06g06420D	-2.54207	7.57644e-22	2.31882e-20	8.14677	6.52801	6.67651	57.3974	36.1755	33.6653
BnaAnng24130D	-4.65443	7.6019e-22	2.32492e-20	0.184929	0.619224	0.564862	21.0315	8.78484	13.8926
BnaA03g00520D	2.93659	7.84366e-22	2.39712e-20	3.92245	6.00541	5.30617	0.487322	0.775994	0.624144
BnaA02g18150D	5.25418	7.91082e-22	2.41589e-20	18.4752	17.2109	13.317	0.153921	0.596406	0.138573
BnaAnng05920D	4.52773	7.94812e-22	2.42553e-20	24.9921	32.5462	15.3496	1.28476	1.05708	0.325304
BnaC06g29730D	-7.26097	8.23662e-22	2.51175e-20	0	0	0	9.55417	10.1489	13.274
BnaC08g44990D	7.24456	9.02277e-22	2.74751e-20	10.4154	12.6126	8.78808	0	0	0
BnaCnng36670D	-4.36005	9.07179e-22	2.76045e-20	1.19236	0.939252	1.76562	43.1017	25.1694	28.4409
BnaCnng33790D	-7.29933	9.78918e-22	2.97659e-20	0	0	0	2.61114	1.79083	4.12172
BnaA06g37740D	-7.31972	9.84182e-22	2.98828e-20	0	0	0	9.63329	3.85221	9.45684
BnaA01g12010D	-2.02467	9.84121e-22	2.98828e-20	36.1285	33.6313	42.0554	192.85	129.968	150.052
BnaA01g00580D	-3.99288	9.93486e-22	3.01436e-20	0.280484	0.202035	0.219259	4.94178	4.69224	3.43318
BnaC01g32600D	-4.48708	1.02975e-21	3.12215e-20	2.78068	5.61708	8.91043	223.34	84.7055	163.55
BnaC08g13920D	-2.19788	1.03638e-21	3.13997e-20	6.12915	6.73448	5.78365	37.2843	25.4492	27.5538
BnaC01g02670D	2.22382	1.08637e-21	3.28907e-20	55.0793	43.5633	58.9757	11.9643	8.3063	12.746
BnaA10g24670D	-7.33403	1.14942e-21	3.47748e-20	0	0	0	33.6068	10.9816	20.4425
BnaC05g42990D	7.36965	1.22763e-21	3.71141e-20	7.24669	14.6018	3.45975	0	0	0
BnaC05g08340D	2.89715	1.24308e-21	3.75544e-20	17.691	30.7699	14.5328	2.69051	2.5523	3.08135
BnaA05g03290D	-3.28463	1.25468e-21	3.78775e-20	3.72008	2.51517	3.83171	49.8079	17.2029	37.1673
BnaA03g00990D	-2.28632	1.2565e-21	3.79056e-20	9.05471	7.7521	10.0153	39.9343	36.2211	56.914
BnaA03g28620D	2.00611	1.2842e-21	3.86857e-20	17.2649	17.605	15.2755	4.07222	4.1732	4.01337
BnaC01g03630D	-2.34963	1.28887e-21	3.87987e-20	1.03389	0.694115	0.867184	4.79261	4.36927	4.17338
BnaA03g37780D	6.59439	1.31846e-21	3.96611e-20	72.9707	184.306	71.5537	0.186342	1.05347	0.279473
BnaA09g23630D	-2.85666	1.34452e-21	4.04161e-20	2.59017	2.03277	3.66878	26.8999	16.2945	19.9038
BnaA06g37930D	3.67255	1.35748e-21	4.07765e-20	13.7883	11.0448	16.5458	0.925751	0.371627	1.58955
BnaA09g21100D	2.14716	1.3867e-21	4.16247e-20	37.6213	26.692	32.6135	8.21908	6.11422	6.91743
BnaAnng16610D	3.74997	1.40732e-21	4.22136e-20	6.32431	7.31637	4.74375	0.623681	0.252753	0.327574
BnaA09g27410D	-2.40711	1.44891e-21	4.34302e-20	2.75778	2.09587	3.85904	15.8071	14.0698	17.1733
BnaC09g12840D	-3.51173	1.46297e-21	4.38205e-20	0.582782	0.634552	0.242328	5.90463	5.62064	7.0965
BnaA06g31910D	-4.89079	1.46514e-21	4.38543e-20	0.109317	0.207924	0.226198	7.6953	9.48702	4.37336
BnaCnng38030D	-3.23062	1.50761e-21	4.50935e-20	0.67259	0.901766	1.17395	13.6993	6.25777	7.73381
BnaA04g00910D	-3.21883	1.52697e-21	4.56401e-20	5.97595	2.96832	6.97574	63.1483	33.3477	63.9693
BnaC05g21730D	-2.34906	1.54676e-21	4.61988e-20	7.18041	4.0194	6.36332	34.6192	27.7978	28.5557
BnaA02g01270D	-5.09797	1.69019e-21	5.04472e-20	0.314261	0.149102	0.0819005	9.56395	7.03173	9.48696
BnaC07g16450D	3.40209	1.69703e-21	5.06153e-20	12.0834	15.5061	16.389	0.845333	2.24442	0.750665
BnaC04g05490D	-7.22686	1.72096e-21	5.1293e-20	0	0	0	4.26384	3.64208	5.91534
BnaC03g59080D	2.59474	1.72744e-21	5.14496e-20	37.1364	34.873	29.6948	5.73097	4.02137	6.39501
BnaCnng62620D	2.63526	1.73486e-21	5.15976e-20	29.7649	21.9146	36.7896	3.76661	4.13073	5.79263
BnaA09g38190D	-3.55484	1.73412e-21	5.15976e-20	15.9699	10.6786	15.8251	333.087	144.576	91.8958
BnaC06g39510D	-4.64284	1.76452e-21	5.24429e-20	0.17935	0.23046	0.25225	9.11355	6.99385	5.36369
BnaAnng32540D	-4.39262	1.80853e-21	5.3713e-20	0.591362	0.311429	0.533103	14.5867	4.2232	16.9603
BnaC01g40030D	4.97501	1.86614e-21	5.5385e-20	4.46708	4.68688	4.90281	0.101138	0.0948544	0.135072
BnaA07g08940D	-3.08456	1.96736e-21	5.83069e-20	5.29486	3.67239	9.05096	66.0249	46.2917	52.1558
BnaA06g28440D	-2.88245	2.04427e-21	6.05013e-20	1.70883	1.42129	1.2843	12.6725	7.26506	14.0782
BnaC08g33910D	-2.85062	2.0563e-21	6.08144e-20	10.4611	7.07024	17.1859	106.65	76.748	83.5489
BnaAnng25950D	-5.94804	2.09802e-21	6.19615e-20	0.0811158	0.153507	0	11.1047	7.66257	10.0815
BnaC09g41370D	-4.31944	2.20527e-21	6.49921e-20	0.456906	0.497475	0.477423	14.8084	5.81614	13.736
BnaC01g44580D	-2.99544	2.21041e-21	6.50983e-20	7.18819	8.22071	8.07113	97.8482	39.1021	62.5694
BnaA02g32440D	-2.94799	2.22312e-21	6.54269e-20	3.25175	1.6881	2.94191	23.1788	15.9325	26.7259
BnaA01g14450D	3.66958	2.24938e-21	6.61534e-20	21.8352	23.8182	16.1905	2.25776	0.438333	1.59399
BnaA03g07760D	-2.01068	2.30703e-21	6.78016e-20	2.23083	1.94383	2.38667	7.47277	9.39884	9.73699
BnaA05g32620D	-7.20911	2.35082e-21	6.90405e-20	0	0	0	8.68852	5.39297	7.35438
BnaC01g38700D	2.8211	2.39605e-21	7.03198e-20	19.9183	26.0687	20.8178	2.05365	4.34976	2.52155
BnaC09g32660D	-2.15816	2.49488e-21	7.31691e-20	93.2231	80.7381	91.1303	518.26	340.18	324.119
BnaA07g35580D	3.79964	2.60538e-21	7.63568e-20	5.48169	4.61057	4.39927	0.278024	0.307282	0.335222
BnaC05g42830D	2.4362	2.68048e-21	7.84486e-20	5.81194	6.59129	6.18214	0.953146	0.96981	1.37693
BnaC08g08210D	2.76836	2.74337e-21	8.02337e-20	1071.44	2431.52	1183.1	208.382	213.802	236.709
BnaC08g41760D	-2.24616	2.81681e-21	8.23243e-20	8.59094	9.64917	6.19174	41.8816	38.7804	38.3902
BnaCnng24110D	3.74768	2.95371e-21	8.62656e-20	4.0811	3.08496	3.27583	0.22381	0.18007	0.287731
BnaA08g26180D	-2.46439	2.97982e-21	8.69679e-20	5.3522	4.15809	3.56643	29.7836	22.3479	22.0944
BnaC02g48560D	2.57483	3.13241e-21	9.13581e-20	1321.24	2006.07	914.111	259.193	223.958	208.732
BnaC01g18700D	7.16824	3.30597e-21	9.62866e-20	26.096	25.8627	19.849	0	0	0
BnaC08g41370D	-2.08184	3.41233e-21	9.93156e-20	8.97776	6.5206	7.71204	37.7206	30.95	31.0688
BnaAnng21810D	7.18098	3.48781e-21	1.01443e-19	10.5293	12.4677	7.39767	0	0	0
BnaA08g10790D	-2.02317	3.57437e-21	1.03888e-19	27.2023	21.7706	28.8154	127.588	87.3152	105.116
BnaA08g22930D	-5.45091	3.64442e-21	1.05852e-19	0.117622	0.0730208	0.12041	9.92712	7.93783	2.4592
BnaCnng67460D	7.16179	3.64769e-21	1.05874e-19	15.9972	17.8799	21.7587	0	0	0
BnaC05g42840D	7.16101	4.06782e-21	1.17905e-19	6.92408	9.81048	7.22852	0	0	0
BnaC05g44440D	-4.63277	4.0789e-21	1.18145e-19	0.65198	0.206321	0.338917	15.6904	10.1057	11.8796
BnaA05g31880D	-4.01132	4.15184e-21	1.20175e-19	0.843414	0.669956	0.133786	13.2406	8.45485	9.47454
BnaC07g45620D	-3.29033	4.26011e-21	1.23225e-19	3.24331	3.1791	2.40704	42.2667	30.6338	24.0923
BnaA02g20200D	2.41284	4.31596e-21	1.24754e-19	18.8411	23.0319	16.3536	4.29722	3.94977	2.62779
BnaC04g10450D	-3.48013	4.41648e-21	1.27572e-19	1.12183	1.38999	1.38941	23.6595	8.23531	16.2862
BnaC04g07310D	-2.54706	4.43216e-21	1.27938e-19	4.00251	3.429	4.3278	25.4455	29.1618	19.2248
BnaC08g35100D	-7.16903	4.49408e-21	1.29636e-19	0	0	0	19.2803	13.6822	12.7771
BnaC05g18900D	5.37855	4.50888e-21	1.29974e-19	4.49577	2.97493	3.69605	0.0367993	0.103464	0.0330873
BnaA09g36900D	-7.16215	4.54973e-21	1.31062e-19	0	0	0	12.3123	8.87482	9.91286
BnaA01g10550D	-2.0138	4.62218e-21	1.33058e-19	12.6233	14.7099	13.2626	64.5095	58.9849	44.7564
BnaA08g13170D	-3.56424	4.64214e-21	1.33541e-19	0.231096	0.16611	0.47597	2.75562	4.63554	3.81242
BnaA06g09790D	-6.17015	4.71223e-21	1.35465e-19	0.0561103	0.10759	0	15.1897	4.81529	7.00474
BnaC08g27980D	3.4425	4.81511e-21	1.38329e-19	6.30586	6.57559	5.14875	0.585988	0.323313	0.58525
BnaA04g17180D	-2.35218	4.94739e-21	1.42032e-19	6.32325	7.11023	7.57186	43.2996	34.8393	33.3205
BnaAnng00110D	-3.50171	5.17124e-21	1.48357e-19	1.4267	0.733254	1.31379	19.0272	7.41528	16.4294
BnaC02g34830D	-2.39169	5.31253e-21	1.52203e-19	14.5128	10.7148	11.6103	71.9564	51.2927	76.043
BnaA06g26410D	3.1507	6.02629e-21	1.72418e-19	18.1763	28.512	14.7854	1.67259	3.32056	1.59451
BnaA05g19630D	3.98036	6.12553e-21	1.75139e-19	5.04123	4.34775	4.56499	0.337796	0.180887	0.259517
BnaA09g18250D	5.62702	6.18767e-21	1.76795e-19	11.7866	13.8511	8.21705	0.319576	0	0.0955557
BnaA03g55560D	3.13756	6.35063e-21	1.81328e-19	11.2703	17.9964	11.2793	1.95141	0.871839	1.54161
BnaA04g01580D	4.70026	6.54838e-21	1.86848e-19	7.26356	9.08174	5.97765	0	0.253748	0.377395
BnaC02g11770D	-4.43257	6.81183e-21	1.94234e-19	0.234583	0.0320114	0.247065	4.27509	5.98396	3.4619
BnaA01g13760D	-2.07284	7.18986e-21	2.04874e-19	1.69739	2.03451	1.85912	6.8024	8.24331	8.78332
BnaC08g30740D	4.57763	7.38598e-21	2.10321e-19	15.2602	28.3755	13.9971	1.07263	0.298264	0.540093
BnaA07g15390D	7.13832	7.53171e-21	2.14326e-19	17.7105	15.124	10.1264	0	0	0
BnaC04g23180D	-6.59323	7.62295e-21	2.16776e-19	0	0	0.0508257	6.51187	6.30529	5.21332
BnaC01g02620D	3.65795	7.79288e-21	2.21459e-19	13.0133	15.6747	8.91812	1.31351	0.823301	0.553327
BnaA07g34320D	3.25477	7.84504e-21	2.22791e-19	11.6401	10.5969	7.52557	0.956878	0.61742	1.30235
BnaAnng01560D	-3.35725	7.85316e-21	2.22871e-19	2.05738	1.03683	0.685155	12.5604	15.1516	14.6475
BnaA07g37590D	-5.19443	8.10101e-21	2.2975e-19	0.179558	0.0861427	0.285574	10.6089	7.7143	10.8231
BnaC03g38740D	5.32688	8.2405e-21	2.33549e-19	1.8263	3.41929	1.79425	0	0.0565984	0.0557147
BnaA06g29460D	4.18005	8.32262e-21	2.35718e-19	19.683	20.3616	15.0223	1.43526	0.678334	0.478264
BnaA09g14520D	5.09295	8.57013e-21	2.4224e-19	37.7887	28.5779	21.5587	0.277134	0.266899	1.20625
BnaA02g14630D	-4.75634	8.76098e-21	2.47303e-19	0.133357	0.122678	0.134514	4.21552	3.54297	5.53606
BnaCnng09230D	7.10062	8.78295e-21	2.47757e-19	14.0185	12.6327	12.7059	0	0	0
BnaA08g26240D	-2.06779	9.24576e-21	2.60463e-19	3.19077	3.78605	3.1357	14.3295	14.6902	14.3011
BnaC01g15760D	-2.18178	9.27587e-21	2.61137e-19	4.08829	2.83079	3.82845	16.1445	15.6225	17.733
BnaC08g45010D	2.28552	9.43795e-21	2.65523e-19	23.7287	27.5515	24.1808	5.43748	3.77098	5.75254
BnaC01g29860D	-3.00414	9.92879e-21	2.79145e-19	3.29737	5.11469	4.59106	22.9209	41.1198	48.1833
BnaA06g32920D	3.01334	1.00215e-20	2.81564e-19	6.93128	7.37244	5.73746	0.686548	0.898983	0.761739
BnaA07g07800D	-7.1088	1.01091e-20	2.83836e-19	0	0	0	7.38291	8.7498	9.46768
BnaA05g07100D	2.16447	1.07308e-20	3.0109e-19	30.6639	38.9145	32.41	8.73608	7.71086	6.07177
BnaA10g27090D	-7.13433	1.08045e-20	3.02839e-19	0	0	0	6.82484	8.50217	4.52116
BnaC06g36180D	-4.12503	1.08075e-20	3.02839e-19	0.274501	0.0777856	0.171737	2.66816	4.35704	3.59066
BnaA06g08960D	3.01039	1.08607e-20	3.04129e-19	144.473	290.98	115.85	21.6286	25.2657	16.7671
BnaA01g17720D	-2.26287	1.11203e-20	3.11192e-19	21.5969	17.3515	28.6248	107.965	133.083	88.5264
BnaA08g13840D	-3.75883	1.12183e-20	3.13725e-19	2.92974	9.21848	10.7697	179.847	89.6698	81.253
BnaC02g33350D	-3.679	1.1241e-20	3.1415e-19	1.45816	0.46538	1.65273	20.3992	10.0112	19.9156
BnaC04g56820D	2.31236	1.19692e-20	3.34059e-19	71.0988	106.911	59.3487	14.9612	14.1741	16.2859
BnaA04g22950D	-2.89004	1.20209e-20	3.35281e-19	20.161	22.9669	28.8875	229.337	99.7274	238.225
BnaA02g31900D	2.21693	1.20466e-20	3.35774e-19	750.187	1131.33	632.876	175.895	192.382	163.963
BnaC09g09870D	-2.78928	1.22062e-20	3.39998e-19	0.822134	0.560371	0.637028	5.54791	3.79677	5.00377
BnaC04g40090D	3.33149	1.22535e-20	3.4109e-19	7.18906	8.47336	7.32472	1.06202	0.291884	0.763155
BnaA02g27170D	2.1263	1.238e-20	3.44386e-19	15.9273	14.0624	17.172	3.54493	3.34649	3.8486
BnaA06g30150D	-2.48425	1.26226e-20	3.50903e-19	9.07179	4.77475	7.90215	45.7451	39.3415	39.7803
BnaA04g00030D	-5.86827	1.2687e-20	3.52459e-19	0.0718305	0	0.03689	3.81886	3.07069	4.99834
BnaAnng32230D	2.21145	1.27139e-20	3.52974e-19	20.2736	20.927	21.8552	4.94814	4.47339	3.93487
BnaA06g24190D	2.2781	1.29073e-20	3.58108e-19	28.5235	27.6034	26.0562	6.63896	4.11536	5.97712
BnaA01g09470D	3.50437	1.30163e-20	3.60895e-19	5.57461	7.75866	4.28074	0.379092	0.509353	0.528881
BnaCnng58360D	3.27179	1.31841e-20	3.65067e-19	39.7814	35.3175	34.3112	2.64866	6.18292	1.7485
BnaC07g11810D	2.91797	1.32957e-20	3.67914e-19	460.174	753.392	275.862	62.5711	72.7889	54.6536
BnaC04g27080D	2.9335	1.33194e-20	3.68328e-19	9.61941	13.1009	7.38187	1.07944	1.4919	1.2121
BnaA05g10570D	-3.22781	1.40516e-20	3.88322e-19	0.532222	0.373803	0.574009	5.36834	5.35596	3.94279
BnaA05g03530D	-3.42946	1.46398e-20	4.04046e-19	1.59792	2.71471	2.48893	27.1655	23.8175	30.0824
BnaA09g37300D	-2.29328	1.48654e-20	4.09736e-19	3.82459	4.05456	3.01093	20.0953	15.4141	18.3643
BnaA05g10050D	2.7607	1.50924e-20	4.15721e-19	13.1106	19.7146	10.5833	1.97091	1.90819	2.1873
BnaAnng25810D	-7.12728	1.59595e-20	4.39033e-19	0	0	0	3.11539	2.79092	5.54159
BnaA03g26670D	3.34239	1.65089e-20	4.53849e-19	14.2517	11.7213	13.7558	0.754386	1.70967	1.14732
BnaC02g36720D	-4.21879	1.65845e-20	4.55631e-19	0.138062	0.129951	0.071043	3.08156	2.1856	2.23678
BnaA02g37120D	2.15897	1.67516e-20	4.5992e-19	16.6354	15.8542	12.7637	3.74352	3.28794	2.85169
BnaA07g27290D	5.06869	1.69264e-20	4.64419e-19	6.53119	6.65662	4.01602	0.109702	0	0.246485
BnaCnng01830D	7.06008	1.73386e-20	4.75418e-19	5.37515	5.87184	5.4245	0	0	0
BnaA09g43560D	2.77345	1.74587e-20	4.784e-19	2458.89	6057.95	3005.02	516.385	504.364	590.97
BnaA10g22770D	2.03474	1.74744e-20	4.7852e-19	44.4834	52.5203	56.1619	10.7878	10.796	15.235
BnaA07g07310D	-2.14056	1.78603e-20	4.8877e-19	4.45889	3.75094	4.89834	23.5129	16.6601	18.4789
BnaC04g16290D	-7.07219	1.82091e-20	4.97991e-19	0	0	0	25.304	21.5517	24.5466
BnaA09g25690D	-2.01506	1.96786e-20	5.37482e-19	16.9891	15.4347	15.2492	68.2087	50.1519	77.7133
BnaA02g21470D	-2.64853	2.06331e-20	5.63187e-19	1.11489	0.973916	1.31478	7.80745	7.6619	6.73906
BnaC09g23290D	-7.06412	2.09421e-20	5.71252e-19	0	0	0	12.6213	10.7616	10.0848
BnaCnng02120D	7.05426	2.14927e-20	5.85892e-19	7.38808	5.58695	6.68338	0	0	0
BnaC03g70790D	-7.05909	2.17342e-20	5.92091e-19	0	0	0	6.56106	5.69653	5.91009
BnaC08g45000D	6.58485	2.24978e-20	6.12498e-19	8.28041	4.09917	5.45633	0	0.0466133	0
BnaA08g21160D	-2.74608	2.35525e-20	6.40384e-19	4.83127	4.21462	6.44301	42.0374	29.6583	36.4833
BnaA09g33840D	-7.05241	2.36069e-20	6.41451e-19	0	0	0	5.82999	5.49958	5.7901
BnaA04g05980D	6.08473	2.45023e-20	6.65352e-19	4.38597	4.45249	4.73896	0	0.0846781	0
BnaA08g22220D	2.81685	2.4696e-20	6.70141e-19	18.362	18.2126	18.4527	3.43441	2.21869	1.88538
BnaC07g35680D	-3.61438	2.47105e-20	6.70141e-19	0.29825	0.139583	0.176376	2.91259	2.23099	3.09835
BnaA02g07370D	-7.0651	2.57815e-20	6.98288e-19	0	0	0	12.7326	14.6283	9.04679
BnaC04g14750D	2.6524	2.6748e-20	7.24001e-19	13.9014	9.02601	13.734	1.98015	2.27746	1.31935
BnaC09g17820D	-6.67065	2.68925e-20	7.27443e-19	0	0	0.0643296	7.15828	5.22748	14.5338
BnaA05g20710D	-4.25535	2.82658e-20	7.6361e-19	0.103269	0.227697	0.180768	3.18709	3.52174	5.1198
BnaC05g21590D	3.12485	2.8609e-20	7.72388e-19	3.89833	6.03725	3.13909	0.449929	0.384446	0.548386
BnaCnng63240D	-2.16386	2.94085e-20	7.93464e-19	5.86961	4.69027	5.59061	30.61	21.2313	21.564
BnaC08g44440D	7.02676	3.01015e-20	8.11642e-19	2.05036	1.86181	1.98623	0	0	0
BnaA09g07160D	-2.98157	3.05922e-20	8.24346e-19	20.8228	8.4329	12.9717	151.874	85.4368	116.233
BnaA08g17860D	-5.42719	3.20473e-20	8.63005e-19	1.57999	0.931784	0.669549	148.099	45.2296	28.026
BnaA05g26470D	-2.79473	3.22848e-20	8.68845e-19	54.254	30.0054	44.5472	455.643	262.49	218.714
BnaC06g40650D	-3.50951	3.29183e-20	8.85327e-19	0.763545	0.583747	0.77525	6.06338	12.9279	7.88545
BnaAnng23320D	2.24431	3.33841e-20	8.97284e-19	16.5508	17.4187	16.7613	3.81346	3.12945	3.60515
BnaC05g45140D	-5.66667	3.40728e-20	9.15209e-19	0	0	0.35217	9.56954	14.1519	6.99745
BnaA07g22950D	-3.59043	3.4472e-20	9.25342e-19	0.669198	0.376659	0.892915	9.29897	8.94534	6.96524
BnaA01g15960D	-2.75241	3.46338e-20	9.29095e-19	3.89254	3.08782	3.32092	32.3419	19.5359	21.5856
BnaC07g21270D	-2.11128	3.62032e-20	9.6996e-19	33.4814	25.9482	44.4958	165.973	144.487	146.131
BnaC06g37820D	-2.88161	3.67056e-20	9.82797e-19	128.996	135.001	123.397	1601.82	926.44	547.591
BnaA07g12500D	-7.04871	3.67554e-20	9.83505e-19	0	0	0	10.7594	6.58411	8.30749
BnaC03g10340D	-2.23876	3.6855e-20	9.85543e-19	4.03954	5.56155	3.18906	19.8201	22.3996	19.2636
BnaA03g37290D	4.19862	3.85735e-20	1.03084e-18	3.9967	4.04035	3.69687	0.379476	0.129389	0.0314143
BnaA01g19390D	-2.46419	4.07259e-20	1.08699e-18	8.754	9.80941	6.27725	58.3554	49.4363	32.3958
BnaA01g25190D	-6.52462	4.1097e-20	1.0962e-18	0	0.1492	0	23.3194	17.0008	14.643
BnaA06g37450D	7.00706	4.46809e-20	1.19104e-18	2.65325	2.7932	3.23281	0	0	0
BnaC04g46450D	-2.9098	4.50327e-20	1.19966e-18	13.1056	14.8529	14.4712	149.518	55.0486	131.227
BnaC07g22250D	-6.2016	4.62346e-20	1.2309e-18	0	0.104983	0	9.73641	5.42999	4.97121
BnaA05g04170D	-3.29795	4.68631e-20	1.24684e-18	0.539515	0.809334	0.822433	7.59828	8.9962	7.40988
BnaA02g33610D	2.74546	4.6948e-20	1.24831e-18	7.45035	8.35477	7.31424	1.12853	0.884142	1.21436
BnaC01g39060D	6.04171	4.70335e-20	1.2498e-18	3.83816	3.74054	3.73273	0.0392832	0.0369462	0
BnaA01g28900D	-5.75751	4.86007e-20	1.28982e-18	14.3366	2.92403	14.26	1372.12	787.111	702.885
BnaC01g40410D	2.76881	5.03869e-20	1.33638e-18	10.7733	9.18681	10.2269	1.57984	1.33545	1.29178
BnaA02g10880D	-4.34505	5.08251e-20	1.34715e-18	0.393856	0.149735	0.570317	6.99098	11.8945	8.87252
BnaC03g07880D	-4.05955	5.1322e-20	1.35947e-18	1.0879	1.93725	0.283137	28.9545	19.1093	17.8122
BnaCnng00200D	5.28639	5.22807e-20	1.38312e-18	6.4568	4.09941	4.68156	0.15685	0.0987113	0
BnaA02g18760D	3.8399	5.30688e-20	1.40309e-18	9.70855	6.86326	12.6543	0.472895	0.892843	0.428853
BnaA09g38200D	-7.00427	5.31205e-20	1.40358e-18	0	0	0	4.97231	5.28009	4.7875
BnaC07g27220D	-4.72937	5.41774e-20	1.43061e-18	1.25695	0.492004	0.535168	35.141	24.031	23.8008
BnaC01g24480D	2.26875	5.57983e-20	1.47249e-18	9.58168	13.3153	10.733	1.87753	2.81503	2.09066
BnaC02g01690D	-7.00123	5.61358e-20	1.47954e-18	0	0	0	7.77698	7.51335	6.82203
BnaA03g31820D	-2.60389	5.61253e-20	1.47954e-18	4.13718	1.93443	3.26301	19.5435	20.3762	19.2396
BnaUnng03660D	-4.84879	5.81676e-20	1.53214e-18	0.756919	0.142985	0.15491	19.4702	6.57946	13.5691
BnaCnng02030D	6.98885	5.88191e-20	1.54833e-18	7.59194	6.85574	6.37547	0	0	0
BnaC06g41160D	-3.58614	5.93197e-20	1.56053e-18	0.502628	0.371676	0.408667	4.91909	5.25308	6.59209
BnaA06g22750D	-4.8435	6.07853e-20	1.59809e-18	0	0.254304	0.167755	6.29579	4.55821	5.75758
BnaA06g30140D	-3.17299	6.202e-20	1.62953e-18	1.44635	0.644191	1.85772	9.20908	14.333	15.0307
BnaA04g10810D	2.76139	6.45458e-20	1.69484e-18	11.1847	10.7587	8.30845	1.75289	0.907926	1.59866
BnaC04g36290D	2.39482	6.63668e-20	1.74157e-18	153.065	239.013	141.927	42.1598	26.4538	31.31
BnaC06g03310D	-6.99918	6.72907e-20	1.76472e-18	0	0	0	15.0897	12.4838	16.8189
BnaA09g54250D	4.25303	6.75461e-20	1.77031e-18	1.62352	1.95108	1.9899	0.0384369	0.0542806	0.142181
BnaA03g07990D	7.07106	6.78693e-20	1.77768e-18	17.887	8.38734	25.4283	0	0	0
BnaC09g21700D	-6.98984	7.05158e-20	1.84585e-18	0	0	0	5.34865	6.42213	5.49229
BnaA03g59170D	2.17188	7.3013e-20	1.91003e-18	121.549	154.927	98.4412	32.2826	21.9167	26.8742
BnaA08g16370D	-3.32653	7.36084e-20	1.92441e-18	19.0963	9.65932	20.1698	262.591	88.7594	172.04
BnaA09g37660D	-3.06043	7.50764e-20	1.96157e-18	1.1713	1.63588	2.80826	17.21	17.0004	14.9094
BnaA09g34360D	6.97089	7.55642e-20	1.9731e-18	4.09658	4.09867	4.25078	0	0	0
BnaA10g16390D	3.10193	7.6605e-20	1.99903e-18	11.726	11.8075	9.75262	2.0137	1.01317	0.651686
BnaC03g04720D	6.98254	7.70157e-20	2.00851e-18	6.28493	4.72547	6.7448	0	0	0
BnaA10g26850D	2.43999	7.7576e-20	2.02187e-18	40.5149	64.2469	37.5122	8.06628	7.68721	9.27207
BnaAnng23230D	-3.13483	7.80757e-20	2.03363e-18	0.527335	0.723173	0.50642	6.46601	4.27273	5.60717
BnaA09g54730D	-6.4764	7.86375e-20	2.047e-18	0	0	0.0380901	5.00654	3.38431	4.05375
BnaA01g34010D	-2.01809	7.87269e-20	2.04807e-18	5.8788	4.87189	6.35168	22.3588	21.6656	26.1514
BnaA07g35920D	6.98909	8.11049e-20	2.10863e-18	12.4585	8.53507	13.5774	0	0	0
BnaA01g18740D	2.22401	8.11784e-20	2.10924e-18	40.0314	56.7002	47.4347	9.78362	11.3302	9.78229
BnaC08g44740D	6.96963	8.22381e-20	2.13545e-18	13.106	14.1811	11.5381	0	0	0
BnaC02g34580D	3.10247	8.39111e-20	2.17755e-18	11.8254	9.5786	8.10402	1.16447	0.485517	1.42062
BnaA08g17370D	-3.05798	8.41394e-20	2.18213e-18	0.135951	0.281805	0.182124	1.63095	1.6099	2.03832
BnaA02g23880D	-2.4843	8.55942e-20	2.2185e-18	2.54853	4.09475	3.52085	19.9977	15.9007	22.6368
BnaA02g35010D	2.8293	8.6971e-20	2.25142e-18	9.53845	13.634	8.36072	1.437	0.943477	1.84292
BnaA01g31620D	-2.86421	8.74049e-20	2.26126e-18	17.1012	17.9728	26.0627	206.85	94.4002	161.043
BnaA05g35160D	6.4645	8.79119e-20	2.27298e-18	18.4123	20.3153	12.8039	0	0.155708	0
BnaA06g29540D	3.4882	9.00623e-20	2.32715e-18	47.9731	104.118	30.0912	6.3704	4.33895	4.06889
BnaCnng03370D	3.60989	9.13254e-20	2.35834e-18	23.6117	51.5569	20.8111	2.40133	2.12627	2.56065
BnaA03g07380D	-2.8646	9.7835e-20	2.5249e-18	7.02083	6.55583	11.1272	77.2515	66.494	51.816
BnaCnng01690D	3.64	9.86439e-20	2.54422e-18	10.2472	13.0262	14.1661	1.1247	0.808798	0.774022
BnaC03g20970D	3.45872	9.94499e-20	2.56344e-18	10.2959	16.6777	8.82503	1.48849	0.518667	0.954274
BnaA09g31780D	2.87381	1.00454e-19	2.58774e-18	37.7124	56.1307	24.4846	6.08108	3.90601	5.46955
BnaA09g29460D	-3.89521	1.04101e-19	2.6784e-18	0.209689	0.131093	0.290336	3.57451	3.48554	3.64424
BnaC06g13300D	-2.45862	1.04038e-19	2.6784e-18	3.09835	1.74528	3.51584	13.7899	17.0307	16.172
BnaA05g27440D	3.33295	1.04262e-19	2.6809e-18	10.0157	16.8183	11.98	0.975521	1.44333	1.13457
BnaA09g22320D	-4.21916	1.06245e-19	2.72857e-18	0.507777	1.14971	0.875608	18.1652	24.9525	14.1029
BnaA10g15870D	-2.26778	1.12698e-19	2.89254e-18	14.9209	16.7406	21.8739	111.613	72.9683	79.4524
BnaA09g50960D	-3.648	1.12869e-19	2.89516e-18	0.870546	1.61124	1.16846	11.1752	28.7308	11.9297
BnaA06g05050D	6.96535	1.21596e-19	3.11521e-18	5.27219	8.69802	7.20871	0	0	0
BnaA01g37280D	-2.06833	1.22237e-19	3.12975e-18	12.451	10.3904	14.6405	49.9596	56.4313	53.2209
BnaA04g11860D	-3.90567	1.33406e-19	3.41157e-18	0.246591	0.162228	0.101276	2.43492	2.57367	3.78923
BnaAnng22440D	2.8019	1.3567e-19	3.46735e-18	20.7255	25.2804	20.7357	3.46684	4.0872	1.56716
BnaC03g34250D	2.74164	1.37012e-19	3.49955e-18	5.20102	4.50309	5.42808	0.46072	0.857944	0.849358
BnaCnng18390D	3.01958	1.38318e-19	3.53074e-18	3.18916	3.6621	2.97176	0.381582	0.412087	0.349416
BnaC01g13370D	4.6737	1.43256e-19	3.65238e-18	6.68125	14.8853	5.67389	0.298565	0.277607	0.262795
BnaA04g13150D	-3.0312	1.4538e-19	3.70429e-18	0.648442	0.47308	0.584686	4.90813	3.95965	5.47749
BnaA03g31810D	-6.62406	1.47808e-19	3.76388e-18	0.0521319	0	0	7.72253	3.14479	12.2705
BnaA02g07040D	6.47224	1.55116e-19	3.94759e-18	5.64384	11.5069	8.23005	0	0	0.0696507
BnaCnng18340D	5.98317	1.59101e-19	4.04656e-18	1.81579	1.62146	1.87902	0	0.0175687	0.0173463
BnaA09g02120D	-2.89025	1.68091e-19	4.27263e-18	1.37294	1.65667	1.66599	10.5533	14.172	12.5329
BnaC07g50350D	-6.94286	1.71973e-19	4.36867e-18	0	0	0	6.81498	4.90931	5.75663
BnaC03g37640D	-6.43844	1.72803e-19	4.38711e-18	0.0591608	0	0	6.98259	4.98256	7.55841
BnaC03g04080D	6.97087	1.7393e-19	4.41306e-18	9.0896	18.6396	10.3827	0	0	0
BnaCnng02410D	2.76946	1.79279e-19	4.54332e-18	3.40924	3.6757	4.76686	0.518114	0.528886	0.622941
BnaA01g12130D	-2.93137	1.7925e-19	4.54332e-18	0.536041	0.548561	0.291659	3.70814	3.47879	3.8939
BnaC05g11950D	-2.28523	1.84988e-19	4.68517e-18	12.7218	8.32027	15.2098	56.4896	71.1601	52.3834
BnaC08g45270D	6.92412	1.88172e-19	4.76294e-18	12.2145	10.4848	13.9796	0	0	0
BnaA02g25510D	2.69405	1.92961e-19	4.88123e-18	13.5548	12.5213	9.78668	1.72562	2.36591	1.2516
BnaA03g04200D	2.30686	2.01693e-19	5.09907e-18	95.621	142.21	76.1495	21.5965	18.0845	21.2821
BnaC03g39670D	-2.06734	2.04193e-19	5.15919e-18	6.58104	4.87554	5.06746	25.9411	24.0191	20.7648
BnaC01g38970D	6.91475	2.09133e-19	5.28083e-18	9.42897	8.65225	7.20666	0	0	0
BnaC06g39580D	-6.92482	2.16909e-19	5.47391e-18	0	0	0	10.9709	14.6341	11.9752
BnaA03g49250D	6.42569	2.19959e-19	5.54755e-18	3.40175	6.05296	4.46976	0.0447172	0	0
BnaA05g37200D	2.40456	2.22916e-19	5.61876e-18	21.3312	15.1164	18.7686	3.916	3.6821	2.52819
BnaA03g29180D	2.11105	2.75842e-19	6.9445e-18	32.8022	39.087	32.4626	9.08626	5.66537	8.81963
BnaC06g42810D	2.57409	3.07597e-19	7.73009e-18	18.3916	15.0827	16.1893	2.18955	2.43294	3.46935
BnaC07g40290D	4.77427	3.11735e-19	7.82941e-18	8.91213	9.50215	7.67021	0.212146	0.205185	0.287388
BnaCnng67300D	-2.79167	3.16222e-19	7.93738e-18	1.92784	2.21549	2.56875	18.3254	10.7345	20.3729
BnaC07g17170D	6.36527	3.2097e-19	8.05177e-18	1.56923	2.06504	1.70484	0.0181695	0	0
BnaA03g17040D	-5.67496	3.24899e-19	8.14063e-18	0.0859211	0.164403	0	7.28838	9.19529	9.76547
BnaC03g57790D	-6.89782	3.26423e-19	8.17396e-18	0	0	0	4.87569	5.32797	4.20032
BnaC08g44160D	3.29554	3.29721e-19	8.25163e-18	7.3631	7.01454	6.3029	0.682379	0.27711	0.974023
BnaA09g37590D	2.21405	3.32038e-19	8.3047e-18	5.73339	5.20647	6.3174	1.04384	1.4997	1.04902
BnaA05g27520D	3.78395	3.38021e-19	8.44933e-18	17.5858	16.4283	11.6279	0.766243	1.30893	0.806879
BnaC03g20060D	-2.64036	3.42897e-19	8.56613e-18	10.3272	4.85277	8.69082	60.016	48.711	51.0902
BnaC06g39470D	-6.93049	3.44436e-19	8.59948e-18	0	0	0	24.6387	12.8221	14.7562
BnaCnng41290D	-2.08598	3.44977e-19	8.60787e-18	8.83878	8.71005	12.1727	53.8481	37.2149	39.29
BnaC08g37130D	-2.69092	3.49233e-19	8.70893e-18	1.33033	0.832093	1.98259	10.478	7.71456	9.48193
BnaC02g38910D	-3.41321	3.51432e-19	8.75858e-18	0.175599	0.178189	0.0910854	1.55777	1.63816	1.96245
BnaA07g34990D	5.6449	3.73046e-19	9.28627e-18	1.27376	1.50253	1.90933	0.0343225	0	0.0157792
BnaA09g07350D	-2.26129	3.84699e-19	9.56505e-18	1.85983	1.41316	1.61634	9.16915	6.94192	8.22646
BnaA09g51530D	-5.18784	3.86582e-19	9.6062e-18	0.0361986	0.103549	0.0375669	2.83605	3.7725	3.54961
BnaC06g40390D	-2.70944	3.88504e-19	9.64827e-18	0.834836	1.29831	0.813027	7.90462	6.53058	6.09652
BnaA10g23170D	3.7112	3.92885e-19	9.75133e-18	13.4897	24.4919	11.7051	1.53358	0.985334	0.833032
BnaCnng56560D	-5.83361	3.98995e-19	9.89715e-18	0	0.216923	0.470427	30.7918	14.3277	33.4922
BnaA09g15200D	3.10407	4.01584e-19	9.9555e-18	17.1826	23.5998	11.8365	2.50796	1.38901	1.76048
BnaAnng36830D	-2.36191	4.18036e-19	1.03512e-17	21.1458	14.9889	23.451	101.662	140.304	77.9241
BnaC04g23100D	-2.45891	4.20962e-19	1.04175e-17	4.44291	2.33874	3.65342	21.7007	21.4178	15.5919
BnaA10g26870D	2.08505	4.40594e-19	1.08906e-17	94.4672	107.263	74.9832	20.6189	26.8131	17.0386
BnaC06g35560D	-2.38835	4.45481e-19	1.10049e-17	2.63052	1.63838	2.00981	13.6132	9.31729	10.7672
BnaA03g29810D	3.29969	4.52842e-19	1.11802e-17	4.68918	9.37698	4.86325	0.505508	0.477237	0.788824
BnaC05g21260D	3.39323	4.54641e-19	1.1218e-17	29.6261	26.8828	19.653	2.11118	2.22064	2.29131
BnaA06g23190D	-2.57039	4.57372e-19	1.12788e-17	6.00858	5.08951	6.664	43.0003	41.6697	23.9398
BnaA06g16890D	2.67508	4.64552e-19	1.14492e-17	7.89341	9.59918	7.51851	1.47006	1.14075	1.22528
BnaA01g32660D	-2.06751	4.81126e-19	1.18507e-17	83.4275	113.568	73.961	401.858	445.496	299.922
BnaCnng73180D	6.90369	4.86152e-19	1.19675e-17	13.8154	8.34695	6.68554	0	0	0
BnaC01g26340D	3.14067	4.88516e-19	1.20187e-17	8.32327	14.0893	7.68513	1.23989	0.66381	1.33583
BnaA09g34600D	2.06322	5.08311e-19	1.24911e-17	107.272	87.0581	110.909	17.5976	25.7859	28.1601
BnaA09g09780D	3.00485	5.09331e-19	1.25089e-17	11.5503	15.7583	8.1401	1.66509	0.959233	1.51871
BnaC06g35200D	-2.45884	5.12535e-19	1.25802e-17	9.95886	17.99	9.8394	82.4224	64.2341	68.2255
BnaA03g38920D	-3.36116	5.13363e-19	1.25932e-17	11.4301	33.7844	10.073	247.326	208.595	158.384
BnaC09g44000D	-2.08619	5.18377e-19	1.27088e-17	9.76426	9.37489	8.34101	47.4555	40.9967	33.4235
BnaC09g28100D	2.56671	5.2381e-19	1.28346e-17	23.7937	45.5481	22.5234	5.58348	4.8533	4.66722
BnaA06g22920D	2.63887	5.50732e-19	1.34786e-17	7.22219	7.35119	9.45597	1.36328	0.850137	1.43103
BnaC06g26630D	-4.49765	5.6831e-19	1.38926e-17	0.738572	0.569063	0.315363	16.2574	11.326	20.4642
BnaC04g33580D	2.55303	5.9957e-19	1.46313e-17	6.82171	10.5628	6.25284	1.6349	1.16497	1.11358
BnaC02g48060D	2.73012	6.06173e-19	1.47839e-17	10.8911	12.1465	9.00444	1.16953	1.98258	1.47258
BnaC06g16530D	-6.86291	6.09222e-19	1.48497e-17	0	0	0	13.2652	13.0102	9.63291
BnaC08g43450D	2.11744	6.18746e-19	1.50731e-17	46.7296	63.9623	48.1124	13.362	8.81072	13.4753
BnaC05g48560D	4.26316	6.25724e-19	1.52255e-17	10.5883	18.7896	9.92775	0.383725	0.493693	0.802188
BnaC04g00160D	-2.79172	6.38078e-19	1.55171e-17	59.0567	51.2204	47.0326	589.691	337.139	215.718
BnaA06g35110D	-3.14693	6.38745e-19	1.55244e-17	0.929375	0.796591	1.08327	7.99261	6.12985	12.4199
BnaAnng18020D	-6.85657	6.39321e-19	1.55294e-17	0	0	0	10.4031	11.5506	8.56762
BnaA08g14500D	5.11674	6.39905e-19	1.55347e-17	6.69638	8.70304	6.30549	0.17225	0.0821903	0.155133
BnaA07g15930D	-2.22282	6.79219e-19	1.64796e-17	2.13478	1.79511	2.61514	8.52384	11.1346	11.3971
BnaCnng46720D	5.15866	7.11206e-19	1.72358e-17	3.23444	1.70903	3.68434	0.136008	0.0256959	0
BnaCnng01660D	2.25462	7.12698e-19	1.7262e-17	45.1693	54.1072	49.1365	12.3912	7.76024	10.2429
BnaC04g00780D	-2.37243	7.3127e-19	1.77017e-17	15.1023	12.8332	14.9932	80.4362	49.6711	100.108
BnaA09g52000D	-2.45925	7.31751e-19	1.77032e-17	5.9214	4.57055	5.62066	41.2871	22.5606	25.7365
BnaC05g23720D	-2.33069	7.44715e-19	1.80065e-17	49.022	34.924	52.9621	274.252	163.127	280.884
BnaC06g39660D	-3.31295	7.60328e-19	1.83734e-17	0.441307	0.198102	0.41664	2.76009	3.45348	5.1791
BnaA06g26170D	-2.21458	7.61445e-19	1.83793e-17	4.38139	3.33627	4.70943	14.2685	20.1766	24.2886
BnaC08g35860D	5.91288	7.64679e-19	1.84469e-17	135.611	203.001	156.328	0	2.30191	1.55691
BnaA10g27290D	-6.89722	7.71205e-19	1.85936e-17	0	0	0	12.7011	6.03512	13.7126
BnaCnng31870D	-2.8087	7.79643e-19	1.87863e-17	2.05718	1.49529	2.86326	19.2073	11.5518	16.6833
BnaA02g32410D	-2.5244	8.03599e-19	1.93414e-17	8.32895	8.64133	8.39054	57.9194	64.0811	31.2449
BnaA09g26530D	2.18454	8.08556e-19	1.94496e-17	42.5907	52.1511	36.0839	9.11357	7.5049	11.9086
BnaA05g16060D	-5.40934	8.60016e-19	2.06757e-17	0.080461	0.154446	0.0836045	6.77458	10.6618	6.35577
BnaC02g24000D	-6.32304	8.99958e-19	2.16236e-17	0.0553577	0	0	5.84351	5.99177	4.65982
BnaC05g42880D	6.82623	9.41959e-19	2.2607e-17	10.6777	10.3585	7.64272	0	0	0
BnaA09g50090D	-2.80565	9.51242e-19	2.28038e-17	3.51717	1.72393	4.76425	25.318	23.6843	24.2998
BnaC08g18910D	-3.52212	9.81768e-19	2.35223e-17	0.581115	0.347573	0.437664	5.15309	5.48307	6.83816
BnaA03g06300D	4.09099	1.01881e-18	2.43958e-17	6.76039	4.12608	4.00206	0.308227	0.19348	0.23301
BnaA07g13860D	-2.74616	1.02007e-18	2.44122e-17	0.738922	0.696401	0.43913	4.09354	4.89315	4.28222
BnaCnng50740D	-6.92111	1.03738e-18	2.48122e-17	0	0	0	5.25668	3.32033	10.8568
BnaA09g03280D	-3.12854	1.05886e-18	2.52974e-17	2.61529	1.91497	2.04402	20.0633	25.2531	16.9277
BnaA09g36620D	-2.92673	1.06252e-18	2.53704e-17	1.67053	2.32484	1.7233	10.9397	19.4947	15.7118
BnaC06g33400D	-4.02602	1.0657e-18	2.5432e-17	0.205762	2.06068	0.634499	15.6008	20.9342	20.0542
BnaA01g24820D	-2.08759	1.06697e-18	2.5448e-17	7.93415	8.27502	10.1431	45.4636	28.4771	39.3858
BnaA04g00260D	6.80598	1.09841e-18	2.6183e-17	5.64887	5.84539	6.44245	0	0	0
BnaC01g08110D	-5.55605	1.15337e-18	2.74775e-17	0.0652467	0.0616885	0.135903	10.989	7.22679	3.85279
BnaA03g19900D	-2.63001	1.16082e-18	2.76392e-17	26.8315	18.7243	18.1707	172.115	142.76	112.235
BnaA10g01370D	-2.57834	1.16807e-18	2.77962e-17	3.29849	4.63836	3.25753	23.1463	29.5924	17.0503
BnaA01g15550D	-5.16041	1.21814e-18	2.89713e-17	0.25266	0.361557	0	10.3133	11.0098	14.3086
BnaA07g35930D	6.80905	1.22994e-18	2.92191e-17	9.91834	7.11297	9.12312	0	0	0
BnaA01g19280D	2.50478	1.28747e-18	3.05685e-17	20.5808	26.5839	20.4389	4.92045	2.34897	4.03782
BnaA02g25570D	4.16444	1.29292e-18	3.06805e-17	15.5415	16.4496	12.9454	0.362927	0.862957	0.80469
BnaA05g32750D	-6.81685	1.36097e-18	3.22772e-17	0	0	0	2.15982	2.39853	3.19638
BnaCnng02370D	2.72473	1.36655e-18	3.23914e-17	5.47538	8.31251	6.24589	0.853644	0.958633	1.02739
BnaC05g02520D	-2.16095	1.37566e-18	3.25889e-17	9.18114	6.91223	12.7604	48.3945	39.5803	43.8835
BnaC01g38950D	4.49844	1.38206e-18	3.27222e-17	2.53329	3.57018	3.03693	0.0367504	0.138873	0.133598
BnaC07g34100D	4.01874	1.41493e-18	3.34816e-17	5.95097	6.91857	6.23706	0.3703	0.139236	0.469171
BnaA03g31730D	4.45371	1.42404e-18	3.36783e-17	4.59365	4.88767	7.09876	0.112026	0.421122	0.0509589
BnaA04g22700D	-3.05077	1.43179e-18	3.38426e-17	2.35436	1.48047	3.41637	15.9182	19.4987	30.3379
BnaA02g01710D	2.29821	1.45456e-18	3.43614e-17	5.13428	4.81335	5.39244	1.09488	1.12861	0.796378
BnaCnng59210D	-2.00596	1.46453e-18	3.45777e-17	7.39338	5.55273	9.13449	30.8042	29.252	30.0519
BnaA07g26970D	3.97322	1.57676e-18	3.71651e-17	8.98931	8.01522	7.72032	0.396621	0.563859	0.354667
BnaC05g17210D	5.53221	1.58465e-18	3.73301e-17	4.04236	4.46059	3.74803	0.0976772	0	0.0451436
BnaC07g05930D	2.84759	1.62759e-18	3.83201e-17	11.6533	20.0322	11.5838	1.80952	2.21615	1.63062
BnaA06g30130D	-3.53624	1.65278e-18	3.88915e-17	0.780766	0.366694	1.47115	9.29309	12.8803	11.3209
BnaA07g11870D	-6.40937	1.6584e-18	3.9002e-17	0.0249212	0	0	2.28298	4.2551	1.5879
BnaA06g13820D	-2.23605	1.66426e-18	3.91179e-17	9.5786	8.58808	15.5183	58.2113	52.2575	47.6513
BnaCnng25110D	-3.93647	1.67175e-18	3.92721e-17	1.31302	0.677665	0.246642	14.0018	11.315	15.1543
BnaAnng29470D	2.38953	1.76067e-18	4.13381e-17	48.251	78.9529	46.8657	10.3221	13.0827	9.20586
BnaC06g31570D	-4.17254	1.76707e-18	4.14651e-17	0.355616	0.0499083	0.530245	5.15412	9.4239	6.50631
BnaA06g35330D	-6.80726	1.7712e-18	4.15389e-17	0	0	0	4.6398	7.44236	5.0342
BnaA03g29070D	2.73587	1.77383e-18	4.15774e-17	83.7211	129.863	53.9086	14.7717	12.1442	12.1701
BnaC07g35840D	5.68395	1.79585e-18	4.20701e-17	267.291	261.826	248.634	6.33023	1.46202	0.868926
BnaA08g21680D	4.65003	1.80462e-18	4.22521e-17	1.70504	1.6615	2.30093	0.0662426	0.103358	0
BnaA06g32850D	-2.32786	1.83004e-18	4.28235e-17	10.063	6.14781	10.0079	43.0183	44.2618	51.0611
BnaA02g05010D	-2.08429	1.90316e-18	4.44853e-17	11.4521	9.9749	15.3415	59.6562	53.0346	46.9365
BnaC03g70780D	-6.86272	1.94229e-18	4.53747e-17	0	0	0	18.844	6.40971	12.5455
BnaA01g13830D	-2.09923	1.95209e-18	4.55784e-17	4.83043	4.54882	5.61574	17.4108	27.481	21.1972
BnaA02g06730D	2.83482	1.96353e-18	4.58201e-17	11.4858	21.5995	14.6512	1.97166	1.96544	2.34497
BnaC03g59740D	2.44274	1.96782e-18	4.58948e-17	4.32568	3.90273	4.67818	0.600191	0.745916	0.927156
BnaC06g36410D	-2.37828	2.01671e-18	4.70091e-17	26.7865	41.1479	23.0133	130.113	212.374	142.834
BnaA03g05700D	-6.78366	2.05699e-18	4.79213e-17	0	0	0	3.35243	3.06899	2.56091
BnaC03g56960D	-2.2845	2.15532e-18	5.01845e-17	1.45614	2.24364	2.2132	8.93565	9.10777	11.9239
BnaC02g31850D	2.44316	2.18427e-18	5.08305e-17	68.9419	102.281	49.0736	13.6877	12.7046	12.4329
BnaCnng02280D	3.10378	2.21534e-18	5.1525e-17	7.12612	6.22442	6.35062	0.495311	0.433271	1.17409
BnaAnng22640D	-3.48713	2.2548e-18	5.24137e-17	1.8284	4.96344	2.23226	52.3105	20.8896	39.3714
BnaA06g40090D	-2.41696	2.27794e-18	5.29225e-17	10.0411	13.9514	16.4331	104.696	60.9347	60.6365
BnaA09g01000D	4.06558	2.39143e-18	5.5498e-17	3.09746	3.557	3.53292	0.29795	0.0348684	0.171129
BnaC01g14030D	-2.84079	2.49716e-18	5.79199e-17	7.62825	8.97705	11.7324	98.9477	37.8068	75.8371
BnaC06g39220D	-6.77098	2.56476e-18	5.9455e-17	0	0	0	6.49881	4.81794	5.5052
BnaA01g32740D	-5.1705	2.59618e-18	6.01504e-17	0.0732045	0.140846	0.154387	5.13229	6.89632	9.25609
BnaCnng02330D	4.03582	2.5983e-18	6.01663e-17	3.09058	2.52584	3.04322	0.176272	0.132793	0.129463
BnaC04g02840D	-6.76631	2.62864e-18	6.08354e-17	0	0	0	3.11357	2.8039	3.50352
BnaA10g24820D	-2.33585	2.67144e-18	6.1792e-17	3.36012	3.13488	4.86834	25.3159	17.2918	16.1553
BnaA08g18100D	-2.93547	2.70647e-18	6.25681e-17	4.99479	2.52231	3.73626	30.6448	29.6831	33.3581
BnaC08g36490D	-3.12701	2.72728e-18	6.30145e-17	0.607377	0.474246	0.567245	2.81526	4.20884	8.3051
BnaA08g21870D	2.43188	2.80621e-18	6.48026e-17	14.9219	11.6737	15.4835	2.8026	2.82619	1.85241
BnaA01g30370D	2.90755	2.97902e-18	6.86805e-17	18.0473	21.9145	13.0463	3.43212	1.99073	1.3752
BnaC06g40700D	-6.90851	2.97873e-18	6.86805e-17	0	0	0	5.49319	13.6581	2.66651
BnaA02g08820D	2.35061	2.99805e-18	6.90437e-17	6.74353	9.01166	8.37624	1.41752	1.27062	1.96726
BnaC07g35760D	-5.58275	3.04366e-18	7.00174e-17	0.0295581	0.0279013	0.0305371	2.46291	3.51342	2.09329
BnaA05g30290D	-3.11704	3.056e-18	7.0263e-17	10.5765	5.83791	12.894	148.192	58.8523	72.2053
BnaA06g12670D	2.44297	3.0731e-18	7.06177e-17	71.3373	134.61	68.5975	15.5951	17.6336	16.2996
BnaA01g19750D	-2.03597	3.11273e-18	7.14893e-17	10.8226	8.27289	10.5726	38.7436	52.2649	34.9141
BnaA01g33630D	-6.75792	3.1159e-18	7.15231e-17	0	0	0	3.5147	2.88259	3.82385
BnaC01g40360D	3.96824	3.16021e-18	7.25008e-17	4.43944	4.64382	4.13549	0	0.377153	0.320343
BnaA06g24610D	-6.03553	3.16379e-18	7.25434e-17	0	0	0.203825	18.1731	6.55106	8.94113
BnaA04g12710D	-5.05747	3.23471e-18	7.41291e-17	0.211932	0.201605	0.108637	9.73909	8.86844	7.89732
BnaC04g53020D	-2.51447	3.24574e-18	7.43415e-17	6.48189	9.58439	6.46588	40.801	39.5804	54.0443
BnaA09g38860D	-2.59695	3.24888e-18	7.43731e-17	5.5001	9.76139	5.54017	44.4424	52.9062	34.2597
BnaC09g48890D	-3.78581	3.25848e-18	7.45522e-17	1.1121	0.897353	0.995113	19.5629	7.00679	20.5663
BnaC01g38710D	6.75649	3.30081e-18	7.54798e-17	3.37784	2.31124	3.84235	0	0	0
BnaC08g31520D	-2.25491	3.31564e-18	7.57779e-17	5.18498	3.22542	4.56453	20.2106	25.6949	17.9627
BnaA03g07450D	-6.745	3.44786e-18	7.87569e-17	0	0	0	10.7465	11.5053	9.99215
BnaAnng24540D	4.4048	3.67305e-18	8.37646e-17	11.4832	18.5651	10.0877	0.853417	0.136559	0.497688
BnaA10g24680D	-6.7561	3.69371e-18	8.41902e-17	0	0	0	14.8788	9.49701	12.4863
BnaA03g54940D	2.39905	3.85632e-18	8.76596e-17	17.4672	21.5766	17.3401	3.00468	4.39087	3.04859
BnaA02g26460D	-4.50426	3.95318e-18	8.98129e-17	2.51451	9.15896	5.79102	264.179	118.207	169.533
BnaA06g02490D	-2.05469	4.07742e-18	9.25857e-17	10.5978	6.82512	9.28494	44.6948	31.9867	37.4127
BnaC06g05340D	3.77397	4.09308e-18	9.28911e-17	3.08423	3.55791	2.71237	0.26045	0.0611391	0.267286
BnaC01g01670D	3.79637	4.14699e-18	9.40639e-17	3.4273	7.81086	3.28343	0.340407	0.344903	0.238717
BnaA06g21940D	2.55356	4.18141e-18	9.47428e-17	13.6488	9.84237	10.7776	2.30023	1.37082	1.91731
BnaC04g14300D	-6.7365	4.19587e-18	9.50192e-17	0	0	0	4.13186	4.08352	3.48925
BnaC03g59750D	2.7248	4.29905e-18	9.73036e-17	21.7396	18.2265	14.9822	3.27415	2.9643	1.72295
BnaA10g12660D	6.73307	4.33898e-18	9.81545e-17	2.10373	1.78437	2.70997	0	0	0
BnaA09g40640D	3.23741	4.39961e-18	9.94728e-17	9.61231	14.4226	6.05893	0.551056	1.17723	1.1988
BnaA09g01280D	5.54784	4.41833e-18	9.98424e-17	5.63023	4.82554	7.6662	0	0	0.193268
BnaC09g07510D	2.12457	4.54492e-18	1.02648e-16	98.5048	98.6941	69.5516	20.0724	24.7913	16.0394
BnaA04g19850D	2.91577	4.56503e-18	1.03047e-16	11.9434	9.51451	8.16583	1.41068	1.28426	0.954866
BnaA09g07400D	-6.7419	4.62899e-18	1.04435e-16	0	0	0	5.4056	5.65581	3.70888
BnaA02g13340D	2.67123	4.72692e-18	1.0653e-16	13.1866	19.8184	11.454	2.8671	2.2721	1.55159
BnaC08g12360D	-2.31029	4.84167e-18	1.09058e-16	3.9634	3.08837	2.84416	15.9923	12.7159	21.7689
BnaC07g05210D	5.48555	5.01546e-18	1.12912e-16	6.63397	4.73863	6.13643	0.0705219	0.0674463	0.0659822
BnaA09g52310D	6.71353	5.2913e-18	1.19058e-16	7.02449	8.62163	9.75075	0	0	0
BnaC07g44840D	3.6204	5.4539e-18	1.22652e-16	11.3316	22.7833	11.69	0.695695	2.09688	0.578936
BnaC01g31920D	-5.8153	5.47471e-18	1.22988e-16	0.207597	0	0.213126	17.0713	20.7482	16.4258
BnaC06g39200D	-6.75477	5.53347e-18	1.24242e-16	0	0	0	7.15811	4.68524	9.58103
BnaAnng39770D	-6.73689	5.57811e-18	1.25178e-16	0	0	0	14.2926	17.9057	9.85655
BnaC06g25530D	6.71406	5.70054e-18	1.27857e-16	2.33028	1.95432	1.53655	0	0	0
BnaC07g02390D	2.22476	5.78814e-18	1.29615e-16	23.3265	12.6885	18.9768	3.70985	3.10315	4.34111
BnaA10g13190D	-4.05841	5.80782e-18	1.29968e-16	0.221941	0.249581	0.137304	5.02903	3.73623	3.49092
BnaC09g49640D	-3.01645	5.81007e-18	1.29968e-16	3.27749	1.99679	4.95733	19.1529	31.7247	39.1643
BnaA09g31990D	6.7038	5.83597e-18	1.30478e-16	1.84266	1.62361	2.12728	0	0	0
BnaA09g37840D	6.2432	5.90516e-18	1.31885e-16	11.6562	12.6897	6.42429	0.109841	0	0
BnaA03g18540D	2.74361	5.94395e-18	1.32611e-16	8.55488	10.0661	9.04054	0.928656	0.959105	2.00958
BnaA10g06370D	2.33472	5.94202e-18	1.32611e-16	19.7865	18.8597	22.2264	3.59307	4.91218	3.2987
BnaA10g16560D	6.70812	6.11958e-18	1.36385e-16	11.2652	7.62751	8.86165	0	0	0
BnaA03g43770D	-2.64254	6.39445e-18	1.4236e-16	2.04367	1.67271	1.70861	15.2009	11.2267	9.34004
BnaA09g01040D	-2.50507	6.41704e-18	1.42788e-16	44.3405	23.9042	50.4973	287.721	189.211	238.994
BnaAnng10670D	2.48902	6.46751e-18	1.43835e-16	75.2163	106.273	48.4668	13.6604	15.2691	11.3426
BnaA08g07360D	2.58177	6.69869e-18	1.48898e-16	746.482	1680.66	782.921	151.359	171.271	192.294
BnaA07g36460D	2.25583	6.86263e-18	1.52438e-16	10.1277	7.22217	8.52107	1.90946	1.74774	1.31066
BnaC01g34400D	-2.0279	6.8652e-18	1.52438e-16	4.20938	3.61867	3.68904	16.8244	16.2209	14.9278
BnaA01g05360D	-5.89916	7.05869e-18	1.56652e-16	0.17811	0.171536	0	24.9212	17.2237	11.058
BnaA01g09260D	2.62383	7.42104e-18	1.6452e-16	4.05751	3.96837	3.54655	0.614652	0.710585	0.463211
BnaC02g38080D	-2.62415	7.45259e-18	1.65132e-16	2.46683	2.37945	2.38823	9.65346	21.5751	15.1056
BnaA03g03100D	4.44098	7.51737e-18	1.6648e-16	2.30038	1.53078	1.92145	0.118386	0.0445129	0.0436562
BnaC04g32950D	2.12601	7.6242e-18	1.68757e-16	11.9631	13.8792	9.95649	2.67138	2.78349	2.62549
BnaA09g14490D	-2.10435	8.0636e-18	1.78203e-16	8.86715	10.7042	14.6662	50.362	61.3234	41.5774
BnaA03g06360D	-6.68751	8.40509e-18	1.85652e-16	0	0	0	6.21921	6.7757	6.72581
BnaA02g03740D	-5.53056	8.59731e-18	1.89798e-16	0.0534603	0.0501564	0.0549577	5.63247	3.32864	5.11469
BnaC01g38640D	6.68703	8.60914e-18	1.8996e-16	1.47182	1.35369	1.98797	0	0	0
BnaC08g45380D	6.68083	8.65882e-18	1.90856e-16	2.37972	1.8131	2.44707	0	0	0
BnaA10g16590D	-2.24322	8.81497e-18	1.94197e-16	1.56124	1.66771	2.5419	8.91133	9.32236	10.039
BnaA03g33560D	2.15646	9.0493e-18	1.99151e-16	21.3642	24.8954	15.2491	4.00011	5.46136	3.80204
BnaC04g04990D	3.36595	9.21082e-18	2.02494e-16	9.58581	6.57253	7.05798	0.470966	0.795233	0.818915
BnaAnng14060D	2.13961	9.57666e-18	2.10427e-16	36.596	26.0847	36.8545	8.7141	7.73094	5.70294
BnaC03g04710D	6.66639	1.04417e-17	2.28838e-16	6.23458	8.11782	7.69184	0	0	0
BnaCnng38120D	-3.52743	1.0454e-17	2.28989e-16	0.241301	0.40838	0.245906	2.09475	5.26256	4.12478
BnaC04g14700D	-4.4418	1.07668e-17	2.35596e-16	0.551848	0.051882	0.227341	11.5579	4.80321	6.50893
BnaA04g21820D	-2.56455	1.09365e-17	2.39184e-16	5.62765	3.68412	2.88085	22.7544	32.7568	21.2072
BnaA05g31370D	-2.31523	1.12472e-17	2.45851e-16	6.38964	4.60847	4.74733	30.9633	21.722	28.8998
BnaC08g32300D	2.06418	1.13625e-17	2.48243e-16	83.0751	115.24	71.1478	23.9618	22.292	18.0362
BnaC05g12590D	2.13041	1.16207e-17	2.53752e-16	242.143	285.255	180.78	51.326	42.0953	61.0736
BnaC06g40080D	-6.68526	1.17599e-17	2.56526e-16	0	0	0	5.79828	7.88337	4.61991
BnaCnng01450D	-3.31852	1.17712e-17	2.56639e-16	1.67061	1.22107	1.8081	26.8948	12.2027	12.2478
BnaC08g32320D	2.01846	1.18702e-17	2.58531e-16	33.1542	45.9957	29.3244	7.78659	8.9377	9.6115
BnaA05g33230D	-5.77389	1.2465e-17	2.71345e-16	0.0722983	0	0.0760856	7.45539	5.76153	5.84417
BnaC05g49290D	2.60344	1.27441e-17	2.77277e-16	10.8147	12.2308	6.9761	1.98465	1.39722	1.33
BnaC06g39980D	-6.66086	1.30592e-17	2.83988e-16	0	0	0	3.05298	3.47773	3.64687
BnaC09g02230D	-2.43979	1.30777e-17	2.84243e-16	15.3138	12.1131	20.7114	96.7879	59.2544	111.923
BnaC06g39750D	-2.21236	1.34231e-17	2.916e-16	1.42977	0.940807	1.20644	4.57189	5.17068	7.10325
BnaCnng01600D	5.73708	1.3444e-17	2.91903e-16	9.84163	7.96568	9.48546	0.122867	0.115218	0
BnaC04g41290D	-2.33507	1.34903e-17	2.92757e-16	9.15789	9.4292	12.1975	73.4532	46.0994	40.9435
BnaC09g16050D	-6.35835	1.35935e-17	2.94845e-16	0.0927011	0	0	7.44149	5.59327	20.4705
BnaA04g05650D	-2.44522	1.36131e-17	2.95118e-16	1.55137	1.2829	1.07839	6.95806	6.54897	8.32139
BnaAnng00050D	-5.61668	1.37046e-17	2.96948e-16	0	0	0.394271	18.2748	12.9917	7.40541
BnaA05g03330D	-4.06164	1.40553e-17	3.04235e-16	0.281168	1.48204	0.58315	18.589	18.8256	10.9946
BnaC06g39870D	-6.65969	1.44574e-17	3.12779e-16	0	0	0	2.33341	2.05481	1.71095
BnaC02g27240D	-2.90201	1.44828e-17	3.13168e-16	130.878	48.013	125.798	1068.54	695.44	727.8
BnaA03g14150D	3.2013	1.45423e-17	3.14293e-16	10.3834	9.49271	9.83202	0.426827	1.07155	1.47407
BnaC02g47560D	-2.50713	1.4661e-17	3.16696e-16	2.04347	2.38302	2.94204	18.5127	12.1676	13.7313
BnaC03g12110D	2.43613	1.47366e-17	3.18165e-16	17.7722	16.843	20.5828	2.89965	2.53489	4.42283
BnaA01g09540D	2.37826	1.51654e-17	3.27256e-16	64.3615	105.963	55.1445	14.3771	15.5288	12.4393
BnaC02g10670D	3.01091	1.58909e-17	3.42562e-16	12.3129	27.2287	24.5193	2.03609	3.3561	2.08089
BnaCnng02220D	5.00166	1.60088e-17	3.44927e-16	4.75713	3.07383	3.63388	0	0.0932185	0.134435
BnaA05g34670D	-2.61209	1.60223e-17	3.45041e-16	1.5665	0.965015	1.79654	9.65739	8.01598	9.48881
BnaC08g28640D	3.08705	1.63435e-17	3.51777e-16	2.95262	2.20646	2.49141	0.222029	0.209378	0.388125
BnaC02g07030D	2.88212	1.65063e-17	3.551e-16	7.45603	6.25505	6.81193	0.953198	0.782869	0.87068
BnaC04g56750D	-3.53545	1.68611e-17	3.62547e-16	1.66394	2.29332	4.02393	62.0855	28.1304	17.1819
BnaC02g16630D	2.22267	1.71432e-17	3.68426e-16	70.4777	43.6341	83.702	12.4872	14.7589	14.0647
BnaAnng15300D	-2.19649	1.75228e-17	3.76393e-16	4.6036	3.0671	3.90499	20.1494	17.9562	17.9084
BnaC06g15200D	-3.14367	1.75438e-17	3.7665e-16	0.876109	0.87325	0.449996	6.70142	5.77668	8.28734
BnaA09g23370D	-2.2652	1.80403e-17	3.86917e-16	3.95177	2.59612	2.65483	15.1302	16.5889	13.159
BnaA05g24050D	-2.39767	1.85601e-17	3.97659e-16	8.55066	8.20013	5.85486	54.5566	39.6252	28.2416
BnaA07g16410D	2.80028	1.88216e-17	4.03057e-16	9.83782	13.9687	7.25097	1.71302	1.04001	1.48366
BnaC01g02920D	-2.03377	1.88949e-17	4.04421e-16	4.10701	4.90415	3.56379	20.1205	17.5512	14.6169
BnaA03g19000D	2.37023	1.92427e-17	4.11448e-16	14.9739	17.0376	17.1415	2.75629	2.03635	4.31516
BnaA05g09090D	-2.9734	1.92577e-17	4.11559e-16	1.35963	1.44047	1.23119	13.1264	6.18142	14.9041
BnaA03g36950D	2.17906	1.95304e-17	4.17177e-16	30.4281	25.9293	29.1166	6.8228	4.16117	7.39754
BnaC02g28840D	6.64531	1.95632e-17	4.17666e-16	19.3787	13.0978	23.526	0	0	0
BnaAnng39460D	-6.63632	1.96901e-17	4.20162e-16	0	0	0	5.88297	5.3286	6.61383
BnaA02g11570D	-6.71304	1.97562e-17	4.21358e-16	0	0	0	6.27018	2.56869	7.8875
BnaA02g16870D	4.37871	2.02294e-17	4.31014e-16	10.8423	15.4184	10.8297	0.323448	0.626199	0.430729
BnaA06g07050D	-2.75987	2.02911e-17	4.32112e-16	4.14146	6.15832	3.97911	46.5706	20.086	36.3062
BnaA03g03650D	-5.44869	2.03657e-17	4.3348e-16	0	0.105468	0.0584003	3.77981	4.85909	5.09507
BnaA02g32460D	2.2873	2.04074e-17	4.3415e-16	13.849	11.3486	10.034	2.21691	2.04048	2.64204
BnaC03g72920D	-5.4747	2.04341e-17	4.34497e-16	0	0.137231	0.0762876	7.59254	6.04863	4.76045
BnaA03g05530D	-6.62957	2.10173e-17	4.46449e-16	0	0	0	4.18503	3.95746	3.50439
BnaC03g60460D	2.51024	2.11417e-17	4.48864e-16	42.0482	68.0138	38.1448	9.33341	8.51915	7.58279
BnaC01g38610D	3.50136	2.13215e-17	4.52453e-16	8.97376	14.2082	6.2139	0.932205	1.04301	0.384304
BnaA07g10590D	6.21053	2.20619e-17	4.67929e-16	4.36525	10.8011	5.41288	0.070791	0	0
BnaA09g41200D	3.22757	2.22742e-17	4.71721e-16	3.3862	3.5823	3.41383	0.419593	0.252747	0.346286
BnaA09g00080D	-2.37588	2.24099e-17	4.74356e-16	3.66481	2.75721	2.7823	16.4128	20.4223	13.69
BnaA08g20210D	-3.63356	2.24762e-17	4.7552e-16	0.365417	0.611009	0.857927	7.83711	9.33389	8.49087
BnaA09g37360D	-4.69621	2.29322e-17	4.84681e-16	0.303569	0.214603	0	6.17517	5.33984	7.28825
BnaA03g03580D	-2.2547	2.41194e-17	5.09518e-16	3.75655	2.92013	3.3719	15.8735	16.267	17.7427
BnaC04g02730D	-2.6754	2.53714e-17	5.35698e-16	2.45555	1.85806	3.35252	11.7671	21.3127	18.0616
BnaA09g12330D	4.19193	2.54897e-17	5.37925e-16	50.6751	76.8303	43.5109	0.448472	6.24485	1.14992
BnaA10g19960D	-2.73579	2.5821e-17	5.44373e-16	4.59824	2.3008	4.15213	27.6365	33.6628	18.7883
BnaC05g37160D	-3.62126	2.58548e-17	5.44812e-16	0.745918	0.715974	0.5797	11.2814	7.01573	10.4816
BnaC06g39090D	-6.6178	2.63977e-17	5.55697e-16	0	0	0	4.8602	3.70349	4.364
BnaA03g52350D	-6.66318	2.66861e-17	5.61487e-16	0	0	0	6.06442	3.61871	8.54269
BnaA09g21200D	6.59883	2.67831e-17	5.63248e-16	1.17178	1.02062	1.03137	0	0	0
BnaA03g46430D	-6.72552	2.73598e-17	5.75087e-16	0	0	0	5.87298	1.37984	3.44747
BnaA01g30750D	-2.99926	2.74949e-17	5.7764e-16	4.32238	4.91159	5.26543	40.7228	37.1105	46.2399
BnaA09g37250D	-2.97267	2.75356e-17	5.78206e-16	1.08334	0.758488	0.966093	5.24327	10.1991	7.67349
BnaC01g17090D	-2.4265	2.98185e-17	6.25832e-16	1.80346	1.71305	1.67069	10.453	11.0192	7.66249
BnaA07g35060D	2.11129	2.99458e-17	6.28191e-16	17.1989	16.7114	13.4882	3.61426	3.06769	3.7191
BnaA08g17340D	-2.63963	3.07834e-17	6.4544e-16	0.43815	0.392654	0.545409	2.35577	3.31453	3.21694
BnaC05g17500D	-6.61705	3.08088e-17	6.45651e-16	0	0	0	5.02734	3.86512	6.1648
BnaA06g35830D	3.30808	3.11066e-17	6.51569e-16	10.3984	15.1404	8.14476	0.879962	0.747107	1.46832
BnaA06g32160D	-2.80682	3.21382e-17	6.72844e-16	0.901365	0.845767	0.691956	5.59946	7.45502	5.02917
BnaA03g11350D	2.85235	3.3798e-17	7.06539e-16	15.2889	14.8202	10.428	1.87862	1.57037	1.78062
BnaA01g04750D	-2.09332	3.40426e-17	7.11301e-16	4.70472	4.68867	6.47465	23.3636	29.0571	17.2592
BnaC08g40620D	6.59057	3.51771e-17	7.3464e-16	13.449	19.2763	13.8962	0	0	0
BnaC06g26160D	-2.03886	3.59567e-17	7.50549e-16	45.9276	34.1628	63.1377	193.97	181.873	225.407
BnaC04g40520D	3.74117	3.59855e-17	7.50779e-16	9.86653	17.5526	7.7666	0.337426	1.19083	0.759941
BnaC02g34570D	3.94495	3.70693e-17	7.73007e-16	4.06955	5.05074	4.78385	0.180598	0.229156	0.332358
BnaC08g34750D	3.19901	3.84025e-17	8.00018e-16	4.58485	5.73415	4.73605	0.30131	0.566174	0.6025
BnaC01g18730D	6.60981	3.86219e-17	8.04191e-16	5.29837	2.7407	3.41514	0	0	0
BnaA08g26050D	4.99348	3.87287e-17	8.06016e-16	1.18836	4.91304	2.52257	0.0213712	0.139066	0.019244
BnaA05g34980D	-2.61407	3.98617e-17	8.29186e-16	3.4153	2.72973	3.54648	18.7304	20.9551	23.502
BnaA08g02910D	2.38778	4.06832e-17	8.45857e-16	34.9001	30.889	29.4773	8.11179	3.89891	5.88699
BnaA02g36040D	2.37555	4.10765e-17	8.53613e-16	90.759	77.0461	55.6616	19.0567	12.3311	10.5745
BnaC01g40480D	6.57535	4.26994e-17	8.86028e-16	4.31319	5.86399	4.59974	0	0	0
BnaA09g15610D	-2.49889	4.38812e-17	9.10102e-16	1.90638	1.55765	2.11417	9.88361	11.918	11.0789
BnaC03g16100D	-2.00664	4.41163e-17	9.14529e-16	15.7653	15.91	11.7554	64.4754	69.3724	45.8606
BnaA09g34710D	-2.99565	4.5087e-17	9.33734e-16	12.036	6.06556	9.36233	124.028	50.8942	57.7829
BnaC04g11110D	3.677	4.53294e-17	9.38293e-16	11.9867	11.7181	8.43436	0.172539	1.39762	0.621934
BnaA10g27240D	-6.57454	4.62342e-17	9.56551e-16	0	0	0	4.71681	4.76693	4.92319
BnaC09g08630D	-2.09991	4.65027e-17	9.61634e-16	166.952	141.004	195.552	921.912	505.328	754.649
BnaA04g25510D	3.58592	4.68664e-17	9.6868e-16	6.26837	9.72509	4.49956	0.561669	0.643953	0.305482
BnaA08g17420D	-2.43662	4.90594e-17	1.01252e-15	2.09952	2.55635	2.49799	12.1992	10.8379	18.2623
BnaA09g31720D	-3.12862	5.00323e-17	1.03209e-15	1.2184	1.20636	0.626379	9.21282	13.0073	7.01675
BnaC07g20160D	-2.18348	5.0961e-17	1.05073e-15	3.61523	6.30977	4.74017	24.5977	19.4201	25.2109
BnaC04g46100D	4.68961	5.4439e-17	1.12189e-15	3.99343	6.68501	3.61994	0.0608938	0.113087	0.216488
BnaC04g10070D	-2.01366	5.52261e-17	1.13756e-15	3.40533	3.35004	3.15115	12.2483	13.8948	15.2268
BnaA06g01180D	2.27417	5.6956e-17	1.17262e-15	86.3238	128.369	83.568	20.3877	25.594	13.5052
BnaA09g00250D	-2.00264	5.86758e-17	1.20744e-15	3.68369	4.50285	5.48139	17.1355	21.7796	16.3715
BnaUnng00040D	-3.67352	5.94154e-17	1.22146e-15	0.913359	0.788924	0.685471	12.397	6.24119	16.1779
BnaA03g55650D	6.55762	6.04199e-17	1.24151e-15	5.62716	7.98178	8.31866	0	0	0
BnaA09g00710D	-4.94197	6.08831e-17	1.25042e-15	0.0423181	0	0.0288268	1.16761	0.892349	1.15173
BnaA05g20400D	2.28369	6.14515e-17	1.26148e-15	3.75988	5.30782	4.00139	0.685378	1.05212	0.833307
BnaA06g01390D	-5.49893	6.15744e-17	1.26338e-15	0.0418198	0	0.0880116	5.07877	2.21333	4.11523
BnaA09g11940D	6.55934	6.17132e-17	1.26562e-15	4.35469	2.72196	3.19549	0	0	0
BnaC06g12200D	-3.77681	6.37262e-17	1.30626e-15	0.19227	0.25385	0.159455	3.19404	2.96691	3.5354
BnaC08g29630D	2.7338	6.51031e-17	1.33319e-15	2.23411	2.50437	3.49289	0.36175	0.360302	0.437729
BnaAnng02460D	-2.18912	6.6672e-17	1.36399e-15	1.73126	1.4818	1.85298	8.81599	7.12436	7.4712
BnaC06g39610D	-5.42414	6.70169e-17	1.37038e-15	0.161952	0	0	4.54708	3.38581	5.27776
BnaA09g02810D	3.7579	6.70647e-17	1.3707e-15	17.4987	27.9031	9.89399	1.88765	0.939604	0.769757
BnaA09g06330D	-2.76699	6.83962e-17	1.39723e-15	2.71936	2.24624	1.82838	18.3613	15.8509	15.1775
BnaA09g42900D	6.54352	6.86011e-17	1.40074e-15	13.8041	10.439	10.5735	0	0	0
BnaA02g26910D	-2.15267	6.86452e-17	1.40096e-15	9.77832	9.07393	7.79984	54.7453	29.6986	37.9382
BnaC09g40500D	-5.42973	6.9912e-17	1.42612e-15	0	0	0.204047	4.48584	7.23305	4.74496
BnaC04g43300D	3.09785	7.09431e-17	1.44646e-15	88.1663	193.356	58.8802	12.4898	14.7094	10.7365
BnaAnng30500D	3.39262	7.17254e-17	1.4617e-15	52.7444	110.165	69.4881	3.66904	12.2671	3.95414
BnaA03g43650D	-6.55777	7.35734e-17	1.49863e-15	0	0	0	3.13428	3.5707	4.82138
BnaA08g19350D	-6.5802	7.56757e-17	1.53997e-15	0	0	0	3.55165	3.17519	6.2476
BnaC09g00110D	3.56914	7.61442e-17	1.54801e-15	5.78692	7.00101	5.59089	0.380553	0.358039	0.602249
BnaA05g27790D	2.0497	7.61309e-17	1.54801e-15	84.3825	127.645	71.8857	23.6007	23.2866	21.0237
BnaA08g19600D	2.55069	7.70531e-17	1.56573e-15	10.3401	11.2461	9.46545	1.61785	1.78573	1.69509
BnaA01g21960D	-4.61916	7.77487e-17	1.5791e-15	0.0547945	0	0.0751445	1.20247	1.4668	1.55242
BnaC03g32530D	-2.65421	7.95076e-17	1.61381e-15	4.43117	3.55883	5.97628	45.9501	24.5482	22.4321
BnaA01g33250D	-2.58979	7.95341e-17	1.61381e-15	4.60206	5.11497	3.12246	16.3939	35.5366	29.406
BnaC09g52060D	-3.96566	8.34799e-17	1.69225e-15	0.192587	0.303448	0.333042	4.61886	5.65872	5.45887
BnaA09g16570D	-4.14565	8.38841e-17	1.69962e-15	0.269528	0.363982	0.0566724	6.49749	5.38516	3.7
BnaC08g40360D	-6.6534	8.74334e-17	1.77068e-15	0	0	0	36.6952	11.6062	10.0138
BnaA10g06680D	3.76689	9.09696e-17	1.83876e-15	11.2269	9.06824	10.6141	0.388452	1.10566	0.455358
BnaCnng08770D	2.24829	9.16934e-17	1.8525e-15	95.8261	135.298	84.4153	17.7539	18.0721	29.4153
BnaC01g33820D	-6.53725	9.29304e-17	1.8766e-15	0	0	0	15.9551	18.307	11.7422
BnaA03g42280D	-2.90012	9.30877e-17	1.87887e-15	1.80973	0.757479	1.53426	12.9068	9.70239	10.422
BnaA09g35980D	2.28767	9.34774e-17	1.88584e-15	13.2485	14.688	11.5408	2.63372	2.78298	2.47295
BnaA02g01030D	-2.21508	9.4727e-17	1.90922e-15	0.748044	0.692567	1.05925	3.71377	4.43679	3.70681
BnaA10g02380D	-2.01503	9.56593e-17	1.92678e-15	3.38933	3.16453	2.88125	12.2698	12.222	14.6171
BnaC08g44680D	6.53443	9.62215e-17	1.93656e-15	3.8185	2.49603	4.30395	0	0	0
BnaC09g51060D	-2.5005	9.71691e-17	1.9547e-15	14.3194	7.04962	18.3756	83.7953	70.1149	82.3715
BnaC09g40240D	-2.44308	9.79946e-17	1.97036e-15	0.967859	1.01113	0.923625	4.91971	5.53191	6.2006
BnaA04g20040D	-2.00851	9.99491e-17	2.00871e-15	4.17236	3.55567	3.53354	14.5649	13.3863	18.1735
BnaC09g21760D	2.18729	1.03331e-16	2.0747e-15	22.0898	24.533	16.5553	5.09977	5.20296	3.73618
BnaAnng00920D	-2.4918	1.04142e-16	2.08998e-15	34.6403	25.7224	33.4382	143.423	128.68	282.759
BnaC08g46620D	6.55664	1.04762e-16	2.10043e-15	10.4955	18.2561	7.90892	0	0	0
BnaA03g08500D	-2.01571	1.09626e-16	2.1948e-15	12.2731	11.0089	9.06379	56.9434	37.9948	39.762
BnaC08g22900D	6.50676	1.10663e-16	2.21452e-15	1.22297	1.19747	1.50347	0	0	0
BnaA07g26980D	-2.90946	1.11714e-16	2.23449e-15	1.00841	0.656859	1.61206	10.3152	7.63169	8.30939
BnaA07g07050D	-3.64137	1.13998e-16	2.27909e-15	0.069647	0.173465	0.358632	2.71272	3.49222	2.28407
BnaA09g13620D	-2.15591	1.14915e-16	2.29635e-15	7.65194	6.42609	11.8003	37.0271	34.2775	44.6931
BnaCnng24680D	6.52519	1.17458e-16	2.34604e-15	3.61912	1.99568	3.21768	0	0	0
BnaC06g39270D	-6.51051	1.19699e-16	2.38854e-15	0	0	0	25.0703	28.6888	23.3977
BnaA05g09830D	-2.41445	1.20167e-16	2.39674e-15	48.3918	34.4293	35.079	321.793	182.607	157.477
BnaA06g40660D	3.42207	1.2369e-16	2.46516e-15	48.8463	133.69	34.0939	7.51612	4.14287	6.27599
BnaA06g33850D	3.34885	1.24786e-16	2.48534e-15	8.98511	25.0186	9.69024	1.20637	1.16222	1.37961
BnaC05g03270D	2.78081	1.25824e-16	2.5031e-15	3.6364	6.09277	3.49515	0.421114	0.665792	0.711188
BnaC01g39910D	3.11261	1.33506e-16	2.65276e-15	27.7076	16.0909	15.8276	1.43906	3.33616	1.5682
BnaA08g00830D	-6.53996	1.34669e-16	2.67459e-15	0	0	0	9.12561	5.29128	10.9489
BnaA09g10870D	2.43937	1.40573e-16	2.78792e-15	27.8985	34.9068	23.1884	6.42782	3.86758	5.24417
BnaC03g10260D	4.38025	1.4233e-16	2.82143e-15	11.4487	20.2056	7.5789	0.284377	0.679501	0.499229
BnaA06g17880D	2.76125	1.42412e-16	2.82173e-15	4.56493	3.91775	4.43155	0.559547	0.742841	0.453246
BnaC08g42310D	6.48936	1.4313e-16	2.83462e-15	4.81374	5.84008	4.64895	0	0	0
BnaA09g18060D	6.48731	1.45212e-16	2.87289e-15	2.13223	2.36521	1.88125	0	0	0
BnaC04g52930D	-4.05959	1.45267e-16	2.87289e-15	0.473664	0.183455	0.606646	10.6585	6.59602	8.80212
BnaA10g25560D	-3.22339	1.45463e-16	2.87542e-15	0.612456	0.346879	0.334668	4.05076	5.25261	3.93647
BnaA10g26240D	-3.70641	1.46079e-16	2.88625e-15	2.24981	0.467024	0.85276	21.4261	16.6801	16.8301
BnaA03g56960D	-2.89932	1.46701e-16	2.89717e-15	1.2878	0.806145	0.822861	9.0565	7.06399	7.10059
BnaC03g66740D	-2.1936	1.47778e-16	2.91707e-15	1.331	1.88159	1.62696	7.12955	9.24323	5.9991
BnaA03g24600D	-3.054	1.48516e-16	2.93027e-15	0.273826	0.470531	0.256196	2.5511	3.5	2.91497
BnaA03g24380D	-2.73728	1.51447e-16	2.98671e-15	1.91468	3.38828	1.75524	19.1761	19.0406	12.1982
BnaA06g23550D	-6.49955	1.51646e-16	2.98922e-15	0	0	0	6.66963	5.70127	7.28724
BnaA09g52300D	5.63425	1.52211e-16	2.99897e-15	14.6057	8.61994	11.7718	0.161432	0	0.141894
BnaC03g63010D	-2.05504	1.53919e-16	3.03121e-15	13.2095	12.5175	11.8447	63.187	60.6346	37.8169
BnaA01g17510D	-2.56019	1.54384e-16	3.03893e-15	0.944836	1.15827	0.577499	6.05739	4.2582	6.23225
BnaA06g34720D	-5.02446	1.55298e-16	3.05427e-15	0.0513362	0	0.212755	5.86586	4.36674	2.90875
BnaC02g47640D	-2.54883	1.55623e-16	3.05903e-15	0.845198	0.563976	0.806539	4.5933	4.57076	4.42457
BnaAnng22250D	5.97322	1.61518e-16	3.17048e-15	4.56121	4.2586	3.83038	0.0588795	0	0
BnaAnng27160D	2.99493	1.63739e-16	3.21259e-15	6.82023	8.25685	7.96312	1.15262	0.734654	0.77748
BnaA08g31040D	-2.41321	1.68549e-16	3.30387e-15	0.782602	0.846631	0.567327	4.44839	3.89495	3.7878
BnaA08g04360D	3.38436	1.69136e-16	3.31384e-15	22.2956	45.5508	14.5684	2.10752	1.91553	2.97335
BnaC08g45190D	6.47545	1.7125e-16	3.3537e-15	3.56479	2.92577	3.01542	0	0	0
BnaC05g35070D	4.42088	1.73439e-16	3.39499e-15	3.33941	3.56205	3.27477	0	0.263286	0.0852448
BnaC04g00970D	-4.3018	1.77097e-16	3.46499e-15	0.274027	0.0647052	0.351573	6.62472	6.60241	4.12716
BnaC02g43860D	-5.63134	1.83588e-16	3.58866e-15	0.130066	0.124113	0	10.5389	7.95739	11.3252
BnaA06g03640D	2.08382	1.89196e-16	3.69655e-15	20.5369	26.2656	17.1339	5.6296	4.13977	5.05388
BnaC07g22080D	2.37988	1.93648e-16	3.78179e-15	22.2364	41.2067	21.9061	4.98804	5.53054	5.0556
BnaA08g21240D	2.42655	1.98703e-16	3.87872e-15	3.32738	5.24715	4.01884	0.802463	0.542406	0.875889
BnaC07g34180D	2.39745	2.00149e-16	3.90514e-15	28.2721	23.5704	29.9082	7.66205	3.85033	3.57775
BnaA09g39240D	3.28051	2.01318e-16	3.92612e-15	21.2207	15.7199	18.5178	2.1176	0.503558	2.65518
BnaC09g40460D	-3.05896	2.01974e-16	3.93708e-15	2.26648	2.16651	0.788856	19.4088	15.6936	12.579
BnaC03g13210D	-2.8319	2.05372e-16	4.00149e-15	1.39362	3.60824	2.72752	20.8642	15.7856	22.7178
BnaA06g04200D	2.14272	2.05484e-16	4.0018e-15	111.075	143.525	105.304	34.5225	24.946	18.7481
BnaA07g35460D	2.86222	2.05833e-16	4.00491e-15	4.78896	5.85403	4.19185	0.72586	0.438455	0.77295
BnaA03g36080D	-2.02674	2.0577e-16	4.00491e-15	4.82532	3.64591	4.9973	19.0083	13.9004	22.4478
BnaA07g34710D	2.64615	2.06518e-16	4.01638e-15	20.973	17.0991	24.1786	2.44482	4.68623	2.6803
BnaC03g38300D	-2.52287	2.10799e-16	4.09585e-15	2.60955	1.53636	1.59259	12.5941	8.70219	12.436
BnaA05g13900D	3.16277	2.21099e-16	4.294e-15	17.5959	25.4319	14.1139	3.04723	1.69566	0.920608
BnaC08g43200D	-2.27631	2.28284e-16	4.43151e-15	19.5603	15.2432	24.4872	134.775	74.1167	92.2628
BnaCnng56570D	-6.4802	2.31835e-16	4.49837e-15	0	0	0	1.7165	1.07912	1.48571
BnaC08g20340D	-2.00216	2.3582e-16	4.57358e-15	7.89037	7.09891	9.04636	31.4258	42.6923	25.8431
BnaA01g27130D	-5.70909	2.44744e-16	4.73793e-15	0.0978053	0	0	6.45245	3.26555	2.97159
BnaC06g40430D	-3.68993	2.54416e-16	4.92066e-15	0.212161	0.123293	0.246928	3.37106	3.41443	1.76632
BnaA10g15770D	2.45439	2.54743e-16	4.92472e-15	94.4589	120.935	76.7341	23.628	10.6186	17.3752
BnaA01g06160D	2.18266	2.64315e-16	5.10509e-15	12.0605	12.7902	11.773	2.1302	2.61043	3.0393
[truncated: 2,576 more rows]

## Sheet: WS1P vs. YS1P
Supplementary Table S3. The DEGs in the comparison group of WS1P vs. YS1P
id	log2FoldChange	pvalue	FDR	WS1P_1	WS1P_2	WS1P_3	YS1P_1	YS1P_2	YS1P_3
BnaA02g15190D	6.79746	3.72678e-209	1.47539e-204	624.486	575.885	595.199	6.30865	4.05004	4.67245
BnaA01g12040D	-4.04788	2.02419e-165	4.00679e-161	18.1346	18.7062	18.1879	299.64	303.176	291.702
BnaA04g17710D	-7.36929	8.97222e-163	1.184e-158	0.962563	0.831879	1.59485	184.947	213.404	204.746
BnaA10g25030D	4.20058	1.34346e-162	1.32966e-158	735.531	689.401	712.599	38.5718	35.9564	36.2898
BnaC03g73280D	-8.01614	5.05313e-158	4.00097e-154	1.38216	0.944651	0.816832	268.608	309.342	293.311
BnaC01g40210D	7.37923	7.97817e-153	5.26413e-149	214.944	205.971	242.911	1.54467	0.729067	1.35979
BnaC01g19060D	5.1857	1.41186e-150	7.98488e-147	465.17	439.831	592.608	12.7481	12.6445	14.7491
BnaA08g21880D	6.4709	8.31075e-140	4.11268e-136	69.9882	63.1158	66.7307	0.638001	0.665344	0.790679
BnaC08g36090D	5.57676	1.91888e-137	8.44073e-134	74.5371	84.3799	68.8756	1.60799	1.56123	1.22808
BnaCnng75920D	-11.539	4.14493e-136	1.64093e-132	0.234553	0.0565596	0.0985446	597.81	530.908	677.247
BnaC08g15790D	-5.41429	9.68862e-136	3.48694e-132	6.85811	5.3858	8.16511	302.795	273.786	321.873
BnaCnng52300D	5.67604	1.18273e-133	3.90192e-130	262.74	226.354	274.246	5.52353	4.01579	4.62495
BnaC06g14590D	7.47312	1.65824e-126	5.04985e-123	177.421	186.284	183.625	1.42607	0.914909	0.427148
BnaA03g06330D	6.8957	2.81729e-125	7.96669e-122	101.135	114.601	105.713	0.916465	0.76047	0.770467
BnaCnng02360D	13.423	3.21015e-125	8.47244e-122	1494.26	1678.38	1679.91	0.069005	0	0.0686065
BnaA07g34490D	3.56391	3.68807e-123	9.12543e-120	178.242	175.352	195.527	15.3131	14.3101	16.608
BnaA07g20510D	-6.66754	5.7754e-122	1.34496e-118	3.75184	5.2772	4.61653	562.344	502.109	365.518
BnaC04g39940D	-3.83851	2.86554e-120	6.30244e-117	30.6754	28.3877	29.9719	446.233	442.721	385.843
BnaA06g10330D	5.65357	6.98854e-118	1.45615e-114	122.099	139.29	130.952	2.46021	2.64095	2.24141
BnaA10g27230D	-5.9648	4.81545e-116	9.53194e-113	0.816281	0.793529	1.07552	59.6986	57.3186	62.2177
BnaA03g27890D	4.82435	9.57008e-115	1.80414e-111	631.224	669.03	634.785	19.9023	16.8801	25.3746
BnaC01g38940D	4.56178	1.06608e-113	1.9184e-110	59.0207	47.7874	50.6935	1.99846	2.40378	2.03765
BnaA07g36480D	4.79963	2.23187e-107	3.84163e-104	95.4831	93.2151	101.313	2.80451	2.99025	4.1576
BnaA02g01340D	5.9324	9.47799e-106	1.56343e-102	63.0982	45.5679	58.1475	1.11309	0.716329	0.721415
BnaA09g25890D	4.72858	1.5749e-105	2.49395e-102	116.205	110.61	116.943	3.10391	4.85149	4.31123
BnaC02g11570D	4.82961	2.08629e-101	3.17669e-98	408.032	453.949	363.402	15.3764	14.9556	10.4654
BnaA05g07580D	5.14448	4.53594e-101	6.65086e-98	111.656	98.5972	129.366	3.77385	2.62264	2.7163
BnaC07g17220D	3.33571	8.81593e-100	1.24648e-96	81.5878	81.5938	76.6796	8.08585	8.14141	7.09957
BnaA07g35740D	7.17444	1.67969e-99	2.29301e-96	61.6685	58.3579	49.4762	0.466244	0.141243	0.429624
BnaA06g38980D	7.20917	2.17709e-97	2.87297e-94	605.536	661.858	457.833	5.28843	2.5331	2.32313
BnaCnng02200D	4.06735	7.70766e-96	9.84318e-93	43.8274	44.3783	40.666	2.96147	2.297	2.34627
BnaC02g16630D	3.30003	2.79151e-94	3.45354e-91	179.918	190.438	191.878	21.1285	17.3785	17.9365
BnaCnng02040D	7.18887	3.03092e-94	3.6361e-91	25.8901	22.7639	22.3425	0.101544	0.118237	0.200323
BnaA03g19990D	-4.74456	3.00756e-93	3.50195e-90	2.27509	2.10729	2.35337	60.3708	72.4861	55.4147
BnaCnng02240D	4.22977	2.47242e-92	2.79658e-89	25.2968	22.8053	23.6428	1.21071	1.25281	1.2603
BnaC03g04340D	4.29165	2.84111e-92	3.12435e-89	152.722	176.017	150.433	9.68558	7.63331	6.44666
BnaC01g15960D	6.2014	8.8259e-92	9.44347e-89	125.32	111.365	135.709	1.3838	1.26588	1.77159
BnaA02g21420D	-8.64988	2.2772e-91	2.34996e-88	0.144039	0	0.223954	78.0432	56.242	62.1269
BnaA05g31170D	-4.44514	2.31499e-91	2.34996e-88	3.73969	3.34348	4.38438	91.2234	81.4354	86.1974
BnaA03g48950D	-4.68678	2.85695e-90	2.8276e-87	29.1234	32.5554	19.6062	656.74	753.007	675.524
BnaC05g02150D	5.46388	3.61076e-90	3.4865e-87	240.077	214.435	294.159	6.60866	5.42936	3.80418
BnaAnng27100D	7.40526	2.33194e-89	2.19808e-86	445.646	517.292	409.966	2.34906	3.58962	0.740033
BnaA05g07370D	-4.48938	9.20004e-89	8.47024e-86	7.40605	4.93398	5.97639	144.89	121.439	147.872
BnaC09g45670D	4.99521	3.57452e-88	3.21617e-85	80.7124	64.3805	68.4497	2.57938	1.56527	2.23197
BnaA07g13930D	2.6741	3.39554e-83	2.93549e-80	59.9911	58.2617	57.4346	8.6516	8.93096	9.5096
BnaA09g16620D	-3.78781	3.41087e-83	2.93549e-80	31.1301	29.7796	26.3216	472.298	401.639	346.926
BnaA03g42520D	4.80657	7.39781e-83	6.23131e-80	79.6429	84.9713	84.3139	2.19569	2.34868	3.67536
BnaC06g39330D	-4.69962	7.76292e-83	6.40263e-80	0.87159	0.816281	1.05938	24.0103	22.7508	28.301
BnaAnng30370D	2.71541	3.0351e-82	2.45217e-79	271.441	257.725	257.981	37.2896	42.1091	37.5869
BnaA08g23190D	-4.16986	6.5844e-82	5.2134e-79	8.1161	6.18376	6.16379	114.595	115.542	147.617
BnaC07g41870D	3.50045	1.20019e-80	9.31654e-78	76.7797	73.0023	76.4976	6.62838	6.65781	6.05388
BnaC06g40450D	-6.84713	8.27768e-80	6.30202e-77	0.450317	0.241038	0.379783	49.9607	53.9546	39.127
BnaA10g06640D	4.3791	1.06697e-79	7.96987e-77	68.4424	92.0186	90.8516	5.06107	4.02815	3.45629
BnaCnng18330D	6.18513	1.96404e-79	1.43989e-76	110.977	89.8885	101.121	1.40902	0.895091	1.27074
BnaC06g39350D	-5.28384	5.55564e-79	3.99895e-76	0.284868	0.296048	0.215843	11.4576	10.5637	11.6006
BnaA04g03590D	2.71977	4.76476e-78	3.36843e-75	132.114	121.607	126.44	18.7457	18.473	19.3483
BnaA04g08570D	-8.29334	6.20675e-78	4.31086e-75	0.604607	0.166799	0.294851	187.49	127.453	117.282
BnaA01g14870D	4.16424	8.17222e-78	5.5781e-75	79.7081	105.941	81.3799	5.59621	4.79532	4.28211
BnaA03g30440D	-5.03678	1.22221e-76	8.201e-74	32.6269	54.9552	29.462	1144.31	1419.5	1291.16
BnaC06g39380D	-4.52065	3.82901e-76	2.52645e-73	2.05174	1.81199	2.88356	46.1756	59.035	54.973
BnaA02g09210D	-8.22483	6.73031e-76	4.36797e-73	0.389129	0.28075	0.166351	119.063	100.581	110.742
BnaA09g01540D	4.09467	1.19041e-75	7.60113e-73	38.2923	40.918	35.8545	2.63751	2.12241	1.7077
BnaA03g07490D	8.33788	1.03126e-74	6.48039e-72	481.175	238.886	210.941	0.494381	1.13619	0.495957
BnaA02g31980D	-3.89809	2.96868e-74	1.83636e-71	79.5568	83.9603	102.657	1563.73	1359.77	1107.79
BnaC04g41260D	4.09434	5.53818e-74	3.37309e-71	34.7904	32.9971	35.2457	1.93658	1.79911	2.03715
BnaC03g22030D	7.69117	1.56071e-73	9.36165e-71	45.5722	31.3648	46.451	0.209554	0.2317	0.0294096
BnaC01g16110D	-3.62027	1.7104e-73	1.01064e-70	4.38529	4.37298	3.92621	50.7676	60.0172	45.9151
BnaC07g39860D	4.58819	4.28088e-73	2.49229e-70	522.61	678.333	618.776	22.4706	18.5263	31.869
BnaA09g19890D	-4.46534	4.53082e-73	2.59957e-70	2.01442	2.55315	1.44962	49.4718	45.168	42.8161
BnaC09g08540D	-5.34455	7.93262e-73	4.48635e-70	5.4171	5.7804	2.95504	191.522	240.105	169.825
BnaA01g07350D	3.3716	8.82015e-73	4.91804e-70	34.4348	31.9554	33.2634	3.33934	2.86551	3.26248
BnaC03g62490D	-4.89	1.32218e-72	7.26996e-70	5.25409	3.21233	3.983	115.616	110.556	150.782
BnaA03g27500D	3.3705	2.08579e-72	1.13115e-69	113.679	109.575	110.561	9.93086	9.24766	11.193
BnaAnng00140D	2.86261	2.62002e-72	1.40168e-69	77.1479	89.0937	84.7619	10.3058	11.1502	12.3462
BnaA06g16460D	-3.63164	3.83157e-72	2.02251e-69	5.32518	4.14224	4.23101	51.5687	60.1094	60.9667
BnaA09g00410D	3.2268	1.35837e-71	7.07586e-69	69.9196	72.1549	68.9901	7.34992	7.55658	7.12939
BnaA08g23110D	5.36703	4.44293e-71	2.2843e-68	34.867	39.3432	39.0824	0.495295	0.922136	1.05758
BnaC01g10040D	12.2328	6.15623e-71	3.1246e-68	344.102	464.928	477.413	0	0	0
BnaA09g03940D	-4.87977	6.61798e-71	3.31645e-68	0.834377	0.612371	0.685856	18.5639	24.2014	23.6693
BnaA09g51480D	-9.18492	9.83013e-71	4.86456e-68	0	0.105579	0.377801	152.389	160.094	170.766
BnaC03g75880D	-3.05741	5.76945e-70	2.81984e-67	4.16026	4.26182	4.32538	39.4845	34.091	35.992
BnaA09g16810D	2.6772	1.233e-69	5.95283e-67	206.602	196.886	188.303	27.6085	30.9542	32.8898
BnaC01g17810D	3.87364	5.25899e-69	2.50841e-66	48.1047	39.9878	48.2009	2.73001	3.21542	3.09335
BnaA01g29630D	-5.64417	6.46085e-69	3.04498e-66	0.470715	0.597073	0.642671	38.4125	32.0275	22.9861
BnaC06g39690D	-5.95876	6.76356e-69	3.15015e-66	0.0569551	0.0394427	0.0844785	4.08401	4.30671	4.08936
BnaC05g42780D	5.54138	1.20407e-68	5.54279e-66	82.8624	118.372	96.713	2.83811	1.45877	1.48985
BnaA01g15490D	-6.64848	1.45831e-68	6.63597e-66	0.38309	0.316286	0.419948	47.9757	50.232	33.127
BnaC08g32920D	3.85201	3.04798e-68	1.37121e-65	60.779	75.7106	63.9363	4.17795	5.34978	3.79484
BnaC04g17230D	5.07867	3.74098e-68	1.66406e-65	20.4376	19.1157	22.7143	0.434105	0.534457	0.76016
BnaC01g04590D	4.90183	4.66643e-68	2.0301e-65	13.3271	14.3316	16.0165	0.441497	0.600274	0.340597
BnaC09g37940D	-4.20209	4.61708e-68	2.0301e-65	5.48194	7.76196	4.7368	115.174	101.463	124.431
BnaC08g03560D	6.62333	1.00833e-67	4.33898e-65	154.94	156.341	170.797	0.743297	1.50582	1.78064
BnaA08g14070D	-2.62428	1.14613e-67	4.87895e-65	5.03197	4.60279	5.14573	30.0032	29.5237	30.2532
BnaA08g09110D	9.93774	2.25065e-67	9.47885e-65	103.942	106.98	126.42	0	0.0537091	0.109422
BnaC06g31930D	2.97981	2.96287e-67	1.23471e-64	37.4177	42.3577	38.303	4.87092	5.32606	4.47335
BnaA05g32500D	-4.18504	1.97387e-66	8.13996e-64	6.19626	6.6773	4.86828	104.93	89.2501	121.554
BnaC03g04230D	5.45409	2.71236e-66	1.10701e-63	37.1042	39.0061	38.3499	1.07464	0.428108	0.858824
BnaC02g16490D	-3.42732	7.79826e-66	3.15026e-63	3.73129	3.75663	3.04079	37.8779	38.5323	35.6953
BnaA03g29180D	3.01855	1.03198e-65	4.12676e-63	97.6673	115.52	95.5198	11.895	11.815	13.6411
BnaA03g08200D	4.57563	2.26886e-65	8.9822e-63	20.6913	18.2775	19.3965	0.520024	0.999204	0.804793
BnaA09g33280D	-4.20314	2.44225e-65	9.57289e-63	4.55506	6.0147	3.3436	86.0008	84.4134	80.4552
BnaC03g04010D	4.85002	2.58398e-65	1.00291e-62	18.3656	18.6573	17.8054	0.826485	0.491463	0.462779
BnaCnng18310D	4.05041	1.32426e-64	5.0899e-62	105.38	85.975	91.921	4.81071	6.36508	4.75556
BnaA06g17150D	5.91348	3.4104e-64	1.29821e-61	48.9771	40.6257	33.5584	0.331143	0.574683	0.930416
BnaC09g38180D	4.57965	5.7144e-64	2.15455e-61	43.5209	43.4193	41.8567	1.25101	1.59953	2.15318
BnaC01g40000D	3.78231	5.77564e-64	2.15709e-61	72.775	67.0123	69.3755	6.1821	4.29185	4.07565
BnaC06g35340D	-7.29735	7.26989e-64	2.68979e-61	0.0521155	0.0251814	0.245427	23.2428	19.5985	23.3862
BnaA07g27830D	-4.57405	8.28977e-64	3.03874e-61	1.16795	0.995986	0.680429	26.7126	20.783	22.1231
BnaA06g29170D	3.58671	1.3601e-63	4.9399e-61	41.3374	38.764	45.0239	2.96175	3.31489	3.86808
BnaCnng02160D	5.04739	1.67606e-63	6.03215e-61	22.4793	18.3077	17.3507	0.676816	0.324387	0.633087
BnaA01g29510D	5.16156	1.84716e-63	6.58804e-61	9.73595	9.94654	11.3689	0.199756	0.257397	0.345638
BnaC04g30810D	-7.63018	2.45015e-63	8.66062e-61	0.0772669	0.520757	0.263404	95.2962	64.1521	63.5483
BnaC09g40570D	-2.81978	2.64675e-63	9.27276e-61	19.6119	15.9444	18.1662	135.123	125.049	124.554
BnaA02g19190D	3.29148	4.87777e-63	1.69391e-60	39.7182	37.4767	39.9851	3.9009	4.18085	3.71874
BnaAnng18550D	-6.45909	5.16903e-63	1.77945e-60	0.22572	0.270555	0.372949	33.1395	28.1281	26.9721
BnaA06g03570D	11.6489	6.55751e-63	2.23797e-60	143.557	133.926	163.401	0	0	0
BnaA09g52050D	-7.5221	1.0266e-62	3.47367e-60	0.51646	0.497031	0.440139	123.239	109.733	110.472
BnaC09g19920D	-3.30549	1.49371e-62	5.0114e-60	13.425	11.8753	16.0049	148.015	126.41	144.127
BnaA06g28680D	4.05021	7.68538e-62	2.55678e-59	21.5708	16.6754	21.7281	1.17656	1.03712	1.24816
BnaC04g11470D	-2.32449	1.32326e-61	4.36555e-59	140.532	136.523	128.017	625.254	705.34	720.299
BnaC06g18370D	-4.81358	1.41091e-61	4.61624e-59	0.482443	0.339187	0.230366	11.1111	9.41591	10.6256
BnaC09g39860D	-5.3885	1.62819e-61	5.28347e-59	0.251809	0.365597	0.578892	19.3799	18.3171	17.7208
BnaC03g04350D	6.10075	5.08461e-61	1.63654e-58	47.3575	47.8219	52.6011	0.5357	0.831843	0.53485
BnaC05g49290D	4.2926	6.12343e-61	1.955e-58	17.3578	21.2015	16.9439	0.960424	0.872336	0.912311
BnaC07g46040D	-4.62326	1.06721e-60	3.37999e-58	1.12871	0.547146	0.860643	22.1796	22.7961	21.1188
BnaA03g01690D	3.40528	2.67214e-60	8.39583e-58	280.395	264.984	381.928	28.1895	29.8265	27.4788
BnaA06g01510D	3.88752	2.94136e-60	9.16895e-58	18.3464	21.0901	21.8818	1.16953	1.33091	1.50593
BnaC06g15450D	3.70082	4.32249e-60	1.3369e-57	59.6249	51.0539	51.7457	4.66295	4.26955	3.34936
BnaA08g16950D	4.84161	5.42089e-60	1.66363e-57	46.3657	44.1614	52.4448	1.3749	1.10887	2.36655
BnaCnng24110D	5.36647	9.58262e-60	2.9182e-57	29.2475	29.8145	24.5944	0.977109	0.350277	0.549307
BnaA04g04350D	-5.1116	9.93228e-60	3.0016e-57	0.60186	1.08064	0.880048	35.0622	35.3938	23.9959
BnaC03g52720D	-3.58758	1.62073e-59	4.86083e-57	3.29371	3.43669	3.1076	43.0611	39.8758	34.9273
BnaC04g32070D	-2.24632	1.9944e-59	5.93656e-57	23.1256	22.5871	22.818	108.793	110.385	103.378
BnaAnng34810D	8.87122	2.65903e-59	7.85584e-57	70.8177	72.6582	64.6559	0.127229	0.06295	0.0638038
BnaC06g38710D	2.99423	5.90695e-59	1.73222e-56	99.9731	95.9958	80.893	10.5142	12.1877	11.0265
BnaA10g06850D	4.01883	6.16195e-59	1.79372e-56	80.8576	71.7067	79.7716	3.96193	3.90283	5.48309
BnaC04g47470D	-2.84304	9.03668e-59	2.61134e-56	49.8232	58.1928	47.0155	380.666	373.338	320.48
BnaC05g21140D	4.50042	1.27732e-58	3.6389e-56	23.1856	24.4173	24.7791	1.14711	0.944844	0.889713
BnaC09g10380D	-6.39754	1.27764e-58	3.6389e-56	0.288193	0.277695	0.453426	40.8842	37.4658	24.1764
BnaA03g06640D	3.08048	2.01215e-58	5.68994e-56	256.956	353.33	330.676	35.6814	34.3909	37.3986
BnaC07g18150D	4.35575	2.59537e-58	7.28709e-56	49.6852	76.7146	64.2076	3.07546	2.60384	2.77304
BnaA02g18010D	4.56019	4.22797e-58	1.17874e-55	30.2794	39.9816	29.5892	1.27414	1.59982	1.10205
BnaA09g35180D	-3.69926	6.63566e-58	1.83706e-55	6.17136	3.92847	5.04993	67.3497	67.2536	62.1515
BnaC03g57750D	-11.2657	1.34299e-57	3.69221e-55	0	0	0	142.579	151.544	128.941
BnaA09g11210D	2.23184	2.87734e-57	7.85593e-55	103.317	105.604	99.9865	22.4748	20.2741	22.3143
BnaC01g39890D	5.97453	3.60038e-57	9.7627e-55	30.9141	37.4041	39.0261	0.389213	0.614253	0.463747
BnaAnng18540D	3.78006	3.91815e-57	1.05521e-54	62.6136	72.6452	83.7733	5.48586	4.08971	5.48845
BnaAnng38910D	5.32765	4.74287e-57	1.26716e-54	46.1503	47.4422	44.1574	0.455931	1.00489	1.56451
BnaC09g17930D	3.40997	4.76918e-57	1.26716e-54	247.824	331.656	353.989	29.003	25.3256	31.2346
BnaC05g42860D	4.11705	9.73088e-57	2.56824e-54	108.616	101.618	103.78	6.77066	6.62507	3.79754
BnaA10g17430D	3.94389	3.14979e-56	8.25809e-54	38.9401	44.2861	50.5454	2.10209	2.77965	3.44087
BnaA09g01280D	6.77485	3.29567e-56	8.5837e-54	39.9866	68.5817	66.8696	0.218734	0.420715	0.643178
BnaC04g10550D	11.106	1.1484e-55	2.97151e-53	128.32	119.808	127.085	0	0	0
BnaA06g37700D	2.89704	1.38706e-55	3.56574e-53	149.936	155.544	174.935	19.721	19.0274	24.4628
BnaCnng29060D	3.95064	3.88013e-55	9.91036e-53	62.4094	58.0205	64.0566	4.6212	2.65092	3.96569
BnaA09g15720D	2.82265	4.79491e-55	1.21683e-52	87.2188	107.039	103.822	15.5869	12.8193	13.1443
BnaA03g46220D	3.6504	6.31931e-55	1.59347e-52	72.3982	66.3825	86.8307	6.68436	4.62858	6.09918
BnaC02g39910D	-8.26814	7.77488e-55	1.9481e-52	0.0551241	0	0.185805	43.4255	36.873	43.045
BnaA04g14230D	5.04614	1.45161e-54	3.61433e-52	27.4519	25.5791	20.1977	0.458222	0.983973	0.577744
BnaA07g34510D	3.01462	2.69743e-54	6.67428e-52	21.7167	19.7662	19.715	2.12744	2.77936	2.6547
BnaC06g42250D	-4.05474	2.97676e-54	7.3197e-52	1.95149	1.98048	1.32497	25.3005	32.8678	31.743
BnaA02g33970D	3.1619	3.10616e-54	7.59073e-52	37.3665	47.5035	51.4063	5.28784	4.97293	4.77001
BnaC03g25150D	-3.52027	5.48723e-54	1.33272e-51	19.0741	22.104	15.1974	218.026	243.167	182.233
BnaA04g25200D	-3.94783	6.76786e-54	1.63374e-51	2.35788	2.77338	2.60912	45.2517	44.2237	33.6688
BnaC03g03980D	6.23212	7.23214e-54	1.73523e-51	25.9982	38.8394	27.8599	0.477834	0.160041	0.374079
BnaA10g15410D	3.41846	8.9382e-54	2.13165e-51	1276.14	1230.41	957.994	115.327	83.5247	115.003
BnaAnng38290D	5.34755	1.12878e-53	2.67589e-51	46.3333	51.4634	51.6282	0.679332	1.20521	1.37942
BnaCnng18320D	5.04519	1.74381e-53	4.10928e-51	202.724	202.309	180.86	7.21332	6.56088	2.94137
BnaC04g47240D	2.92493	1.7631e-53	4.13014e-51	28.4643	27.0063	31.5041	3.56666	3.47327	4.30417
BnaA10g14420D	-3.86921	2.54376e-53	5.92381e-51	3.1868	2.77101	2.32816	47.8797	41.2564	34.2118
BnaA06g07650D	3.64323	3.5197e-53	8.14863e-51	31.6299	31.8691	33.1439	1.92584	2.71623	2.74366
BnaA01g28660D	-4.482	1.08096e-52	2.48802e-50	2.22615	2.68579	1.25282	47.2727	53.5562	44.0323
BnaC06g37960D	-5.08174	1.29317e-52	2.95927e-50	2.24567	1.1771	0.907175	55.2272	56.8316	44.7438
BnaC03g12390D	7.45861	1.61375e-52	3.67164e-50	51.8921	47.9228	45.1861	0.32239	0.243233	0
BnaA03g00820D	2.97616	1.73376e-52	3.92216e-50	61.1867	58.3105	60.525	7.84929	6.08842	8.54594
BnaA08g25920D	5.03633	2.94644e-52	6.62765e-50	32.5963	30.3987	33.7551	1.46488	0.516567	0.755633
BnaA04g25040D	6.40218	3.68685e-52	8.24626e-50	121.551	142.341	227.387	0.91032	1.18413	2.54204
BnaC06g39410D	-7.15695	4.12958e-52	9.18461e-50	0.0396668	0.0191996	0.0257795	4.76022	6.35754	4.70027
BnaC09g38420D	4.92987	5.58083e-52	1.2343e-49	77.5367	105.663	74.8452	3.41838	2.51866	1.59009
BnaA01g08560D	-3.04594	5.86179e-52	1.28923e-49	3.39749	4.27013	3.16572	31.6987	29.8976	28.5083
BnaC03g32130D	2.7419	6.03478e-52	1.31995e-49	82.8474	71.5208	78.0292	12.0646	10.0547	11.9263
BnaC03g12170D	-3.10989	8.09187e-52	1.76016e-49	9.05627	7.2572	7.81205	67.5403	64.3167	73.5235
BnaA01g06440D	-10.7988	1.24268e-51	2.68832e-49	0	0	0	135.95	140.05	128.116
BnaC07g21510D	3.83802	1.57115e-51	3.38046e-49	131.503	114.857	125.288	8.50107	5.93511	10.433
BnaC09g01650D	3.24084	1.66136e-51	3.55521e-49	114.931	120.819	148.405	12.6927	12.0707	15.5272
BnaC07g37780D	-6.72232	1.82194e-51	3.87788e-49	0.202158	0.535384	0	32.7386	32.5398	32.2191
BnaC03g04180D	6.38158	2.14331e-51	4.53216e-49	41.1393	38.315	43.0304	0.19921	0.589351	0.400564
BnaA02g08850D	4.24991	2.15223e-51	4.53216e-49	42.898	60.9704	50.3041	2.64597	2.77308	1.94947
BnaAnng25490D	-5.43269	2.17472e-51	4.55528e-49	0.26072	0.3546	0.402473	16.9365	15.2481	16.9125
BnaA06g26420D	6.3501	2.34275e-51	4.88143e-49	51.8516	93.0361	54.713	0.91908	0.243352	0.834256
BnaC08g02680D	-2.46285	2.51867e-51	5.22049e-49	7.91366	7.80539	6.92467	42.9658	45.2098	39.6566
BnaC03g75690D	-6.70308	2.78817e-51	5.749e-49	0.358487	0.0691243	0.250137	31.1962	28.6396	28.6026
BnaC01g38700D	4.35151	5.28755e-51	1.0846e-48	22.2341	27.3965	24.656	1.02454	1.27949	1.15915
BnaC02g28190D	3.6965	5.56883e-51	1.13641e-48	33.1179	32.6132	36.5188	3.34482	2.28205	1.94161
BnaA10g25110D	3.71635	8.53647e-51	1.73308e-48	35.5792	36.038	45.148	2.80302	2.3849	3.29017
BnaC06g36860D	4.03965	1.13403e-50	2.29058e-48	224.988	395.27	332.357	16.9016	16.0772	21.6689
BnaA09g37670D	-4.01163	1.51451e-50	3.04356e-48	1.25409	1.53231	1.79246	20.5836	27.588	29.2833
BnaA04g17660D	-5.11958	3.14464e-50	6.28754e-48	1.32099	2.41639	1.91433	77.6034	82.5131	50.5205
BnaC02g44680D	3.28496	3.84644e-50	7.65209e-48	19.6456	22.3618	20.3588	1.97973	2.25299	1.92771
BnaA01g05240D	-7.74321	5.63432e-50	1.11529e-47	0.0174119	0.0506279	0.0451478	9.51547	16.0694	10.5818
BnaA07g34950D	4.5462	5.8791e-50	1.15795e-47	97.4613	179.03	102.372	4.49724	4.50274	6.0709
BnaA09g19980D	3.48036	6.44723e-50	1.25734e-47	20.5066	27.5268	22.654	2.32731	2.12819	1.69491
BnaC08g19000D	-3.20493	6.43119e-50	1.25734e-47	139.613	183.372	132.302	1499.56	1187.42	1566.19
BnaA10g27170D	-3.60289	6.72243e-50	1.30458e-47	41.4805	29.5268	28.7083	488.892	352.726	383.706
BnaCnng21440D	7.59186	7.25648e-50	1.40135e-47	13.2378	14.4458	12.0083	0.0748723	0.0468082	0.0240649
BnaC03g04390D	4.24566	7.38436e-50	1.41912e-47	15.8171	12.3989	14.4224	0.80898	0.487648	0.833891
BnaA07g20200D	4.43837	1.14338e-49	2.18673e-47	14.9209	16.1592	15.9325	0.68249	0.559868	0.775402
BnaC06g39040D	-4.33565	1.29637e-49	2.4674e-47	0.765336	1.17528	0.931338	19.4871	19.6714	22.9083
BnaA06g12350D	4.08036	3.83861e-49	7.27114e-47	26.5889	30.6815	24.9955	1.29401	2.0468	1.28356
BnaA05g05010D	-6.57945	5.2865e-49	9.96606e-47	0.291347	0.225662	0.303366	40.7944	33.1955	21.5218
BnaC08g40040D	-2.63737	6.00849e-49	1.12735e-46	7.0295	7.5301	6.55637	47.4642	44.753	38.4379
BnaA02g13880D	-10.589	7.11661e-49	1.32896e-46	0	0	0	74.7787	63.3528	66.8274
BnaA09g08290D	-7.7662	8.08297e-49	1.50233e-46	0.148151	0.463588	0.031831	48.7741	96.8308	53.7595
BnaC01g39900D	3.78263	1.06734e-48	1.97453e-46	25.6354	28.2883	33.1496	2.13821	1.86794	2.07546
BnaC04g08190D	-3.8931	1.09166e-48	2.01012e-46	5.32313	3.12569	4.07578	69.4676	52.4485	66.4392
BnaA01g16860D	-9.12178	1.31133e-48	2.40344e-46	0	0.262832	0.231626	221.868	217.166	237.007
BnaC07g40350D	-3.08591	1.36305e-48	2.48672e-46	5.42256	5.75352	5.45787	50.0738	46.9568	43.057
BnaC04g49060D	-3.62754	1.46859e-48	2.66697e-46	3.26814	3.38898	4.28437	60.5946	37.5978	45.6164
BnaCnng25540D	-3.35065	1.93318e-48	3.49465e-46	2.00968	2.9187	2.40085	27.4654	24.8204	22.9314
BnaC06g39290D	-9.75361	2.02376e-48	3.64176e-46	0	0	0.106814	141.02	136.105	132.277
BnaA07g36460D	3.83549	2.08728e-48	3.73907e-46	10.6267	12.1068	12.8986	0.710524	0.992491	0.771732
BnaC03g76520D	3.62085	2.20804e-48	3.93757e-46	53.9525	59.9528	53.0476	4.99305	2.99366	4.80137
BnaA01g34410D	-2.70647	4.2938e-48	7.62275e-46	4.20568	3.30896	3.21799	23.6859	23.812	24.2168
BnaAnng02620D	-3.23954	4.69812e-48	8.30329e-46	1.61026	1.11723	1.3213	12.4883	13.2177	13.1446
BnaC06g39910D	-10.5186	5.1735e-48	9.10282e-46	0	0	0	85.1778	81.3146	96.3649
BnaC03g04240D	3.78597	6.50482e-48	1.13947e-45	5.61182	4.75128	5.53889	0.346822	0.297171	0.47172
BnaC06g40530D	-10.2279	7.49803e-48	1.30766e-45	0	0.0269457	0	57.2572	86.128	28.4682
BnaA04g05160D	-3.5839	8.07028e-48	1.40129e-45	4.39636	6.14612	4.24138	71.3989	49.9901	60.7102
BnaA03g11170D	2.56121	1.82343e-47	3.1523e-45	226.595	234.24	245.066	41.968	32.9556	42.9481
BnaA02g35130D	6.6643	2.0454e-47	3.52067e-45	15.3159	17.9275	17.7874	0.130216	0.170266	0.0859377
BnaC06g29080D	-3.33118	2.07842e-47	3.56202e-45	25.9537	25.0361	19.7279	274.02	229.382	186.298
BnaA08g19320D	8.16065	2.39175e-47	4.08133e-45	50.61	76.9368	41.4984	0.144772	0.138155	0.0707587
BnaA06g21330D	2.89899	2.41381e-47	4.1013e-45	19.909	23.9036	21.2671	2.98142	2.77137	2.79855
BnaC01g40370D	3.50268	3.83099e-47	6.4814e-45	8.82079	8.59986	8.11067	0.696211	0.791054	0.664228
BnaA10g17900D	4.48993	4.67631e-47	7.87789e-45	20.1671	26.7037	32.5021	1.36646	0.804153	1.1705
BnaAnng41370D	-6.07521	5.3874e-47	9.03737e-45	0.625137	0.201761	0.717767	40.1503	48.6902	33.5641
BnaA08g03290D	-2.65747	6.82423e-47	1.13993e-44	6.61749	6.65398	6.04829	41.749	43.2875	37.6673
BnaA03g10650D	3.13918	7.08485e-47	1.1785e-44	26.1364	26.3435	26.1044	2.13672	3.20583	3.16672
BnaA03g14470D	-6.80616	8.06141e-47	1.33533e-44	0.499501	0.324698	0.570431	78.5469	58.1706	61.8716
BnaC04g01070D	3.71474	8.39683e-47	1.38509e-44	32.4401	39.7238	40.7322	2.08492	2.44073	3.47659
BnaCnng01900D	2.87982	8.65244e-47	1.42133e-44	25.3645	28.5962	31.9035	4.07267	3.78164	3.50473
BnaC09g36390D	-3.28	8.72691e-47	1.42764e-44	162.469	136.377	168.646	1825.13	1196.51	1609.71
BnaCnng68300D	4.32245	8.95517e-47	1.45896e-44	49.6302	75.875	78.5764	3.24074	4.12461	2.32673
BnaC05g45920D	2.76083	1.35912e-46	2.20517e-44	59.0518	52.4202	54.2744	8.55319	6.65563	8.94339
BnaA06g02010D	5.39683	2.00702e-46	3.22991e-44	42.766	38.8254	25.2251	0.572555	0.628978	0.983956
BnaC02g14180D	-2.46044	3.09848e-46	4.96622e-44	24.8116	25.563	23.15	145.386	123.824	126.695
BnaA10g23070D	2.81465	4.73487e-46	7.55842e-44	242.456	237.934	224.582	38.3002	30.6639	27.1341
BnaA06g16920D	2.4959	4.81936e-46	7.6624e-44	34.0095	35.2876	35.5651	6.73966	5.59307	6.54658
BnaA03g08940D	-5.36237	5.73243e-46	9.07765e-44	0.506667	0.303008	1.04194	30.5231	24.3572	31.8967
BnaC01g07210D	2.32988	6.83504e-46	1.07806e-43	72.6918	68.6514	68.7701	12.8898	14.1576	13.8415
BnaC09g41840D	2.67623	9.33615e-46	1.4667e-43	121.966	138.771	130.956	23.0922	20.072	16.954
BnaA08g21350D	4.07168	9.97032e-46	1.56014e-43	19.1212	20.1682	22.8913	1.30458	0.814886	1.34438
BnaA05g13530D	-7.09323	1.03724e-45	1.61667e-43	0.0982153	0.0716619	0.0215014	12.6977	13.6589	8.80607
BnaA02g04010D	2.29495	1.21843e-45	1.89163e-43	42.7853	47.8829	44.1861	9.36043	9.77284	8.04732
BnaC06g39740D	-10.3118	1.2787e-45	1.97744e-43	0	0	0	58.1097	52.1729	55.9628
BnaC03g17700D	2.83178	1.41923e-45	2.18621e-43	49.6728	53.8751	57.2974	7.88351	7.02602	6.52983
BnaC03g77160D	-4.53693	1.47736e-45	2.26695e-43	10.1477	10.7395	6.37239	210.052	303.594	157.106
BnaC06g39950D	-10.2976	1.61996e-45	2.47616e-43	0	0	0	96.038	88.104	89.8806
BnaC01g40560D	6.32666	1.68414e-45	2.56436e-43	20.3414	25.203	29.6441	0.314839	0.304732	0.123676
BnaC05g35500D	4.07702	1.78782e-45	2.7118e-43	16.5124	15.3788	17.8811	0.555993	1.08198	1.15645
BnaC03g07610D	3.32316	1.96128e-45	2.96356e-43	62.9886	62.2313	67.2756	6.378	7.667	4.5646
BnaC01g12620D	-3.83014	2.09789e-45	3.15793e-43	1.24748	2.12205	1.62244	27.6378	22.4709	23.4792
BnaA10g07360D	3.14541	2.65412e-45	3.96506e-43	11.8964	13.399	16.0445	1.30304	1.73749	1.53127
BnaA08g22210D	3.12952	3.6144e-45	5.37934e-43	70.4522	73.1833	65.8432	9.59656	6.64117	6.86454
BnaAnng23640D	-2.60955	3.84103e-45	5.69522e-43	7.77089	9.03116	7.22185	46.3321	47.37	52.5324
BnaA02g00740D	-4.50959	5.33681e-45	7.88355e-43	7.02193	11.3592	9.22511	230.84	284.467	143.639
BnaC01g38680D	10.3419	7.03621e-45	1.03553e-42	127.814	117.775	76.567	0	0	0
BnaA09g49870D	-2.87152	7.3939e-45	1.08414e-42	3.55192	3.12348	3.31062	21.1677	27.084	25.227
BnaC04g40620D	2.76032	8.33331e-45	1.21737e-42	43.5675	47.879	45.7175	7.72903	6.30757	5.74127
BnaC08g15900D	-2.21519	9.70063e-45	1.41191e-42	179.393	181.797	195.508	893.865	762.17	942.831
BnaA09g03960D	5.14692	1.05567e-44	1.53087e-42	178.728	127.95	82.9367	4.59691	2.45241	2.8761
BnaA08g10010D	2.67749	1.71139e-44	2.47271e-42	17.6259	19.4127	20.5502	2.99852	2.57143	3.28462
BnaC07g36930D	-2.71534	2.0804e-44	2.99494e-42	14.0947	13.5515	13.5045	95.9651	95.0961	76.1277
BnaA03g30030D	3.07167	2.45784e-44	3.52548e-42	45.2366	54.9925	46.4055	5.94426	4.67788	6.46901
BnaC08g02810D	-10.2298	3.61652e-44	5.16875e-42	0	0	0	112.261	92.7212	133.745
BnaA06g06650D	-3.30552	3.89296e-44	5.54382e-42	10.7047	7.24126	12.18	106.739	102.506	100.138
BnaA10g06840D	-4.34313	4.1648e-44	5.90969e-42	0.570267	0.622536	0.36771	10.1723	10.4661	12.8953
BnaA10g11420D	-2.85031	4.72676e-44	6.68314e-42	1.03861	0.851473	0.976726	7.11148	6.6652	7.59917
BnaA09g04280D	3.72644	8.5356e-44	1.20255e-41	17.2748	20.0793	17.9806	1.67088	1.198	1.10303
BnaA08g03240D	4.43944	9.50201e-44	1.33395e-41	57.9138	47.7239	47.1919	1.95931	2.45652	1.94407
BnaCnng09750D	3.79088	1.14796e-43	1.60589e-41	26.6392	21.0816	28.306	1.4664	1.82796	1.82539
BnaC08g25050D	-5.25996	1.15471e-43	1.60964e-41	0.853622	1.09706	1.446	50.4634	37.3464	58.7313
BnaA02g33930D	3.44225	1.82172e-43	2.53052e-41	99.4946	112.729	88.7029	9.93223	10.792	6.52307
BnaA06g08210D	-2.72162	2.77344e-43	3.83908e-41	2.22314	2.3337	2.38734	14.8199	17.2427	14.29
BnaC06g39250D	-9.95954	3.54838e-43	4.89466e-41	0	0.0492136	0	62.9607	47.3375	160.427
BnaA02g00540D	-2.19706	3.77696e-43	5.19187e-41	429.259	429.08	347.032	1899.73	1732.2	1826.33
BnaAnng31150D	-2.88889	4.51218e-43	6.18106e-41	23.4336	20.5729	20.781	179.976	168.322	130.321
BnaA10g27200D	-4.17405	5.75916e-43	7.86205e-41	0.325748	0.514602	0.221586	7.04626	7.0223	6.45582
BnaAnng10750D	2.18798	7.86753e-43	1.07034e-40	60.1169	54.3559	58.6566	13.0549	11.3809	12.9774
BnaCnng13700D	3.00883	8.02895e-43	1.08856e-40	16.5348	12.6134	18.4713	2.05152	1.78353	1.97515
BnaA05g22260D	4.65178	8.14123e-43	1.10001e-40	9.67299	9.20534	10.8315	0.188079	0.366048	0.525677
BnaA10g08410D	-9.23738	8.43627e-43	1.136e-40	0.125332	0.243039	0.106852	257.361	395.35	71.0978
BnaC05g45710D	3.93987	1.22229e-42	1.64031e-40	70.0046	48.0202	71.4711	3.21278	4.52689	3.91263
BnaA02g36500D	2.6401	1.26838e-42	1.69642e-40	92.4377	90.2098	84.5139	14.2737	11.401	15.2437
BnaC01g41230D	-8.71826	1.28376e-42	1.7112e-40	0.138669	0	0	52.7055	41.0102	40.8179
BnaC07g36360D	-5.37169	2.35928e-42	3.13428e-40	0.513229	0.799835	0.43816	29.7398	26.5296	23.5471
BnaC04g35170D	-2.98315	2.39828e-42	3.17543e-40	2.50067	2.36376	2.60872	16.1856	21.1045	22.6776
BnaC04g13040D	7.0054	3.33341e-42	4.39888e-40	28.9656	30.2897	32.4459	0.0827955	0.165873	0.250742
BnaC08g44590D	10.0367	4.23425e-42	5.5691e-40	84.0395	61.235	67.0146	0	0	0
BnaA01g18750D	3.45393	4.34906e-42	5.70115e-40	21.4047	26.3585	26.1072	1.79779	2.52454	2.04048
BnaC01g07420D	3.68975	4.55818e-42	5.95557e-40	24.6442	24.1701	30.0637	2.34542	1.48358	1.98582
BnaA09g33900D	-3.42683	5.77457e-42	7.52005e-40	3.42362	4.60062	3.30815	35.9742	40.0402	44.9684
BnaC03g30970D	-4.04667	7.84871e-42	1.01876e-39	1.10241	1.35995	1.08363	16.4233	27.5187	16.9139
BnaC08g02750D	-9.23787	1.1394e-41	1.47411e-39	0	0	0.0405877	42.8373	33.1734	33.1856
BnaC08g33400D	4.32372	1.36713e-41	1.76298e-39	6.3024	6.95697	6.27316	0.250074	0.325669	0.328568
BnaC03g23710D	4.05204	1.71919e-41	2.20978e-39	35.0573	58.5222	59.352	2.62319	2.64561	3.30443
BnaA03g27420D	3.71363	1.78336e-41	2.28483e-39	108.992	138.231	112.489	12.0987	8.26923	6.33018
BnaA08g20600D	3.29976	1.78995e-41	2.28588e-39	12.209	11.355	13.6446	1.35122	1.01604	1.31076
BnaA06g26170D	-2.93698	2.07721e-41	2.6442e-39	3.29414	2.59309	3.27447	23.2526	27.7977	20.4396
BnaA05g28250D	-2.49629	2.24542e-41	2.84917e-39	45.6967	34.8987	38.0622	212.76	225.138	206.113
BnaA01g34010D	-2.11098	2.30037e-41	2.90957e-39	14.5954	16.0571	14.8612	69.0899	63.5457	61.3348
BnaCnng30080D	9.15338	2.34044e-41	2.95082e-39	77.2184	78.335	82.7441	0	0	0.105073
BnaC03g17580D	2.9236	2.85266e-41	3.5852e-39	29.7462	30.5082	32.302	4.33996	3.90536	3.58991
BnaC08g26570D	-5.52314	2.90758e-41	3.64266e-39	0.46807	0.149996	0.225761	17.1589	12.5134	15.4909
BnaA09g09460D	-7.45651	3.1259e-41	3.90383e-39	0.334808	0.158065	0	35.7102	54.4245	30.1201
BnaCnng22600D	3.94496	3.79487e-41	4.72437e-39	65.9288	43.1629	47.0244	3.54733	3.75865	2.21863
BnaA10g06370D	3.34673	4.47317e-41	5.55135e-39	30.2954	33.3294	30.8904	2.7537	2.78664	3.39282
BnaC01g04600D	9.92398	5.98377e-41	7.40286e-39	286.561	233.105	303.165	0	0	0
BnaA05g24170D	-2.16533	6.45354e-41	7.95917e-39	138.43	110.806	133.504	563.625	564.167	611.398
BnaC09g38450D	-4.06302	9.28438e-41	1.14149e-38	15.1182	11.0962	12.6062	260.408	275.835	143.961
BnaC06g40410D	-4.14125	1.51515e-40	1.85707e-38	1.07697	0.603446	1.25724	19.9176	16.2485	19.0142
BnaA03g09320D	-6.8773	1.607e-40	1.96356e-38	0.057502	0.166736	0.150647	26.7036	20.0707	17.5783
BnaC01g38980D	6.88659	1.96027e-40	2.38785e-38	27.3468	37.7544	22.0901	0.324493	0	0.19624
BnaA06g33690D	-4.68898	2.01696e-40	2.44937e-38	0.530718	0.627088	0.407603	14.2014	16.7059	12.5431
BnaA08g03050D	5.73485	2.37588e-40	2.87641e-38	60.8834	53.5675	73.7111	1.68462	0.565322	0.579667
BnaA08g16920D	3.52448	2.52009e-40	3.04128e-38	81.3811	77.9073	77.971	7.54709	4.20617	7.45879
BnaA07g24320D	-2.89954	2.52742e-40	3.04128e-38	4.3964	6.24928	5.57277	37.465	41.5845	40.8734
BnaC03g11160D	3.15093	2.53865e-40	3.04554e-38	42.7452	35.1249	39.6646	4.90955	3.5802	4.308
BnaA02g17550D	4.08055	2.59476e-40	3.10344e-38	17.9869	25.4767	22.8163	1.35714	1.11389	1.13496
BnaC06g05990D	-7.69985	3.15963e-40	3.76767e-38	1.85608	2.40111	0.476998	595.421	781.096	169.434
BnaC01g39340D	6.60202	3.22103e-40	3.82935e-38	11.4564	11.7249	13.0253	0.0784562	0.116292	0.0781272
BnaA09g10900D	2.44486	3.29249e-40	3.90258e-38	47.8831	47.9324	47.9732	9.66947	8.1579	7.65325
BnaA02g07730D	4.49875	4.03996e-40	4.77427e-38	13.6592	14.2069	11.4669	0.73846	0.52721	0.340043
BnaA04g28700D	-3.97772	5.1472e-40	6.06465e-38	1.81301	1.68941	2.22577	33.9421	37.8302	22.7333
BnaA01g10520D	-9.97891	6.81293e-40	8.00347e-38	0	0	0	167.928	177.398	84.4526
BnaA03g00180D	-3.40834	7.73951e-40	9.06508e-38	0.680257	0.716958	0.785777	7.25095	8.60093	8.08191
BnaA09g51430D	-9.10567	8.23148e-40	9.61286e-38	0	0	0.0538565	37.6125	52.3521	38.4762
BnaC08g44900D	9.83	8.26964e-40	9.62902e-38	43.8115	60.9317	46.0483	0	0	0
BnaC05g42900D	9.17766	8.94228e-40	1.03817e-37	164.107	189.348	106.795	0	0.180499	0
BnaA06g04900D	2.6539	8.9765e-40	1.03909e-37	157.044	177.073	154.883	29.0155	26.5977	20.2265
BnaC08g41390D	2.87608	9.53945e-40	1.10104e-37	590.119	717.435	795.786	109.917	92.2339	77.1362
BnaC01g02670D	3.78564	1.0102e-39	1.16259e-37	83.8922	97.4742	88.7381	4.21484	5.81033	8.713
BnaA03g00990D	-2.61187	1.1066e-39	1.26983e-37	7.28496	9.88005	8.89321	53.8844	47.876	57.3941
BnaCnng01640D	2.23363	1.19962e-39	1.37259e-37	20.0452	21.9742	20.4842	4.0701	4.32981	4.44313
BnaA03g50190D	4.05682	1.38474e-39	1.57984e-37	87.3331	100.71	77.5642	3.10108	5.1571	6.31696
BnaC06g42880D	2.03704	1.59957e-39	1.8197e-37	169.32	149.373	154.618	41.7487	34.8055	38.8509
BnaA06g37240D	3.54287	1.67586e-39	1.90102e-37	54.5583	56.7045	49.3676	4.65958	5.23998	2.88171
BnaA02g09190D	-2.84277	1.72677e-39	1.95318e-37	6.02297	5.82245	5.2264	44.2788	35.1896	42.7192
BnaA03g47290D	4.68856	1.73979e-39	1.9623e-37	16.6182	22.3826	10.4755	0.550241	0.649437	0.562559
BnaA05g27470D	2.90319	2.1053e-39	2.3678e-37	49.2704	57.0878	58.1554	5.67362	6.53608	8.58041
BnaC02g03240D	-3.56529	2.39465e-39	2.68561e-37	7.60653	8.25104	4.42627	82.674	75.3535	91.0111
BnaA09g34560D	2.79579	2.49749e-39	2.79303e-37	99.4341	114.491	133.598	14.6897	15.8923	17.2871
BnaA03g21970D	4.24197	2.93693e-39	3.27522e-37	43.2721	49.059	39.4518	3.25052	1.70363	1.43115
BnaA06g04890D	2.96566	2.95207e-39	3.28285e-37	226.447	209.245	214.966	33.7409	22.6804	22.9676
BnaCnng01790D	9.72861	3.39652e-39	3.76652e-37	39.1837	37.5388	35.3956	0	0	0
BnaA07g20310D	2.73202	3.72394e-39	4.11807e-37	33.5612	36.1567	33.052	5.54864	5.04571	4.4395
BnaC03g10070D	-5.6999	4.2187e-39	4.65221e-37	0.0617617	0.149665	0.133372	6.60386	7.49561	7.68998
BnaA02g11610D	-4.71376	4.33319e-39	4.76518e-37	0.494251	0.287761	0.511017	15.0031	11.5579	11.4336
BnaA02g09890D	-2.10794	4.37127e-39	4.79375e-37	38.6463	47.1635	42.3806	178.087	202.648	183.664
BnaA02g20810D	2.16871	5.15984e-39	5.6429e-37	56.9409	59.246	55.1522	13.4134	12.1179	12.3598
BnaCnng02430D	3.21138	8.26069e-39	9.00916e-37	17.1517	15.2695	15.9042	1.53118	1.78175	1.69017
BnaA01g33600D	-3.29127	1.01916e-38	1.10845e-36	1.91536	1.77736	1.39578	16.6872	20.0779	15.1294
BnaA08g01250D	2.23893	1.05588e-38	1.14523e-36	56.8286	53.6941	66.9488	12.6121	11.6875	13.5352
BnaA09g39620D	-6.14837	1.07451e-38	1.16226e-36	1.50585	0.537081	0.15886	77.4469	53.5054	55.1073
BnaA03g04310D	4.74977	1.22593e-38	1.32244e-36	22.0087	16.1257	23.9642	0.72785	0.35685	0.977396
BnaA05g32590D	-8.91967	1.5627e-38	1.68114e-36	0	0	0.016615	11.2829	10.6161	12.5417
BnaC01g17730D	2.5727	1.61301e-38	1.73055e-36	596.242	672.94	543.955	118.205	93.8545	87.1289
BnaA04g15420D	-3.91575	1.75818e-38	1.88121e-36	0.821958	0.479285	0.709563	10.6871	9.54183	11.6139
BnaC02g26080D	-2.54107	1.84476e-38	1.96569e-36	11.5889	11.7044	10.0375	57.9251	66.3133	69.4065
BnaC06g31910D	-2.15524	1.84707e-38	1.96569e-36	4.84187	4.57015	5.10624	22.1321	21.822	20.8912
BnaA05g17880D	-4.00568	1.907e-38	2.02402e-36	0.326594	0.362173	0.446134	5.72103	7.76215	6.15563
BnaA03g36080D	-2.02818	1.97347e-38	2.08898e-36	11.0117	9.32062	10.5641	42.8096	40.9724	41.2412
BnaC06g07230D	7.28021	2.14915e-38	2.26887e-36	184.023	323.257	692.663	0.518706	1.78736	2.61609
[truncated: 4,471 more rows]

## Sheet: WS3P vs. YS3P
Supplementary Table S3. The DEGs in the comparison group of WS3P vs. YS3P
[truncated: 5,070 more rows]
