# Supplementary material for: Comparative transcriptomic and metabolomic analyses of carotenoid biosynthesis reveal the basis of white petal color in Brassica napus
Source: Planta. 2021 Jan 2;253(1):8. doi: 10.1007/s00425-020-03536-6 (PMC7778631; doi:10.1007/s00425-020-03536-6)
Supplement: Supplementary file 14 — Supplementary file14 (XLSX 87 KB) [file 425_2020_3536_MOESM14_ESM.xlsx]

## Sheet: Cellular Component
Supplementary Table S4 The enriched GO terms of the DEGs in the four comparison groups in WP and ZS11 petals
GO ID	Category	Description	out (1142)	All (9091)	pvalue	p.adjust	Genes
GO:0048046	Cellular Component	apoplast	24	94	0.000440899	0.0526014	BnaA01g06730D;BnaA01g06750D;BnaA01g15000D;BnaA03g25760D;BnaA03g38180D;BnaA03g50070D;BnaA06g07180D;BnaA06g34490D;BnaA08g25690D;BnaA09g45510D;BnaAnng19040D;BnaC01g08110D;BnaC01g08120D;BnaC03g73080D;BnaC07g21270D;BnaC07g42500D;BnaC07g42530D;BnaC08g14370D;BnaC08g14380D;BnaC08g39360D;BnaCnng18010D;BnaCnng24730D;BnaCnng38050D;BnaCnng62600D
GO:0005576	Cellular Component	extracellular region	28	120	0.00074638	0.0526014	BnaA01g06730D;BnaA01g06750D;BnaA01g15000D;BnaA03g25760D;BnaA03g38180D;BnaA03g50070D;BnaA04g25170D;BnaA06g07180D;BnaA06g34490D;BnaA08g25690D;BnaA09g45510D;BnaA10g26410D;BnaAnng19040D;BnaC01g08110D;BnaC01g08120D;BnaC03g73080D;BnaC04g03940D;BnaC04g49050D;BnaC07g21270D;BnaC07g42500D;BnaC07g42530D;BnaC08g14370D;BnaC08g14380D;BnaC08g39360D;BnaCnng18010D;BnaCnng24730D;BnaCnng38050D;BnaCnng62600D
GO:0016020	Cellular Component	membrane	677	5007	0.00121587	0.0526014	BnaA01g00280D;BnaA01g00320D;BnaA01g01990D;BnaA01g02070D;BnaA01g02100D;BnaA01g02870D;BnaA01g05450D;BnaA01g05900D;BnaA01g09060D;BnaA01g10960D;BnaA01g12020D;BnaA01g12110D;BnaA01g12120D;BnaA01g13370D;BnaA01g14870D;BnaA01g15130D;BnaA01g16040D;BnaA01g16840D;BnaA01g17740D;BnaA01g19280D;BnaA01g19750D;BnaA01g20460D;BnaA01g22680D;BnaA01g24940D;BnaA01g24950D;BnaA01g26430D;BnaA01g28120D;BnaA01g28200D;BnaA01g…
GO:0034357	Cellular Component	photosynthetic membrane	35	166	0.00126985	0.0526014	BnaA01g19750D;BnaA01g28200D;BnaA03g22970D;BnaA03g58900D;BnaA04g17660D;BnaA05g31790D;BnaA06g23190D;BnaA07g12480D;BnaA07g20510D;BnaA07g26680D;BnaA07g32780D;BnaA08g00380D;BnaA09g01470D;BnaA09g06690D;BnaA09g49810D;BnaAnng27100D;BnaAnng40550D;BnaC02g48890D;BnaC03g27090D;BnaC03g30230D;BnaC03g50210D;BnaC03g59670D;BnaC03g70700D;BnaC04g41290D;BnaC04g41300D;BnaC05g23270D;BnaC05g37250D;BnaC05g46380D;BnaC06g…
GO:0009521	Cellular Component	photosystem	33	154	0.00129662	0.0526014	BnaA01g19750D;BnaA01g28200D;BnaA03g22970D;BnaA03g58900D;BnaA04g17660D;BnaA05g31790D;BnaA06g23190D;BnaA07g12480D;BnaA07g20510D;BnaA07g26680D;BnaA07g32780D;BnaA08g00380D;BnaA09g06690D;BnaA09g49810D;BnaAnng27100D;BnaAnng40550D;BnaC02g48890D;BnaC03g27090D;BnaC03g50210D;BnaC03g59670D;BnaC03g70700D;BnaC04g41290D;BnaC04g41300D;BnaC05g23270D;BnaC05g37250D;BnaC05g46380D;BnaC06g07480D;BnaC06g39450D;BnaC06g…
GO:0009579	Cellular Component	thylakoid	35	168	0.0015803	0.0526014	BnaA01g19750D;BnaA01g28200D;BnaA03g22970D;BnaA03g58900D;BnaA04g17660D;BnaA05g31790D;BnaA06g23190D;BnaA07g12480D;BnaA07g20510D;BnaA07g26680D;BnaA07g32780D;BnaA08g00380D;BnaA09g01470D;BnaA09g06690D;BnaA09g49810D;BnaAnng27100D;BnaAnng40550D;BnaC02g48890D;BnaC03g27090D;BnaC03g30230D;BnaC03g50210D;BnaC03g59670D;BnaC03g70700D;BnaC04g41290D;BnaC04g41300D;BnaC05g23270D;BnaC05g37250D;BnaC05g46380D;BnaC06g…
GO:0044436	Cellular Component	thylakoid part	35	168	0.0015803	0.0526014	BnaA01g19750D;BnaA01g28200D;BnaA03g22970D;BnaA03g58900D;BnaA04g17660D;BnaA05g31790D;BnaA06g23190D;BnaA07g12480D;BnaA07g20510D;BnaA07g26680D;BnaA07g32780D;BnaA08g00380D;BnaA09g01470D;BnaA09g06690D;BnaA09g49810D;BnaAnng27100D;BnaAnng40550D;BnaC02g48890D;BnaC03g27090D;BnaC03g30230D;BnaC03g50210D;BnaC03g59670D;BnaC03g70700D;BnaC04g41290D;BnaC04g41300D;BnaC05g23270D;BnaC05g37250D;BnaC05g46380D;BnaC06g…
GO:0009523	Cellular Component	photosystem II	21	89	0.00283021	0.08243	BnaA01g19750D;BnaA03g22970D;BnaA03g58900D;BnaA04g17660D;BnaA05g31790D;BnaA07g12480D;BnaA07g20510D;BnaA07g26680D;BnaA07g32780D;BnaA09g49810D;BnaAnng27100D;BnaAnng40550D;BnaC02g48890D;BnaC03g27090D;BnaC04g41290D;BnaC04g41300D;BnaC05g46380D;BnaC06g39450D;BnaC07g16640D;BnaC08g44890D;BnaC09g07990D
GO:0009654	Cellular Component	photosystem II oxygen evolving complex	17	69	0.00430025	0.109677	BnaA01g19750D;BnaA03g22970D;BnaA03g58900D;BnaA05g31790D;BnaA07g12480D;BnaA07g20510D;BnaA07g32780D;BnaA09g49810D;BnaAnng27100D;BnaAnng40550D;BnaC02g48890D;BnaC03g27090D;BnaC05g46380D;BnaC06g39450D;BnaC07g16640D;BnaC08g44890D;BnaC09g07990D
GO:0042651	Cellular Component	thylakoid membrane	19	81	0.00470715	0.109677	BnaA01g19750D;BnaA03g22970D;BnaA03g58900D;BnaA05g31790D;BnaA07g12480D;BnaA07g20510D;BnaA07g32780D;BnaA09g01470D;BnaA09g49810D;BnaAnng27100D;BnaAnng40550D;BnaC02g48890D;BnaC03g27090D;BnaC03g30230D;BnaC05g46380D;BnaC06g39450D;BnaC07g16640D;BnaC08g44890D;BnaC09g07990D
GO:1990204	Cellular Component	oxidoreductase complex	17	76	0.0118261	0.250499	BnaA01g19750D;BnaA03g22970D;BnaA03g58900D;BnaA05g31790D;BnaA07g12480D;BnaA07g20510D;BnaA07g32780D;BnaA09g49810D;BnaAnng27100D;BnaAnng40550D;BnaC02g48890D;BnaC03g27090D;BnaC05g46380D;BnaC06g39450D;BnaC07g16640D;BnaC08g44890D;BnaC09g07990D
GO:0009507	Cellular Component	chloroplast	11	43	0.0149041	0.267128	BnaA04g17660D;BnaA06g04940D;BnaA08g28770D;BnaC01g18730D;BnaC03g08640D;BnaC04g41290D;BnaC04g41300D;BnaC07g22910D;BnaC08g15790D;BnaC09g40040D;BnaC09g40070D
GO:0009536	Cellular Component	plastid	11	43	0.0149041	0.267128	BnaA04g17660D;BnaA06g04940D;BnaA08g28770D;BnaC01g18730D;BnaC03g08640D;BnaC04g41290D;BnaC04g41300D;BnaC07g22910D;BnaC08g15790D;BnaC09g40040D;BnaC09g40070D
GO:0005664	Cellular Component	nuclear origin of replication recognition complex	3	6	0.029479	0.490615	BnaA08g19940D;BnaA09g29310D;BnaCnng12350D
GO:0009522	Cellular Component	photosystem I	12	55	0.0375461	0.583216	BnaA01g28200D;BnaA06g23190D;BnaA08g00380D;BnaA09g06690D;BnaC03g50210D;BnaC03g59670D;BnaC03g70700D;BnaC05g23270D;BnaC05g37250D;BnaC06g07480D;BnaC06g41070D;BnaC08g09180D
GO:0005759	Cellular Component	mitochondrial matrix	9	38	0.0420319	0.612089	BnaA03g54960D;BnaA04g03470D;BnaA05g05770D;BnaA07g35360D;BnaA09g49220D;BnaA10g24520D;BnaC03g00540D;BnaC04g05630D;BnaC06g40260D

## Sheet: Molecular Function
GO ID	Category	Description	out (4992)	All (39875)	pvalue	p.adjust	Genes
GO:0003824	Molecular Function	catalytic activity	2633	18590	1.16316e-20	7.94437e-18	BnaA01g00280D;BnaA01g00360D;BnaA01g00590D;BnaA01g00680D;BnaA01g00690D;BnaA01g00740D;BnaA01g01070D;BnaA01g01080D;BnaA01g01310D;BnaA01g01360D;BnaA01g02000D;BnaA01g02860D;BnaA01g02870D;BnaA01g02930D;BnaA01g03010D;BnaA01g03020D;BnaA01g03110D;BnaA01g05240D;BnaA01g05450D;BnaA01g05670D;BnaA01g05900D;BnaA01g06730D;BnaA01g06750D;BnaA01g07320D;BnaA01g07350D;BnaA01g07620D;BnaA01g08170D;BnaA01g09070D;BnaA01g…	BnaC08g43490D;BnaC08g43950D;BnaC08g44140D;BnaC08g44190D;BnaC08g44220D;BnaC08g44330D;BnaC08g44470D;BnaC08g44690D;BnaC08g44750D;BnaC08g44800D;BnaC08g44860D;BnaC08g44880D;BnaC08g44900D;BnaC08g44950D;BnaC08g44970D;BnaC08g44980D;BnaC08g45130D;BnaC08g45200D;BnaC08g45380D;BnaC08g45470D;BnaC08g45660D;BnaC08g46130D;BnaC08g46180D;BnaC08g46320D;BnaC08g47290D;BnaC08g48320D;BnaC08g49000D;BnaC08g49560D;BnaC08g…
GO:0016491	Molecular Function	oxidoreductase activity	618	3517	7.6033e-20	2.59653e-17	BnaA01g00280D;BnaA01g00590D;BnaA01g01080D;BnaA01g01360D;BnaA01g02930D;BnaA01g08170D;BnaA01g10480D;BnaA01g11800D;BnaA01g11870D;BnaA01g12380D;BnaA01g13900D;BnaA01g14450D;BnaA01g16040D;BnaA01g17500D;BnaA01g18320D;BnaA01g18990D;BnaA01g20660D;BnaA01g23900D;BnaA01g25120D;BnaA01g25880D;BnaA01g28660D;BnaA01g29410D;BnaA01g29420D;BnaA01g31570D;BnaA01g32860D;BnaA01g33660D;BnaA01g35490D;BnaA01g35500D;BnaA01g…
GO:0016758	Molecular Function	transferase activity, transferring hexosyl groups	162	849	2.45343e-08	5.58565e-06	BnaA01g03010D;BnaA01g03020D;BnaA01g05450D;BnaA01g05900D;BnaA01g06730D;BnaA01g06750D;BnaA01g10960D;BnaA01g15000D;BnaA01g18530D;BnaA01g19890D;BnaA01g24990D;BnaA01g28790D;BnaA01g34010D;BnaA02g01360D;BnaA02g03010D;BnaA02g03310D;BnaA02g03370D;BnaA02g15340D;BnaA02g18840D;BnaA02g23460D;BnaA03g03230D;BnaA03g08110D;BnaA03g13740D;BnaA03g16830D;BnaA03g21850D;BnaA03g25760D;BnaA03g36440D;BnaA03g36450D;BnaA03g…
GO:0050662	Molecular Function	coenzyme binding	133	688	1.99641e-07	3.40887e-05	BnaA01g00280D;BnaA01g02000D;BnaA01g02930D;BnaA01g08170D;BnaA01g13710D;BnaA01g13900D;BnaA01g25880D;BnaA02g02250D;BnaA02g02310D;BnaA02g05170D;BnaA02g05340D;BnaA02g08420D;BnaA02g14110D;BnaA02g16200D;BnaA02g21470D;BnaA02g35010D;BnaA03g00990D;BnaA03g03440D;BnaA03g19520D;BnaA03g29000D;BnaA03g44600D;BnaA03g46540D;BnaA03g48810D;BnaA03g50990D;BnaA03g58930D;BnaA04g04050D;BnaA04g12100D;BnaA04g20350D;BnaA04g…
GO:0005506	Molecular Function	iron ion binding	167	914	2.91881e-07	3.9871e-05	BnaA01g00590D;BnaA01g10480D;BnaA01g12040D;BnaA01g12380D;BnaA01g18990D;BnaA01g23900D;BnaA02g20200D;BnaA02g21380D;BnaA02g27860D;BnaA02g27870D;BnaA02g29390D;BnaA02g32140D;BnaA02g32150D;BnaA03g14010D;BnaA03g14120D;BnaA03g19280D;BnaA03g25740D;BnaA03g25830D;BnaA03g25850D;BnaA03g26440D;BnaA03g28010D;BnaA03g33530D;BnaA03g35580D;BnaA03g47590D;BnaA03g47910D;BnaA04g00960D;BnaA04g05960D;BnaA04g06630D;BnaA04g…
GO:0048037	Molecular Function	cofactor binding	175	1001	2.73929e-06	0.000295858	BnaA01g00280D;BnaA01g02000D;BnaA01g02930D;BnaA01g05670D;BnaA01g08170D;BnaA01g13270D;BnaA01g13280D;BnaA01g13710D;BnaA01g13900D;BnaA01g24820D;BnaA01g25880D;BnaA01g27830D;BnaA02g02250D;BnaA02g02310D;BnaA02g05170D;BnaA02g05340D;BnaA02g08420D;BnaA02g14110D;BnaA02g16200D;BnaA02g19550D;BnaA02g21420D;BnaA02g21470D;BnaA02g35010D;BnaA03g00990D;BnaA03g03440D;BnaA03g19520D;BnaA03g19840D;BnaA03g29000D;BnaA03g…
GO:0016614	Molecular Function	oxidoreductase activity, acting on CH-OH group of donors	88	434	3.07927e-06	0.000295858	BnaA01g02930D;BnaA01g25880D;BnaA02g02310D;BnaA02g05170D;BnaA02g05340D;BnaA02g07730D;BnaA02g08420D;BnaA02g16200D;BnaA02g35010D;BnaA03g00820D;BnaA03g03440D;BnaA03g04970D;BnaA03g09800D;BnaA03g19520D;BnaA03g44600D;BnaA03g50990D;BnaA03g58930D;BnaA04g20350D;BnaA04g23980D;BnaA05g29950D;BnaA05g30990D;BnaA06g08600D;BnaA06g11890D;BnaA06g12420D;BnaA06g27940D;BnaA07g00860D;BnaA07g06540D;BnaA07g06550D;BnaA07g…
GO:0016705	Molecular Function	oxidoreductase activity, acting on paired donors, with incorporation or reduction of molecular oxygen	159	897	3.46539e-06	0.000295858	BnaA01g00280D;BnaA01g00590D;BnaA01g08170D;BnaA01g10480D;BnaA01g12380D;BnaA01g18990D;BnaA01g32860D;BnaA02g20200D;BnaA02g21380D;BnaA02g27860D;BnaA02g27870D;BnaA02g29390D;BnaA02g32140D;BnaA02g32150D;BnaA03g14010D;BnaA03g14120D;BnaA03g19280D;BnaA03g25830D;BnaA03g25850D;BnaA03g33530D;BnaA03g35580D;BnaA04g00960D;BnaA04g06630D;BnaA04g17560D;BnaA04g17570D;BnaA04g20200D;BnaA04g23600D;BnaA04g26280D;BnaA04g…
GO:0016160	Molecular Function	amylase activity	16	39	7.71051e-06	0.000585142	BnaA01g17940D;BnaA01g19130D;BnaA03g07240D;BnaA03g37260D;BnaA03g42940D;BnaA07g05790D;BnaA08g05660D;BnaA10g16290D;BnaC01g21190D;BnaC03g43570D;BnaC06g36810D;BnaC07g34180D;BnaC09g39140D;BnaCnng02280D;BnaCnng71190D;BnaCnng71250D
GO:0016798	Molecular Function	hydrolase activity, acting on glycosyl bonds	191	1130	8.75704e-06	0.000598106	BnaA01g06730D;BnaA01g06750D;BnaA01g09070D;BnaA01g13130D;BnaA01g13460D;BnaA01g15000D;BnaA01g17540D;BnaA01g17940D;BnaA01g19130D;BnaA01g27000D;BnaA02g01340D;BnaA02g09200D;BnaA02g12160D;BnaA02g23010D;BnaA02g30650D;BnaA02g30740D;BnaA02g34280D;BnaA03g01500D;BnaA03g05140D;BnaA03g05150D;BnaA03g07240D;BnaA03g11520D;BnaA03g20290D;BnaA03g20310D;BnaA03g21850D;BnaA03g23880D;BnaA03g24600D;BnaA03g25760D;BnaA03g…
GO:0016161	Molecular Function	beta-amylase activity	14	33	1.80182e-05	0.00105724	BnaA01g17940D;BnaA03g07240D;BnaA03g37260D;BnaA03g42940D;BnaA07g05790D;BnaA08g05660D;BnaA10g16290D;BnaC01g21190D;BnaC03g43570D;BnaC07g34180D;BnaC09g39140D;BnaCnng02280D;BnaCnng71190D;BnaCnng71250D
GO:0050113	Molecular Function	inositol oxygenase activity	8	12	1.85753e-05	0.00105724	BnaA01g23900D;BnaA03g47910D;BnaA07g00980D;BnaA09g10050D;BnaAnng22250D;BnaC07g01430D;BnaC07g40160D;BnaC09g10140D
GO:0016757	Molecular Function	transferase activity, transferring glycosyl groups	185	1107	2.3615e-05	0.00109698	BnaA01g03010D;BnaA01g03020D;BnaA01g05450D;BnaA01g05900D;BnaA01g06730D;BnaA01g06750D;BnaA01g10960D;BnaA01g15000D;BnaA01g18530D;BnaA01g19890D;BnaA01g24990D;BnaA01g28790D;BnaA01g33600D;BnaA01g34010D;BnaA02g01360D;BnaA02g03010D;BnaA02g03310D;BnaA02g03370D;BnaA02g15340D;BnaA02g16920D;BnaA02g18840D;BnaA02g19840D;BnaA02g20470D;BnaA02g23460D;BnaA03g03230D;BnaA03g08110D;BnaA03g13740D;BnaA03g16830D;BnaA03g…
GO:0004553	Molecular Function	hydrolase activity, hydrolyzing O-glycosyl compounds	183	1094	2.46817e-05	0.00109698	BnaA01g06730D;BnaA01g06750D;BnaA01g09070D;BnaA01g13130D;BnaA01g13460D;BnaA01g15000D;BnaA01g17540D;BnaA01g17940D;BnaA01g19130D;BnaA01g27000D;BnaA02g01340D;BnaA02g09200D;BnaA02g12160D;BnaA02g23010D;BnaA02g30650D;BnaA02g30740D;BnaA02g34280D;BnaA03g01500D;BnaA03g05140D;BnaA03g05150D;BnaA03g07240D;BnaA03g11520D;BnaA03g20290D;BnaA03g20310D;BnaA03g21850D;BnaA03g23880D;BnaA03g24600D;BnaA03g25760D;BnaA03g…
GO:0019900	Molecular Function	kinase binding	12	26	2.56979e-05	0.00109698	BnaA03g20870D;BnaA03g21010D;BnaA04g25830D;BnaA05g04300D;BnaA05g19400D;BnaA09g38590D;BnaAnng02340D;BnaAnng02560D;BnaC03g25070D;BnaC04g49800D;BnaC08g30740D;BnaCnng26370D
GO:0019901	Molecular Function	protein kinase binding	12	26	2.56979e-05	0.00109698	BnaA03g20870D;BnaA03g21010D;BnaA04g25830D;BnaA05g04300D;BnaA05g19400D;BnaA09g38590D;BnaAnng02340D;BnaAnng02560D;BnaC03g25070D;BnaC04g49800D;BnaC08g30740D;BnaCnng26370D
GO:0008509	Molecular Function	anion transmembrane transporter activity	35	141	4.76485e-05	0.00191435	BnaA01g01990D;BnaA02g28670D;BnaA03g01440D;BnaA03g04410D;BnaA03g32290D;BnaA03g58530D;BnaA04g07800D;BnaA04g11860D;BnaA05g25770D;BnaA05g32770D;BnaA06g35110D;BnaA07g15180D;BnaA07g33850D;BnaA07g35730D;BnaA07g35740D;BnaA09g01000D;BnaA09g30120D;BnaAnng40330D;BnaC01g40540D;BnaC01g44250D;BnaC02g36720D;BnaC03g01740D;BnaC03g05940D;BnaC03g09670D;BnaC03g37650D;BnaC05g39680D;BnaC06g13300D;BnaC06g40650D;BnaC06g…
GO:0008061	Molecular Function	chitin binding	14	37	8.24454e-05	0.00312835	BnaA03g20290D;BnaA03g20310D;BnaA03g32280D;BnaA03g56430D;BnaA05g03420D;BnaA05g08640D;BnaA09g15430D;BnaA09g15440D;BnaA09g34290D;BnaC03g19370D;BnaC03g24360D;BnaC03g33900D;BnaC08g25190D;BnaC08g25210D
GO:0016746	Molecular Function	transferase activity, transferring acyl groups	121	701	0.000151538	0.00544739	BnaA01g00360D;BnaA01g02870D;BnaA01g18180D;BnaA01g19390D;BnaA01g20710D;BnaA02g00970D;BnaA02g14910D;BnaA02g19010D;BnaA02g22340D;BnaA02g22480D;BnaA02g32750D;BnaA03g00700D;BnaA03g02250D;BnaA03g06640D;BnaA03g10630D;BnaA03g18270D;BnaA03g18290D;BnaA03g48960D;BnaA03g54130D;BnaA03g56790D;BnaA04g11530D;BnaA04g15380D;BnaA04g22700D;BnaA04g24960D;BnaA05g03050D;BnaA05g05610D;BnaA05g06580D;BnaA05g12980D;BnaA05g…
GO:0020037	Molecular Function	heme binding	181	1119	0.00017106	0.00584169	BnaA01g00590D;BnaA01g10480D;BnaA01g11800D;BnaA01g12380D;BnaA01g18990D;BnaA01g20660D;BnaA01g31570D;BnaA02g20200D;BnaA02g21380D;BnaA02g27860D;BnaA02g27870D;BnaA02g29390D;BnaA02g32140D;BnaA02g32150D;BnaA02g34070D;BnaA03g14010D;BnaA03g14120D;BnaA03g17000D;BnaA03g19280D;BnaA03g25830D;BnaA03g25850D;BnaA03g31290D;BnaA03g33530D;BnaA03g35580D;BnaA03g54060D;BnaA04g00960D;BnaA04g06630D;BnaA04g09990D;BnaA04g…
GO:0005215	Molecular Function	transporter activity	307	2025	0.000182011	0.00591969	BnaA01g01990D;BnaA01g02070D;BnaA01g02100D;BnaA01g09060D;BnaA01g12020D;BnaA01g13370D;BnaA01g14870D;BnaA01g15130D;BnaA01g24940D;BnaA01g24950D;BnaA01g26430D;BnaA01g28120D;BnaA01g36640D;BnaA02g01590D;BnaA02g03350D;BnaA02g06180D;BnaA02g09790D;BnaA02g10860D;BnaA02g14820D;BnaA02g15780D;BnaA02g18110D;BnaA02g23880D;BnaA02g25550D;BnaA02g28670D;BnaA02g33530D;BnaA02g33610D;BnaA02g35730D;BnaA03g00930D;BnaA03g…
GO:0016879	Molecular Function	ligase activity, forming carbon-nitrogen bonds	27	106	0.000210647	0.00653964	BnaA01g10530D;BnaA02g03140D;BnaA02g12430D;BnaA03g02840D;BnaA03g37290D;BnaA03g44510D;BnaA04g08160D;BnaA05g15830D;BnaA06g17510D;BnaA06g39840D;BnaA07g07050D;BnaA07g17380D;BnaA08g26110D;BnaA09g54360D;BnaA10g17910D;BnaC01g12060D;BnaC02g06690D;BnaC03g04190D;BnaC05g23810D;BnaC05g51210D;BnaC05g51220D;BnaC06g14440D;BnaC07g36340D;BnaC07g37950D;BnaC09g38430D;BnaCnng57900D;BnaCnng72260D
GO:0016616	Molecular Function	oxidoreductase activity, acting on the CH-OH group of donors, NAD or NADP as acceptor	51	248	0.000231379	0.00687096	BnaA01g02930D;BnaA02g02310D;BnaA02g07730D;BnaA02g35010D;BnaA03g00820D;BnaA03g03440D;BnaA03g04970D;BnaA03g09800D;BnaA03g19520D;BnaA03g50990D;BnaA05g29950D;BnaA05g30990D;BnaA06g08600D;BnaA06g11890D;BnaA06g12420D;BnaA06g27940D;BnaA07g00860D;BnaA07g15160D;BnaA07g26770D;BnaA07g35930D;BnaA08g01250D;BnaA09g11470D;BnaA09g16400D;BnaA09g47050D;BnaA10g22420D;BnaAnng03180D;BnaAnng25850D;BnaAnng37030D;BnaC02g…
GO:0046906	Molecular Function	tetrapyrrole binding	181	1129	0.00026999	0.00768347	BnaA01g00590D;BnaA01g10480D;BnaA01g11800D;BnaA01g12380D;BnaA01g18990D;BnaA01g20660D;BnaA01g31570D;BnaA02g20200D;BnaA02g21380D;BnaA02g27860D;BnaA02g27870D;BnaA02g29390D;BnaA02g32140D;BnaA02g32150D;BnaA02g34070D;BnaA03g14010D;BnaA03g14120D;BnaA03g17000D;BnaA03g19280D;BnaA03g25830D;BnaA03g25850D;BnaA03g31290D;BnaA03g33530D;BnaA03g35580D;BnaA03g54060D;BnaA04g00960D;BnaA04g06630D;BnaA04g09990D;BnaA04g…
GO:0004568	Molecular Function	chitinase activity	17	56	0.000342857	0.00936685	BnaA03g20290D;BnaA03g20310D;BnaA03g32280D;BnaA03g56430D;BnaA05g03420D;BnaA05g08640D;BnaA09g00340D;BnaA09g15430D;BnaA09g15440D;BnaA09g34290D;BnaC03g19370D;BnaC03g24360D;BnaC05g01140D;BnaC08g25190D;BnaC08g25210D;BnaC09g51720D;BnaCnng01370D
GO:0051287	Molecular Function	NAD binding	27	110	0.000400778	0.0105281	BnaA01g02930D;BnaA02g02310D;BnaA02g35010D;BnaA03g03440D;BnaA03g19520D;BnaA03g50990D;BnaA05g29950D;BnaA06g11890D;BnaA06g12420D;BnaA06g27940D;BnaA07g00860D;BnaA07g26770D;BnaA07g35930D;BnaA09g47050D;BnaC02g05770D;BnaC03g04930D;BnaC03g06980D;BnaC03g64520D;BnaC04g47330D;BnaC05g14020D;BnaC06g26170D;BnaC06g29160D;BnaC06g42250D;BnaC07g44840D;BnaCnng02240D;BnaCnng31510D;BnaCnng33820D
GO:0016762	Molecular Function	xyloglucan:xyloglucosyl transferase activity	24	94	0.000443897	0.011229	BnaA01g06730D;BnaA01g06750D;BnaA01g15000D;BnaA03g25760D;BnaA03g38180D;BnaA03g50070D;BnaA06g07180D;BnaA06g34490D;BnaA08g25690D;BnaA09g45510D;BnaAnng19040D;BnaC01g08110D;BnaC01g08120D;BnaC03g73080D;BnaC07g21270D;BnaC07g42500D;BnaC07g42530D;BnaC08g14370D;BnaC08g14380D;BnaC08g39360D;BnaCnng18010D;BnaCnng24730D;BnaCnng38050D;BnaCnng62600D
GO:0016701	Molecular Function	oxidoreductase activity, acting on single donors with incorporation of molecular oxygen	28	118	0.000568609	0.01387	BnaA01g23900D;BnaA02g09890D;BnaA02g13230D;BnaA03g05200D;BnaA03g47910D;BnaA05g25030D;BnaA07g00980D;BnaA07g24860D;BnaA07g38550D;BnaA08g09110D;BnaA09g10050D;BnaA09g16630D;BnaAnng22250D;BnaAnng34320D;BnaC01g11550D;BnaC01g31590D;BnaC02g45800D;BnaC06g26190D;BnaC07g01430D;BnaC07g40160D;BnaC08g05120D;BnaC08g37760D;BnaC08g48320D;BnaC09g10140D;BnaCnng38620D;BnaCnng67400D;BnaCnng70330D;BnaCnng78230D
GO:0016747	Molecular Function	transferase activity, transferring acyl groups other than amino-acyl groups	95	552	0.000798695	0.0188106	BnaA01g00360D;BnaA01g02870D;BnaA01g18180D;BnaA01g19390D;BnaA01g20710D;BnaA02g00970D;BnaA02g14910D;BnaA02g22340D;BnaA02g32750D;BnaA03g00700D;BnaA03g02250D;BnaA03g06640D;BnaA03g10630D;BnaA03g18270D;BnaA03g18290D;BnaA03g48960D;BnaA03g54130D;BnaA04g11530D;BnaA04g15380D;BnaA04g22700D;BnaA04g24960D;BnaA05g05610D;BnaA05g12980D;BnaA05g16470D;BnaA05g32660D;BnaA06g04280D;BnaA06g22570D;BnaA06g25690D;BnaA06g…
GO:0016740	Molecular Function	transferase activity	981	7196	0.000946388	0.0207543	BnaA01g00360D;BnaA01g00680D;BnaA01g00740D;BnaA01g02870D;BnaA01g03010D;BnaA01g03020D;BnaA01g03110D;BnaA01g05450D;BnaA01g05670D;BnaA01g05900D;BnaA01g06730D;BnaA01g06750D;BnaA01g09860D;BnaA01g10840D;BnaA01g10960D;BnaA01g11230D;BnaA01g11930D;BnaA01g12400D;BnaA01g13330D;BnaA01g13400D;BnaA01g14420D;BnaA01g15000D;BnaA01g15630D;BnaA01g15980D;BnaA01g16330D;BnaA01g18180D;BnaA01g18450D;BnaA01g18530D;BnaA01g…
GO:0001071	Molecular Function	nucleic acid binding transcription factor activity	244	1615	0.000972384	0.0207543	BnaA01g01100D;BnaA01g02480D;BnaA01g02720D;BnaA01g13440D;BnaA01g13720D;BnaA01g19650D;BnaA01g27940D;BnaA01g28970D;BnaA01g30760D;BnaA02g00920D;BnaA02g01270D;BnaA02g03270D;BnaA02g10650D;BnaA02g15390D;BnaA02g25110D;BnaA02g31000D;BnaA02g32330D;BnaA02g33230D;BnaA02g34370D;BnaA03g02990D;BnaA03g04040D;BnaA03g04290D;BnaA03g08420D;BnaA03g19140D;BnaA03g19560D;BnaA03g19580D;BnaA03g19810D;BnaA03g22890D;BnaA03g…
GO:0003700	Molecular Function	transcription factor activity, sequence-specific DNA binding	244	1615	0.000972384	0.0207543	BnaA01g01100D;BnaA01g02480D;BnaA01g02720D;BnaA01g13440D;BnaA01g13720D;BnaA01g19650D;BnaA01g27940D;BnaA01g28970D;BnaA01g30760D;BnaA02g00920D;BnaA02g01270D;BnaA02g03270D;BnaA02g10650D;BnaA02g15390D;BnaA02g25110D;BnaA02g31000D;BnaA02g32330D;BnaA02g33230D;BnaA02g34370D;BnaA03g02990D;BnaA03g04040D;BnaA03g04290D;BnaA03g08420D;BnaA03g19140D;BnaA03g19560D;BnaA03g19580D;BnaA03g19810D;BnaA03g22890D;BnaA03g…
GO:0051082	Molecular Function	unfolded protein binding	33	152	0.00104476	0.0216233	BnaA01g13670D;BnaA01g32230D;BnaA02g08820D;BnaA02g35440D;BnaA03g11100D;BnaA03g11140D;BnaA03g11150D;BnaA04g00440D;BnaA05g17160D;BnaA06g20630D;BnaA07g35850D;BnaA09g05810D;BnaA09g14490D;BnaA09g48890D;BnaAnng09030D;BnaC01g16050D;BnaC01g39280D;BnaC01g42740D;BnaC02g12750D;BnaC02g35320D;BnaC02g48610D;BnaC03g13470D;BnaC03g13930D;BnaC03g52250D;BnaC04g37450D;BnaC04g54960D;BnaC07g38780D;BnaC08g32320D;BnaC08g…
GO:0046914	Molecular Function	transition metal ion binding	332	2266	0.00108266	0.0217487	BnaA01g00360D;BnaA01g00590D;BnaA01g02480D;BnaA01g04990D;BnaA01g05290D;BnaA01g07350D;BnaA01g09560D;BnaA01g10480D;BnaA01g11870D;BnaA01g12040D;BnaA01g12160D;BnaA01g12380D;BnaA01g18990D;BnaA01g19650D;BnaA01g23900D;BnaA02g02840D;BnaA02g05230D;BnaA02g05240D;BnaA02g09600D;BnaA02g10950D;BnaA02g12790D;BnaA02g13220D;BnaA02g15380D;BnaA02g18950D;BnaA02g20200D;BnaA02g21380D;BnaA02g21420D;BnaA02g27860D;BnaA02g…
GO:0050660	Molecular Function	flavin adenine dinucleotide binding	64	353	0.00146734	0.0286342	BnaA01g00280D;BnaA01g08170D;BnaA01g25880D;BnaA02g05170D;BnaA02g05340D;BnaA02g08420D;BnaA02g16200D;BnaA03g00990D;BnaA03g44600D;BnaA03g58930D;BnaA04g04050D;BnaA04g20350D;BnaA04g20380D;BnaA04g20680D;BnaA04g23980D;BnaA06g08330D;BnaA06g38800D;BnaA06g40840D;BnaA07g06550D;BnaA07g07060D;BnaA07g12010D;BnaA08g05840D;BnaA08g24680D;BnaA09g04980D;BnaA09g25760D;BnaA10g02450D;BnaA10g14600D;BnaA10g21150D;BnaA10g…
GO:0008514	Molecular Function	organic anion transmembrane transporter activity	15	53	0.00166375	0.0303143	BnaA03g01440D;BnaA03g58530D;BnaA04g07800D;BnaA05g25770D;BnaA05g32770D;BnaA06g35110D;BnaA07g35740D;BnaC01g40540D;BnaC03g01740D;BnaC05g39680D;BnaC06g40660D;BnaC07g36580D;BnaC07g48770D;BnaCnng50730D;BnaCnng65210D
GO:0005342	Molecular Function	organic acid transmembrane transporter activity	13	43	0.00173098	0.0303143	BnaA03g01440D;BnaA03g58530D;BnaA04g07800D;BnaA05g25770D;BnaA05g32770D;BnaA06g35110D;BnaC01g40540D;BnaC03g01740D;BnaC05g39680D;BnaC07g36580D;BnaC07g48770D;BnaCnng50730D;BnaCnng65210D
GO:0015171	Molecular Function	amino acid transmembrane transporter activity	13	43	0.00173098	0.0303143	BnaA03g01440D;BnaA03g58530D;BnaA04g07800D;BnaA05g25770D;BnaA05g32770D;BnaA06g35110D;BnaC01g40540D;BnaC03g01740D;BnaC05g39680D;BnaC07g36580D;BnaC07g48770D;BnaCnng50730D;BnaCnng65210D
GO:0046943	Molecular Function	carboxylic acid transmembrane transporter activity	13	43	0.00173098	0.0303143	BnaA03g01440D;BnaA03g58530D;BnaA04g07800D;BnaA05g25770D;BnaA05g32770D;BnaA06g35110D;BnaC01g40540D;BnaC03g01740D;BnaC05g39680D;BnaC07g36580D;BnaC07g48770D;BnaCnng50730D;BnaCnng65210D
GO:0008113	Molecular Function	peptide-methionine (S)-S-oxide reductase activity	8	21	0.00268504	0.045847	BnaA03g02060D;BnaA03g02070D;BnaA07g37260D;BnaA10g23900D;BnaC03g03070D;BnaC03g03100D;BnaC03g03110D;BnaC09g47880D
GO:0003883	Molecular Function	CTP synthase activity	7	17	0.00296466	0.0493869	BnaA01g10530D;BnaA03g44510D;BnaA07g07050D;BnaA09g54360D;BnaC01g12060D;BnaC05g23810D;BnaC07g36340D
GO:0016843	Molecular Function	amine-lyase activity	14	51	0.00320023	0.0508316	BnaA01g19460D;BnaA01g19470D;BnaA03g19400D;BnaA04g01590D;BnaA07g17130D;BnaA09g32000D;BnaA09g36360D;BnaA09g36370D;BnaC03g23250D;BnaC08g22830D;BnaC08g27940D;BnaC09g36580D;BnaCnng26110D;BnaCnng49900D
GO:0016844	Molecular Function	strictosidine synthase activity	14	51	0.00320023	0.0508316	BnaA01g19460D;BnaA01g19470D;BnaA03g19400D;BnaA04g01590D;BnaA07g17130D;BnaA09g32000D;BnaA09g36360D;BnaA09g36370D;BnaC03g23250D;BnaC08g22830D;BnaC08g27940D;BnaC09g36580D;BnaCnng26110D;BnaCnng49900D
GO:0019139	Molecular Function	cytokinin dehydrogenase activity	8	22	0.00376107	0.0583821	BnaA02g05340D;BnaA02g08420D;BnaA04g23980D;BnaA10g28940D;BnaC06g36220D;BnaC09g33450D;BnaC09g36710D;BnaCnng41060D
GO:0046872	Molecular Function	metal ion binding	513	3687	0.00427831	0.064317	BnaA01g00360D;BnaA01g00590D;BnaA01g00790D;BnaA01g02480D;BnaA01g04850D;BnaA01g04990D;BnaA01g05290D;BnaA01g07350D;BnaA01g09560D;BnaA01g10480D;BnaA01g11870D;BnaA01g12040D;BnaA01g12160D;BnaA01g12380D;BnaA01g13330D;BnaA01g14450D;BnaA01g15140D;BnaA01g17020D;BnaA01g17460D;BnaA01g18990D;BnaA01g19130D;BnaA01g19650D;BnaA01g19750D;BnaA01g23900D;BnaA01g24320D;BnaA02g02350D;BnaA02g02840D;BnaA02g05170D;BnaA02g…
GO:0000062	Molecular Function	fatty-acyl-CoA binding	7	18	0.00433174	0.064317	BnaA01g13710D;BnaA03g29000D;BnaA03g46540D;BnaA03g48810D;BnaAnng02620D;BnaC01g16110D;BnaC07g38820D
GO:0043169	Molecular Function	cation binding	514	3698	0.00457072	0.0664213	BnaA01g00360D;BnaA01g00590D;BnaA01g00790D;BnaA01g02480D;BnaA01g04850D;BnaA01g04990D;BnaA01g05290D;BnaA01g07350D;BnaA01g09560D;BnaA01g10480D;BnaA01g11870D;BnaA01g12040D;BnaA01g12160D;BnaA01g12380D;BnaA01g13330D;BnaA01g14450D;BnaA01g15140D;BnaA01g17020D;BnaA01g17460D;BnaA01g18990D;BnaA01g19130D;BnaA01g19650D;BnaA01g19750D;BnaA01g23900D;BnaA01g24320D;BnaA02g02350D;BnaA02g02840D;BnaA02g05170D;BnaA02g…
GO:0004478	Molecular Function	methionine adenosyltransferase activity	6	14	0.00469563	0.0668149	BnaA01g36920D;BnaA05g00770D;BnaA05g07530D;BnaC04g00410D;BnaCnng16700D;BnaCnng75920D
GO:0015103	Molecular Function	inorganic anion transmembrane transporter activity	20	88	0.00549797	0.0756163	BnaA01g01990D;BnaA02g28670D;BnaA03g04410D;BnaA03g32290D;BnaA04g11860D;BnaA07g15180D;BnaA07g33850D;BnaA07g35730D;BnaA09g01000D;BnaA09g30120D;BnaAnng40330D;BnaC01g44250D;BnaC02g36720D;BnaC03g05940D;BnaC03g09670D;BnaC03g37650D;BnaC06g13300D;BnaC06g40650D;BnaC09g00110D;BnaC09g46440D
GO:0016872	Molecular Function	intramolecular lyase activity	9	28	0.0055356	0.0756163	BnaA01g34710D;BnaA04g00080D;BnaA07g37900D;BnaA09g42760D;BnaA10g25120D;BnaC01g00680D;BnaC04g34650D;BnaC04g38370D;BnaC09g50050D
GO:0016903	Molecular Function	oxidoreductase activity, acting on the aldehyde or oxo group of donors	18	77	0.00602307	0.0806619	BnaA01g33660D;BnaA03g28480D;BnaA06g07920D;BnaA06g15140D;BnaA07g20300D;BnaA08g04610D;BnaA08g21360D;BnaA09g46780D;BnaA09g51510D;BnaC01g30110D;BnaC01g40210D;BnaC08g15900D;BnaC08g39290D;BnaC08g40850D;BnaC08g45660D;BnaC08g46180D;BnaCnng47410D;BnaUnng01000D
GO:0016671	Molecular Function	oxidoreductase activity, acting on a sulfur group of donors, disulfide as acceptor	11	39	0.00685543	0.0896662	BnaA03g02060D;BnaA03g02070D;BnaA03g25580D;BnaA07g37260D;BnaA10g23900D;BnaC01g13210D;BnaC03g03070D;BnaC03g03100D;BnaC03g03110D;BnaC07g36930D;BnaC09g47880D
GO:0009678	Molecular Function	hydrogen-translocating pyrophosphatase activity	6	15	0.00700512	0.0896662	BnaA06g10340D;BnaA06g38620D;BnaA07g34510D;BnaA07g35600D;BnaC06g39350D;BnaC06g40530D
GO:0008171	Molecular Function	O-methyltransferase activity	23	108	0.00708928	0.0896662	BnaA01g14420D;BnaA02g13460D;BnaA02g19270D;BnaA03g02480D;BnaA03g11990D;BnaA06g14930D;BnaA07g11070D;BnaA07g11080D;BnaA07g33060D;BnaA08g21470D;BnaC01g17000D;BnaC02g17730D;BnaC03g77170D;BnaC04g27590D;BnaC05g16350D;BnaC05g16360D;BnaC06g37610D;BnaC07g14640D;BnaC07g14650D;BnaC07g17120D;BnaC08g19690D;BnaCnng04830D;BnaCnng66420D
GO:0004066	Molecular Function	asparagine synthase (glutamine-hydrolyzing) activity	5	11	0.00737047	0.0915278	BnaA03g02840D;BnaA06g17510D;BnaA06g39840D;BnaC03g04190D;BnaCnng72260D
GO:0003968	Molecular Function	RNA-directed RNA polymerase activity	7	20	0.00842014	0.0991545	BnaA06g09600D;BnaA09g22040D;BnaA10g12910D;BnaC01g42570D;BnaC04g24450D;BnaC05g10980D;BnaC08g36490D
GO:0008725	Molecular Function	DNA-3-methyladenine glycosylase activity	7	20	0.00842014	0.0991545	BnaA05g26470D;BnaA07g35250D;BnaA08g23690D;BnaC02g20480D;BnaC05g49360D;BnaC06g35890D;BnaC06g40160D
GO:0043733	Molecular Function	DNA-3-methylbase glycosylase activity	7	20	0.00842014	0.0991545	BnaA05g26470D;BnaA07g35250D;BnaA08g23690D;BnaC02g20480D;BnaC05g49360D;BnaC06g35890D;BnaC06g40160D
GO:0016840	Molecular Function	carbon-nitrogen lyase activity	14	58	0.0108528	0.119217	BnaA01g19460D;BnaA01g19470D;BnaA03g19400D;BnaA04g01590D;BnaA07g17130D;BnaA09g32000D;BnaA09g36360D;BnaA09g36370D;BnaC03g23250D;BnaC08g22830D;BnaC08g27940D;BnaC09g36580D;BnaCnng26110D;BnaCnng49900D
GO:0004564	Molecular Function	beta-fructofuranosidase activity	4	8	0.0113007	0.119217	BnaA06g08310D;BnaA09g47290D;BnaC08g41390D;BnaC09g13230D
GO:0004575	Molecular Function	sucrose alpha-glucosidase activity	4	8	0.0113007	0.119217	BnaA06g08310D;BnaA09g47290D;BnaC08g41390D;BnaC09g13230D
GO:0015926	Molecular Function	glucosidase activity	4	8	0.0113007	0.119217	BnaA06g08310D;BnaA09g47290D;BnaC08g41390D;BnaC09g13230D
GO:0090599	Molecular Function	alpha-glucosidase activity	4	8	0.0113007	0.119217	BnaA06g08310D;BnaA09g47290D;BnaC08g41390D;BnaC09g13230D
GO:0004779	Molecular Function	sulfate adenylyltransferase activity	5	12	0.0113457	0.119217	BnaA01g19120D;BnaA06g36560D;BnaC01g22950D;BnaC07g17320D;BnaCnng69640D
GO:0004781	Molecular Function	sulfate adenylyltransferase (ATP) activity	5	12	0.0113457	0.119217	BnaA01g19120D;BnaA06g36560D;BnaC01g22950D;BnaC07g17320D;BnaCnng69640D
GO:0016832	Molecular Function	aldehyde-lyase activity	8	26	0.0116305	0.119739	BnaA01g15640D;BnaA05g27340D;BnaA06g12420D;BnaA06g37230D;BnaA08g16820D;BnaAnng40850D;BnaC01g00070D;BnaC05g14020D
GO:0016836	Molecular Function	hydro-lyase activity	18	82	0.011746	0.119739	BnaA02g05780D;BnaA03g07500D;BnaA03g30110D;BnaA05g17180D;BnaA05g30990D;BnaA06g19810D;BnaA07g38790D;BnaA09g00950D;BnaAnng03180D;BnaAnng42020D;BnaC01g27750D;BnaC03g16100D;BnaC04g39340D;BnaC05g45470D;BnaC08g25400D;BnaCnng31770D;BnaCnng34620D;BnaCnng63520D
GO:0008168	Molecular Function	methyltransferase activity	99	636	0.0130325	0.12823	BnaA01g09860D;BnaA01g14420D;BnaA02g09640D;BnaA02g11410D;BnaA02g12540D;BnaA02g13460D;BnaA02g19270D;BnaA02g36490D;BnaA03g02480D;BnaA03g10340D;BnaA03g11990D;BnaA03g19000D;BnaA03g31730D;BnaA03g47600D;BnaA03g59050D;BnaA04g12850D;BnaA04g23880D;BnaA05g03610D;BnaA05g22260D;BnaA05g24010D;BnaA05g27580D;BnaA06g14930D;BnaA06g38320D;BnaA06g39940D;BnaA07g03510D;BnaA07g03730D;BnaA07g11070D;BnaA07g11080D;BnaA07g…
GO:0016667	Molecular Function	oxidoreductase activity, acting on a sulfur group of donors	38	211	0.013252	0.12823	BnaA01g25120D;BnaA01g35490D;BnaA01g35500D;BnaA02g01990D;BnaA03g02060D;BnaA03g02070D;BnaA03g04700D;BnaA03g07200D;BnaA03g25580D;BnaA03g36300D;BnaA04g00240D;BnaA04g23830D;BnaA07g37260D;BnaA09g06330D;BnaA09g12210D;BnaA09g40310D;BnaA10g02210D;BnaA10g14980D;BnaA10g16360D;BnaA10g23900D;BnaAnng26900D;BnaC01g13210D;BnaC03g03070D;BnaC03g03100D;BnaC03g03110D;BnaC03g09120D;BnaC03g32200D;BnaC03g42150D;BnaC04g…
GO:0016620	Molecular Function	oxidoreductase activity, acting on the aldehyde or oxo group of donors, NAD or NADP as acceptor	12	48	0.0133633	0.12823	BnaA01g33660D;BnaA03g28480D;BnaA06g07920D;BnaA07g20300D;BnaA08g04610D;BnaA09g46780D;BnaC01g30110D;BnaC01g40210D;BnaC08g15900D;BnaC08g39290D;BnaC08g40850D;BnaC08g46180D
GO:0004470	Molecular Function	malic enzyme activity	6	17	0.0138931	0.12823	BnaA02g35010D;BnaA03g03440D;BnaA06g27940D;BnaA07g00860D;BnaC03g04930D;BnaCnng02240D
GO:0004471	Molecular Function	malate dehydrogenase (decarboxylating) (NAD+) activity	6	17	0.0138931	0.12823	BnaA02g35010D;BnaA03g03440D;BnaA06g27940D;BnaA07g00860D;BnaC03g04930D;BnaCnng02240D
GO:0016615	Molecular Function	malate dehydrogenase activity	6	17	0.0138931	0.12823	BnaA02g35010D;BnaA03g03440D;BnaA06g27940D;BnaA07g00860D;BnaC03g04930D;BnaCnng02240D
GO:0016884	Molecular Function	carbon-nitrogen ligase activity, with glutamine as amido-N-donor	6	17	0.0138931	0.12823	BnaA03g02840D;BnaA03g37290D;BnaA06g17510D;BnaA06g39840D;BnaC03g04190D;BnaCnng72260D
GO:0003905	Molecular Function	alkylbase DNA N-glycosylase activity	7	22	0.0148001	0.13478	BnaA05g26470D;BnaA07g35250D;BnaA08g23690D;BnaC02g20480D;BnaC05g49360D;BnaC06g35890D;BnaC06g40160D
GO:0003855	Molecular Function	3-dehydroquinate dehydratase activity	3	5	0.0161142	0.137575	BnaA05g30990D;BnaAnng03180D;BnaC05g45470D
GO:0004329	Molecular Function	formate-tetrahydrofolate ligase activity	3	5	0.0161142	0.137575	BnaA05g15830D;BnaC05g51210D;BnaC05g51220D
GO:0004555	Molecular Function	alpha,alpha-trehalase activity	3	5	0.0161142	0.137575	BnaA03g46430D;BnaC01g15870D;BnaC07g38690D
GO:0004764	Molecular Function	shikimate 3-dehydrogenase (NADP+) activity	3	5	0.0161142	0.137575	BnaA05g30990D;BnaAnng03180D;BnaC05g45470D
GO:0015927	Molecular Function	trehalase activity	3	5	0.0161142	0.137575	BnaA03g46430D;BnaC01g15870D;BnaC07g38690D
GO:0015116	Molecular Function	sulfate transmembrane transporter activity	12	50	0.0184039	0.151836	BnaA03g04410D;BnaA03g32290D;BnaA07g33850D;BnaA09g01000D;BnaA09g30120D;BnaAnng40330D;BnaC01g44250D;BnaC03g05940D;BnaC03g09670D;BnaC03g37650D;BnaC09g00110D;BnaC09g46440D
GO:1901682	Molecular Function	sulfur compound transmembrane transporter activity	12	50	0.0184039	0.151836	BnaA03g04410D;BnaA03g32290D;BnaA07g33850D;BnaA09g01000D;BnaA09g30120D;BnaAnng40330D;BnaC01g44250D;BnaC03g05940D;BnaC03g09670D;BnaC03g37650D;BnaC09g00110D;BnaC09g46440D
GO:0004784	Molecular Function	superoxide dismutase activity	6	18	0.0186738	0.151836	BnaA01g14450D;BnaA03g13310D;BnaA05g28020D;BnaA06g26040D;BnaC01g17020D;BnaC08g27300D
GO:0016721	Molecular Function	oxidoreductase activity, acting on superoxide radicals as acceptor	6	18	0.0186738	0.151836	BnaA01g14450D;BnaA03g13310D;BnaA05g28020D;BnaA06g26040D;BnaC01g17020D;BnaC08g27300D
GO:0004602	Molecular Function	glutathione peroxidase activity	8	29	0.0227382	0.18179	BnaA01g37280D;BnaA03g51760D;BnaA05g11240D;BnaAnng31150D;BnaC03g17600D;BnaC03g24130D;BnaC07g43540D;BnaC09g11240D
GO:0016702	Molecular Function	oxidoreductase activity, acting on single donors with incorporation of molecular oxygen, incorporation of two atoms of oxygen	19	94	0.0228902	0.18179	BnaA02g09890D;BnaA02g13230D;BnaA03g05200D;BnaA05g25030D;BnaA07g24860D;BnaA07g38550D;BnaA08g09110D;BnaA09g16630D;BnaAnng34320D;BnaC01g11550D;BnaC01g31590D;BnaC02g45800D;BnaC06g26190D;BnaC08g37760D;BnaC08g48320D;BnaCnng38620D;BnaCnng67400D;BnaCnng70330D;BnaCnng78230D
GO:0004356	Molecular Function	glutamate-ammonia ligase activity	7	24	0.0240273	0.182341	BnaA02g03140D;BnaA02g12430D;BnaA04g08160D;BnaA10g17910D;BnaC02g06690D;BnaC06g14440D;BnaCnng57900D
GO:0016211	Molecular Function	ammonia ligase activity	7	24	0.0240273	0.182341	BnaA02g03140D;BnaA02g12430D;BnaA04g08160D;BnaA10g17910D;BnaC02g06690D;BnaC06g14440D;BnaCnng57900D
GO:0016880	Molecular Function	acid-ammonia (or amide) ligase activity	7	24	0.0240273	0.182341	BnaA02g03140D;BnaA02g12430D;BnaA04g08160D;BnaA10g17910D;BnaC02g06690D;BnaC06g14440D;BnaCnng57900D
GO:0019104	Molecular Function	DNA N-glycosylase activity	7	24	0.0240273	0.182341	BnaA05g26470D;BnaA07g35250D;BnaA08g23690D;BnaC02g20480D;BnaC05g49360D;BnaC06g35890D;BnaC06g40160D
GO:0003713	Molecular Function	transcription coactivator activity	6	19	0.0244652	0.183623	BnaA09g51550D;BnaA10g00680D;BnaA10g22660D;BnaAnng05920D;BnaC05g00750D;BnaCnng01760D
GO:0016741	Molecular Function	transferase activity, transferring one-carbon groups	101	668	0.0255186	0.189448	BnaA01g09860D;BnaA01g14420D;BnaA02g09640D;BnaA02g11410D;BnaA02g12540D;BnaA02g13460D;BnaA02g19270D;BnaA02g36490D;BnaA03g02480D;BnaA03g10340D;BnaA03g11990D;BnaA03g19000D;BnaA03g31730D;BnaA03g47600D;BnaA03g59050D;BnaA04g12850D;BnaA04g23880D;BnaA05g03610D;BnaA05g22260D;BnaA05g24010D;BnaA05g27580D;BnaA06g14930D;BnaA06g38320D;BnaA06g39940D;BnaA07g03510D;BnaA07g03730D;BnaA07g11070D;BnaA07g11080D;BnaA07g…
GO:0004512	Molecular Function	inositol-3-phosphate synthase activity	4	10	0.0275877	0.201251	BnaA01g34710D;BnaA09g42760D;BnaC01g00680D;BnaC04g34650D
GO:0016638	Molecular Function	oxidoreductase activity, acting on the CH-NH2 group of donors	8	30	0.0276978	0.201251	BnaA02g21420D;BnaA03g19840D;BnaA04g24530D;BnaA10g26060D;BnaC02g28390D;BnaC03g69740D;BnaC04g48360D;BnaCnng10340D
GO:0033897	Molecular Function	ribonuclease T2 activity	5	15	0.0312304	0.220684	BnaA02g26660D;BnaA06g33900D;BnaA09g45670D;BnaC08g39800D;BnaC08g39810D
GO:0008131	Molecular Function	primary amine oxidase activity	6	20	0.0313416	0.220684	BnaA02g21420D;BnaA03g19840D;BnaA04g24530D;BnaC02g28390D;BnaC03g69740D;BnaC04g48360D
GO:0016641	Molecular Function	oxidoreductase activity, acting on the CH-NH2 group of donors, oxygen as acceptor	6	20	0.0313416	0.220684	BnaA02g21420D;BnaA03g19840D;BnaA04g24530D;BnaC02g28390D;BnaC03g69740D;BnaC04g48360D
GO:0016799	Molecular Function	hydrolase activity, hydrolyzing N-glycosyl compounds	7	26	0.0365789	0.254933	BnaA05g26470D;BnaA07g35250D;BnaA08g23690D;BnaC02g20480D;BnaC05g49360D;BnaC06g35890D;BnaC06g40160D
GO:0004664	Molecular Function	prephenate dehydratase activity	6	21	0.0393632	0.271566	BnaA02g05780D;BnaA03g30110D;BnaA06g19810D;BnaAnng42020D;BnaC04g39340D;BnaCnng34620D
GO:0016157	Molecular Function	sucrose synthase activity	7	27	0.0442186	0.293595	BnaA02g23460D;BnaA03g03230D;BnaA03g08110D;BnaA09g00710D;BnaA10g03060D;BnaC03g04660D;BnaC05g02930D
GO:0016717	Molecular Function	oxidoreductase activity, acting on paired donors, with oxidation of a pair of donors resulting in the reduction of molecular oxygen to two molecules of water	7	27	0.0442186	0.293595	BnaA01g32860D;BnaA05g12360D;BnaA05g27840D;BnaA05g33500D;BnaA10g18090D;BnaC04g14820D;BnaC09g41590D
GO:0051213	Molecular Function	dioxygenase activity	19	101	0.0445731	0.293595	BnaA02g09890D;BnaA02g13230D;BnaA03g05200D;BnaA05g25030D;BnaA07g24860D;BnaA07g38550D;BnaA08g09110D;BnaA09g16630D;BnaAnng34320D;BnaC01g11550D;BnaC01g31590D;BnaC02g45800D;BnaC06g26190D;BnaC08g37760D;BnaC08g48320D;BnaCnng38620D;BnaCnng67400D;BnaCnng70330D;BnaCnng78230D
GO:0000988	Molecular Function	transcription factor activity, protein binding	25	141	0.0452889	0.293595	BnaA01g00360D;BnaA03g54130D;BnaA06g04930D;BnaA06g22570D;BnaA06g26690D;BnaA06g30730D;BnaA06g37740D;BnaA06g39180D;BnaA07g09420D;BnaA09g51550D;BnaA10g00680D;BnaA10g22660D;BnaAnng05920D;BnaC02g04970D;BnaC03g51080D;BnaC05g00750D;BnaC05g12030D;BnaC05g20130D;BnaC05g49890D;BnaC06g39410D;BnaC07g25920D;BnaC07g30280D;BnaC07g46630D;BnaCnng01760D;BnaCnng02320D
GO:0016788	Molecular Function	hydrolase activity, acting on ester bonds	162	1140	0.0458552	0.293595	BnaA01g07320D;BnaA01g11450D;BnaA01g20420D;BnaA01g20750D;BnaA01g23680D;BnaA01g29470D;BnaA01g29500D;BnaA01g29510D;BnaA02g00180D;BnaA02g04440D;BnaA02g06380D;BnaA02g09320D;BnaA02g10290D;BnaA02g24170D;BnaA02g24180D;BnaA02g25490D;BnaA02g26660D;BnaA02g36020D;BnaA02g37120D;BnaA03g01070D;BnaA03g26860D;BnaA03g37780D;BnaA03g39080D;BnaA03g41890D;BnaA03g48410D;BnaA04g05650D;BnaA04g10820D;BnaA04g15420D;BnaA04g…
GO:0008176	Molecular Function	tRNA (guanine-N7-)-methyltransferase activity	3	7	0.046479	0.293595	BnaA09g04780D;BnaC07g29710D;BnaC09g04250D
GO:0004521	Molecular Function	endoribonuclease activity	10	45	0.0484871	0.293595	BnaA02g26660D;BnaA03g41890D;BnaA05g25670D;BnaA06g33900D;BnaA08g00670D;BnaA09g45670D;BnaA10g00800D;BnaC07g32960D;BnaC08g39800D;BnaC08g39810D
GO:0005244	Molecular Function	voltage-gated ion channel activity	6	22	0.0485743	0.293595	BnaA01g01990D;BnaA02g28670D;BnaA04g11860D;BnaA07g15180D;BnaC02g36720D;BnaC06g13300D
GO:0005247	Molecular Function	voltage-gated chloride channel activity	6	22	0.0485743	0.293595	BnaA01g01990D;BnaA02g28670D;BnaA04g11860D;BnaA07g15180D;BnaC02g36720D;BnaC06g13300D
GO:0005253	Molecular Function	anion channel activity	6	22	0.0485743	0.293595	BnaA01g01990D;BnaA02g28670D;BnaA04g11860D;BnaA07g15180D;BnaC02g36720D;BnaC06g13300D
GO:0005254	Molecular Function	chloride channel activity	6	22	0.0485743	0.293595	BnaA01g01990D;BnaA02g28670D;BnaA04g11860D;BnaA07g15180D;BnaC02g36720D;BnaC06g13300D
GO:0008308	Molecular Function	voltage-gated anion channel activity	6	22	0.0485743	0.293595	BnaA01g01990D;BnaA02g28670D;BnaA04g11860D;BnaA07g15180D;BnaC02g36720D;BnaC06g13300D
GO:0015108	Molecular Function	chloride transmembrane transporter activity	6	22	0.0485743	0.293595	BnaA01g01990D;BnaA02g28670D;BnaA04g11860D;BnaA07g15180D;BnaC02g36720D;BnaC06g13300D
GO:0022832	Molecular Function	voltage-gated channel activity	6	22	0.0485743	0.293595	BnaA01g01990D;BnaA02g28670D;BnaA04g11860D;BnaA07g15180D;BnaC02g36720D;BnaC06g13300D
GO:0022857	Molecular Function	transmembrane transporter activity	213	1529	0.0498501	0.298663	BnaA01g01990D;BnaA01g02070D;BnaA01g02100D;BnaA01g09060D;BnaA01g12020D;BnaA01g13370D;BnaA01g14870D;BnaA01g15130D;BnaA01g24940D;BnaA01g24950D;BnaA01g26430D;BnaA01g36640D;BnaA02g03350D;BnaA02g09790D;BnaA02g10860D;BnaA02g14820D;BnaA02g18110D;BnaA02g28670D;BnaA03g00950D;BnaA03g01440D;BnaA03g04330D;BnaA03g04410D;BnaA03g09840D;BnaA03g13690D;BnaA03g20150D;BnaA03g23140D;BnaA03g27500D;BnaA03g32290D;BnaA03g…

## Sheet: Biological Process
GO ID	Category	Description	out (3437)	All (25345)	pvalue	p.adjust	Genes
GO:0055114	Biological Process	oxidation-reduction process	589	3384	5.71019e-12	5.93288e-09	BnaA01g00280D;BnaA01g00590D;BnaA01g01360D;BnaA01g02930D;BnaA01g08170D;BnaA01g10480D;BnaA01g11430D;BnaA01g11800D;BnaA01g11870D;BnaA01g12380D;BnaA01g13900D;BnaA01g14450D;BnaA01g17500D;BnaA01g18320D;BnaA01g18990D;BnaA01g20660D;BnaA01g23900D;BnaA01g25880D;BnaA01g28660D;BnaA01g31570D;BnaA01g32860D;BnaA01g33660D;BnaA01g37280D;BnaA02g02310D;BnaA02g05170D;BnaA02g05230D;BnaA02g05240D;BnaA02g05340D;BnaA02g…
GO:0044710	Biological Process	single-organism metabolic process	919	5937	6.11499e-07	0.000317674	BnaA01g00280D;BnaA01g00590D;BnaA01g01360D;BnaA01g02870D;BnaA01g02930D;BnaA01g05450D;BnaA01g08170D;BnaA01g10480D;BnaA01g10530D;BnaA01g10960D;BnaA01g11430D;BnaA01g11800D;BnaA01g11870D;BnaA01g12320D;BnaA01g12380D;BnaA01g13850D;BnaA01g13900D;BnaA01g13990D;BnaA01g14420D;BnaA01g14450D;BnaA01g15140D;BnaA01g15640D;BnaA01g16010D;BnaA01g17500D;BnaA01g18320D;BnaA01g18990D;BnaA01g20340D;BnaA01g20350D;BnaA01g…
GO:0006020	Biological Process	inositol metabolic process	12	22	6.52154e-06	0.00167081	BnaA01g23900D;BnaA01g34710D;BnaA03g47910D;BnaA07g00980D;BnaA09g10050D;BnaA09g42760D;BnaAnng22250D;BnaC01g00680D;BnaC04g34650D;BnaC07g01430D;BnaC07g40160D;BnaC09g10140D
GO:0072330	Biological Process	monocarboxylic acid biosynthetic process	38	136	7.5708e-06	0.00167081	BnaA01g02870D;BnaA02g22340D;BnaA03g02840D;BnaA03g25350D;BnaA04g15380D;BnaA06g04280D;BnaA06g04900D;BnaA06g05310D;BnaA06g17510D;BnaA06g36580D;BnaA06g39840D;BnaA07g05070D;BnaA08g26890D;BnaA09g40640D;BnaA09g51530D;BnaA10g02480D;BnaA10g25350D;BnaAnng15510D;BnaAnng15520D;BnaAnng40200D;BnaC01g04130D;BnaC02g30500D;BnaC03g04190D;BnaC03g46130D;BnaC04g00710D;BnaC04g15590D;BnaC04g38330D;BnaC04g39890D;BnaC05g…
GO:0006633	Biological Process	fatty acid biosynthetic process	31	102	8.04049e-06	0.00167081	BnaA01g02870D;BnaA02g22340D;BnaA03g25350D;BnaA04g15380D;BnaA06g04280D;BnaA06g04900D;BnaA06g36580D;BnaA07g05070D;BnaA08g26890D;BnaA09g40640D;BnaA09g51530D;BnaA10g02480D;BnaA10g25350D;BnaAnng15510D;BnaAnng15520D;BnaC01g04130D;BnaC02g30500D;BnaC03g46130D;BnaC04g00710D;BnaC04g15590D;BnaC04g38330D;BnaC04g39890D;BnaC05g00780D;BnaC05g02350D;BnaC05g06160D;BnaC07g05570D;BnaC08g33100D;BnaC08g46130D;BnaCnng…
GO:0019310	Biological Process	inositol catabolic process	8	12	3.37124e-05	0.00314342	BnaA01g23900D;BnaA03g47910D;BnaA07g00980D;BnaA09g10050D;BnaAnng22250D;BnaC07g01430D;BnaC07g40160D;BnaC09g10140D
GO:0044275	Biological Process	cellular carbohydrate catabolic process	8	12	3.37124e-05	0.00314342	BnaA01g23900D;BnaA03g47910D;BnaA07g00980D;BnaA09g10050D;BnaAnng22250D;BnaC07g01430D;BnaC07g40160D;BnaC09g10140D
GO:0046164	Biological Process	alcohol catabolic process	8	12	3.37124e-05	0.00314342	BnaA01g23900D;BnaA03g47910D;BnaA07g00980D;BnaA09g10050D;BnaAnng22250D;BnaC07g01430D;BnaC07g40160D;BnaC09g10140D
GO:0046174	Biological Process	polyol catabolic process	8	12	3.37124e-05	0.00314342	BnaA01g23900D;BnaA03g47910D;BnaA07g00980D;BnaA09g10050D;BnaAnng22250D;BnaC07g01430D;BnaC07g40160D;BnaC09g10140D
GO:1901616	Biological Process	organic hydroxy compound catabolic process	8	12	3.37124e-05	0.00314342	BnaA01g23900D;BnaA03g47910D;BnaA07g00980D;BnaA09g10050D;BnaAnng22250D;BnaC07g01430D;BnaC07g40160D;BnaC09g10140D
GO:0000272	Biological Process	polysaccharide catabolic process	14	33	4.46677e-05	0.00314342	BnaA01g17940D;BnaA03g07240D;BnaA03g37260D;BnaA03g42940D;BnaA07g05790D;BnaA08g05660D;BnaA10g16290D;BnaC01g21190D;BnaC03g43570D;BnaC07g34180D;BnaC09g39140D;BnaCnng02280D;BnaCnng71190D;BnaCnng71250D
GO:0006631	Biological Process	fatty acid metabolic process	37	141	4.48799e-05	0.00314342	BnaA01g02870D;BnaA01g32860D;BnaA02g22340D;BnaA03g25350D;BnaA04g15380D;BnaA05g33500D;BnaA06g04280D;BnaA06g04900D;BnaA06g36580D;BnaA07g05070D;BnaA08g26890D;BnaA09g07080D;BnaA09g40640D;BnaA09g51530D;BnaA10g02480D;BnaA10g18090D;BnaA10g25350D;BnaAnng15510D;BnaAnng15520D;BnaC01g04130D;BnaC02g30500D;BnaC03g46130D;BnaC04g00710D;BnaC04g15590D;BnaC04g38330D;BnaC04g39890D;BnaC05g00780D;BnaC05g02350D;BnaC05g…
GO:0000079	Biological Process	regulation of cyclin-dependent protein serine/threonine kinase activity	12	26	5.74831e-05	0.00314342	BnaA03g20870D;BnaA03g21010D;BnaA04g25830D;BnaA05g04300D;BnaA05g19400D;BnaA09g38590D;BnaAnng02340D;BnaAnng02560D;BnaC03g25070D;BnaC04g49800D;BnaC08g30740D;BnaCnng26370D
GO:0001932	Biological Process	regulation of protein phosphorylation	12	26	5.74831e-05	0.00314342	BnaA03g20870D;BnaA03g21010D;BnaA04g25830D;BnaA05g04300D;BnaA05g19400D;BnaA09g38590D;BnaAnng02340D;BnaAnng02560D;BnaC03g25070D;BnaC04g49800D;BnaC08g30740D;BnaCnng26370D
GO:0042325	Biological Process	regulation of phosphorylation	12	26	5.74831e-05	0.00314342	BnaA03g20870D;BnaA03g21010D;BnaA04g25830D;BnaA05g04300D;BnaA05g19400D;BnaA09g38590D;BnaAnng02340D;BnaAnng02560D;BnaC03g25070D;BnaC04g49800D;BnaC08g30740D;BnaCnng26370D
GO:0043549	Biological Process	regulation of kinase activity	12	26	5.74831e-05	0.00314342	BnaA03g20870D;BnaA03g21010D;BnaA04g25830D;BnaA05g04300D;BnaA05g19400D;BnaA09g38590D;BnaAnng02340D;BnaAnng02560D;BnaC03g25070D;BnaC04g49800D;BnaC08g30740D;BnaCnng26370D
GO:0045859	Biological Process	regulation of protein kinase activity	12	26	5.74831e-05	0.00314342	BnaA03g20870D;BnaA03g21010D;BnaA04g25830D;BnaA05g04300D;BnaA05g19400D;BnaA09g38590D;BnaAnng02340D;BnaAnng02560D;BnaC03g25070D;BnaC04g49800D;BnaC08g30740D;BnaCnng26370D
GO:0071900	Biological Process	regulation of protein serine/threonine kinase activity	12	26	5.74831e-05	0.00314342	BnaA03g20870D;BnaA03g21010D;BnaA04g25830D;BnaA05g04300D;BnaA05g19400D;BnaA09g38590D;BnaAnng02340D;BnaAnng02560D;BnaC03g25070D;BnaC04g49800D;BnaC08g30740D;BnaCnng26370D
GO:1904029	Biological Process	regulation of cyclin-dependent protein kinase activity	12	26	5.74831e-05	0.00314342	BnaA03g20870D;BnaA03g21010D;BnaA04g25830D;BnaA05g04300D;BnaA05g19400D;BnaA09g38590D;BnaAnng02340D;BnaAnng02560D;BnaC03g25070D;BnaC04g49800D;BnaC08g30740D;BnaCnng26370D
GO:0044283	Biological Process	small molecule biosynthetic process	77	376	0.000122822	0.00638062	BnaA01g02870D;BnaA01g13990D;BnaA01g16010D;BnaA01g34710D;BnaA02g03140D;BnaA02g05780D;BnaA02g06860D;BnaA02g12430D;BnaA02g22340D;BnaA03g02840D;BnaA03g20600D;BnaA03g25350D;BnaA03g30110D;BnaA04g08160D;BnaA04g15380D;BnaA04g25510D;BnaA05g17180D;BnaA06g04280D;BnaA06g04900D;BnaA06g05310D;BnaA06g17510D;BnaA06g19810D;BnaA06g24600D;BnaA06g24610D;BnaA06g25690D;BnaA06g36580D;BnaA06g39840D;BnaA07g05070D;BnaA08g…
GO:0044262	Biological Process	cellular carbohydrate metabolic process	73	361	0.000269382	0.013328	BnaA01g05450D;BnaA01g06730D;BnaA01g06750D;BnaA01g12320D;BnaA01g15000D;BnaA01g23900D;BnaA01g34710D;BnaA02g01360D;BnaA02g03310D;BnaA02g11230D;BnaA02g23460D;BnaA02g34580D;BnaA03g03230D;BnaA03g08110D;BnaA03g25760D;BnaA03g38180D;BnaA03g46430D;BnaA03g47910D;BnaA03g50070D;BnaA04g20850D;BnaA06g07180D;BnaA06g34490D;BnaA07g00980D;BnaA08g03250D;BnaA08g16230D;BnaA08g20280D;BnaA08g25690D;BnaA09g00710D;BnaA09g…
GO:0051338	Biological Process	regulation of transferase activity	12	30	0.000304545	0.0143828	BnaA03g20870D;BnaA03g21010D;BnaA04g25830D;BnaA05g04300D;BnaA05g19400D;BnaA09g38590D;BnaAnng02340D;BnaAnng02560D;BnaC03g25070D;BnaC04g49800D;BnaC08g30740D;BnaCnng26370D
GO:0019751	Biological Process	polyol metabolic process	15	43	0.000332059	0.0150004	BnaA01g23900D;BnaA01g34710D;BnaA03g06170D;BnaA03g47910D;BnaA07g00980D;BnaA08g03250D;BnaA09g10050D;BnaA09g42760D;BnaAnng22250D;BnaC01g00680D;BnaC03g07940D;BnaC04g34650D;BnaC07g01430D;BnaC07g40160D;BnaC09g10140D
GO:0016053	Biological Process	organic acid biosynthetic process	65	318	0.000417296	0.0173428	BnaA01g02870D;BnaA01g16010D;BnaA02g03140D;BnaA02g05780D;BnaA02g12430D;BnaA02g22340D;BnaA03g02840D;BnaA03g25350D;BnaA03g30110D;BnaA04g08160D;BnaA04g15380D;BnaA04g25510D;BnaA05g17180D;BnaA06g04280D;BnaA06g04900D;BnaA06g05310D;BnaA06g17510D;BnaA06g19810D;BnaA06g25690D;BnaA06g36580D;BnaA06g39840D;BnaA07g05070D;BnaA08g20870D;BnaA08g26890D;BnaA09g33840D;BnaA09g40640D;BnaA09g51530D;BnaA10g02480D;BnaA10g…
GO:0046394	Biological Process	carboxylic acid biosynthetic process	65	318	0.000417296	0.0173428	BnaA01g02870D;BnaA01g16010D;BnaA02g03140D;BnaA02g05780D;BnaA02g12430D;BnaA02g22340D;BnaA03g02840D;BnaA03g25350D;BnaA03g30110D;BnaA04g08160D;BnaA04g15380D;BnaA04g25510D;BnaA05g17180D;BnaA06g04280D;BnaA06g04900D;BnaA06g05310D;BnaA06g17510D;BnaA06g19810D;BnaA06g25690D;BnaA06g36580D;BnaA06g39840D;BnaA07g05070D;BnaA08g20870D;BnaA08g26890D;BnaA09g33840D;BnaA09g40640D;BnaA09g51530D;BnaA10g02480D;BnaA10g…
GO:0019220	Biological Process	regulation of phosphate metabolic process	12	32	0.000612052	0.0235527	BnaA03g20870D;BnaA03g21010D;BnaA04g25830D;BnaA05g04300D;BnaA05g19400D;BnaA09g38590D;BnaAnng02340D;BnaAnng02560D;BnaC03g25070D;BnaC04g49800D;BnaC08g30740D;BnaCnng26370D
GO:0051174	Biological Process	regulation of phosphorus metabolic process	12	32	0.000612052	0.0235527	BnaA03g20870D;BnaA03g21010D;BnaA04g25830D;BnaA05g04300D;BnaA05g19400D;BnaA09g38590D;BnaAnng02340D;BnaAnng02560D;BnaC03g25070D;BnaC04g49800D;BnaC08g30740D;BnaCnng26370D
GO:1901136	Biological Process	carbohydrate derivative catabolic process	22	80	0.000746218	0.0237255	BnaA03g19520D;BnaA03g20290D;BnaA03g20310D;BnaA03g32280D;BnaA03g56430D;BnaA05g03420D;BnaA05g08640D;BnaA05g29950D;BnaA09g00340D;BnaA09g15430D;BnaA09g15440D;BnaA09g34290D;BnaC03g19370D;BnaC03g24360D;BnaC04g47330D;BnaC05g01140D;BnaC06g42250D;BnaC07g50780D;BnaC08g25190D;BnaC08g25210D;BnaC09g51720D;BnaCnng01370D
GO:0006022	Biological Process	aminoglycan metabolic process	17	56	0.000867729	0.0237255	BnaA03g20290D;BnaA03g20310D;BnaA03g32280D;BnaA03g56430D;BnaA05g03420D;BnaA05g08640D;BnaA09g00340D;BnaA09g15430D;BnaA09g15440D;BnaA09g34290D;BnaC03g19370D;BnaC03g24360D;BnaC05g01140D;BnaC08g25190D;BnaC08g25210D;BnaC09g51720D;BnaCnng01370D
GO:0006026	Biological Process	aminoglycan catabolic process	17	56	0.000867729	0.0237255	BnaA03g20290D;BnaA03g20310D;BnaA03g32280D;BnaA03g56430D;BnaA05g03420D;BnaA05g08640D;BnaA09g00340D;BnaA09g15430D;BnaA09g15440D;BnaA09g34290D;BnaC03g19370D;BnaC03g24360D;BnaC05g01140D;BnaC08g25190D;BnaC08g25210D;BnaC09g51720D;BnaCnng01370D
GO:0006030	Biological Process	chitin metabolic process	17	56	0.000867729	0.0237255	BnaA03g20290D;BnaA03g20310D;BnaA03g32280D;BnaA03g56430D;BnaA05g03420D;BnaA05g08640D;BnaA09g00340D;BnaA09g15430D;BnaA09g15440D;BnaA09g34290D;BnaC03g19370D;BnaC03g24360D;BnaC05g01140D;BnaC08g25190D;BnaC08g25210D;BnaC09g51720D;BnaCnng01370D
GO:0006032	Biological Process	chitin catabolic process	17	56	0.000867729	0.0237255	BnaA03g20290D;BnaA03g20310D;BnaA03g32280D;BnaA03g56430D;BnaA05g03420D;BnaA05g08640D;BnaA09g00340D;BnaA09g15430D;BnaA09g15440D;BnaA09g34290D;BnaC03g19370D;BnaC03g24360D;BnaC05g01140D;BnaC08g25190D;BnaC08g25210D;BnaC09g51720D;BnaCnng01370D
GO:0006040	Biological Process	amino sugar metabolic process	17	56	0.000867729	0.0237255	BnaA03g20290D;BnaA03g20310D;BnaA03g32280D;BnaA03g56430D;BnaA05g03420D;BnaA05g08640D;BnaA09g00340D;BnaA09g15430D;BnaA09g15440D;BnaA09g34290D;BnaC03g19370D;BnaC03g24360D;BnaC05g01140D;BnaC08g25190D;BnaC08g25210D;BnaC09g51720D;BnaCnng01370D
GO:0016998	Biological Process	cell wall macromolecule catabolic process	17	56	0.000867729	0.0237255	BnaA03g20290D;BnaA03g20310D;BnaA03g32280D;BnaA03g56430D;BnaA05g03420D;BnaA05g08640D;BnaA09g00340D;BnaA09g15430D;BnaA09g15440D;BnaA09g34290D;BnaC03g19370D;BnaC03g24360D;BnaC05g01140D;BnaC08g25190D;BnaC08g25210D;BnaC09g51720D;BnaCnng01370D
GO:0044036	Biological Process	cell wall macromolecule metabolic process	17	56	0.000867729	0.0237255	BnaA03g20290D;BnaA03g20310D;BnaA03g32280D;BnaA03g56430D;BnaA05g03420D;BnaA05g08640D;BnaA09g00340D;BnaA09g15430D;BnaA09g15440D;BnaA09g34290D;BnaC03g19370D;BnaC03g24360D;BnaC05g01140D;BnaC08g25190D;BnaC08g25210D;BnaC09g51720D;BnaCnng01370D
GO:0046348	Biological Process	amino sugar catabolic process	17	56	0.000867729	0.0237255	BnaA03g20290D;BnaA03g20310D;BnaA03g32280D;BnaA03g56430D;BnaA05g03420D;BnaA05g08640D;BnaA09g00340D;BnaA09g15430D;BnaA09g15440D;BnaA09g34290D;BnaC03g19370D;BnaC03g24360D;BnaC05g01140D;BnaC08g25190D;BnaC08g25210D;BnaC09g51720D;BnaCnng01370D
GO:1901071	Biological Process	glucosamine-containing compound metabolic process	17	56	0.000867729	0.0237255	BnaA03g20290D;BnaA03g20310D;BnaA03g32280D;BnaA03g56430D;BnaA05g03420D;BnaA05g08640D;BnaA09g00340D;BnaA09g15430D;BnaA09g15440D;BnaA09g34290D;BnaC03g19370D;BnaC03g24360D;BnaC05g01140D;BnaC08g25190D;BnaC08g25210D;BnaC09g51720D;BnaCnng01370D
GO:1901072	Biological Process	glucosamine-containing compound catabolic process	17	56	0.000867729	0.0237255	BnaA03g20290D;BnaA03g20310D;BnaA03g32280D;BnaA03g56430D;BnaA05g03420D;BnaA05g08640D;BnaA09g00340D;BnaA09g15430D;BnaA09g15440D;BnaA09g34290D;BnaC03g19370D;BnaC03g24360D;BnaC05g01140D;BnaC08g25190D;BnaC08g25210D;BnaC09g51720D;BnaCnng01370D
GO:0006066	Biological Process	alcohol metabolic process	15	47	0.000969381	0.0258253	BnaA01g23900D;BnaA01g34710D;BnaA03g06170D;BnaA03g47910D;BnaA07g00980D;BnaA08g03250D;BnaA09g10050D;BnaA09g42760D;BnaAnng22250D;BnaC01g00680D;BnaC03g07940D;BnaC04g34650D;BnaC07g01430D;BnaC07g40160D;BnaC09g10140D
GO:0005984	Biological Process	disaccharide metabolic process	26	104	0.00124723	0.0323968	BnaA01g12320D;BnaA02g11230D;BnaA02g23460D;BnaA02g34580D;BnaA03g03230D;BnaA03g08110D;BnaA03g46430D;BnaA04g20850D;BnaA08g16230D;BnaA08g20280D;BnaA09g00710D;BnaA09g09720D;BnaA10g03060D;BnaAnng04500D;BnaC01g14030D;BnaC01g15870D;BnaC01g43070D;BnaC03g04660D;BnaC03g68760D;BnaC05g02930D;BnaC06g26160D;BnaC07g34770D;BnaC07g37370D;BnaC07g38690D;BnaC08g06450D;BnaC09g51060D
GO:0008610	Biological Process	lipid biosynthetic process	74	390	0.00160611	0.0407012	BnaA01g02870D;BnaA01g15140D;BnaA01g34710D;BnaA02g22340D;BnaA03g18270D;BnaA03g18290D;BnaA03g25350D;BnaA03g28010D;BnaA03g36320D;BnaA03g47590D;BnaA03g56790D;BnaA04g12460D;BnaA04g15380D;BnaA04g20360D;BnaA04g24960D;BnaA04g29140D;BnaA05g06830D;BnaA05g09170D;BnaA05g12980D;BnaA06g04280D;BnaA06g04900D;BnaA06g17270D;BnaA06g35250D;BnaA06g36580D;BnaA07g05070D;BnaA07g26760D;BnaA07g28220D;BnaA07g39140D;BnaA08g…
GO:0016052	Biological Process	carbohydrate catabolic process	37	168	0.00176231	0.0435961	BnaA01g13990D;BnaA01g15640D;BnaA01g17940D;BnaA01g23900D;BnaA03g02560D;BnaA03g07240D;BnaA03g37260D;BnaA03g42940D;BnaA03g47910D;BnaA06g37230D;BnaA07g00980D;BnaA07g05790D;BnaA08g05660D;BnaA08g16820D;BnaA09g10050D;BnaA09g52300D;BnaA09g52310D;BnaA10g16290D;BnaAnng22250D;BnaAnng40850D;BnaC01g00070D;BnaC01g21190D;BnaC01g35030D;BnaC03g43570D;BnaC04g22290D;BnaC04g23180D;BnaC06g39910D;BnaC07g01430D;BnaC07g…
GO:0005975	Biological Process	carbohydrate metabolic process	285	1793	0.00183322	0.0442957	BnaA01g05450D;BnaA01g06730D;BnaA01g06750D;BnaA01g09070D;BnaA01g10960D;BnaA01g12320D;BnaA01g13130D;BnaA01g13460D;BnaA01g13990D;BnaA01g15000D;BnaA01g15080D;BnaA01g15640D;BnaA01g17540D;BnaA01g17940D;BnaA01g19130D;BnaA01g23900D;BnaA01g27000D;BnaA01g27130D;BnaA01g34710D;BnaA02g01340D;BnaA02g01360D;BnaA02g01610D;BnaA02g03310D;BnaA02g07730D;BnaA02g09200D;BnaA02g11230D;BnaA02g12160D;BnaA02g12790D;BnaA02g…
GO:1901615	Biological Process	organic hydroxy compound metabolic process	15	50	0.00195329	0.0461244	BnaA01g23900D;BnaA01g34710D;BnaA03g06170D;BnaA03g47910D;BnaA07g00980D;BnaA08g03250D;BnaA09g10050D;BnaA09g42760D;BnaAnng22250D;BnaC01g00680D;BnaC03g07940D;BnaC04g34650D;BnaC07g01430D;BnaC07g40160D;BnaC09g10140D
GO:0031399	Biological Process	regulation of protein modification process	12	36	0.0020149	0.0465218	BnaA03g20870D;BnaA03g21010D;BnaA04g25830D;BnaA05g04300D;BnaA05g19400D;BnaA09g38590D;BnaAnng02340D;BnaAnng02560D;BnaC03g25070D;BnaC04g49800D;BnaC08g30740D;BnaCnng26370D
GO:0032787	Biological Process	monocarboxylic acid metabolic process	59	302	0.00228384	0.051585	BnaA01g02870D;BnaA01g13990D;BnaA01g15640D;BnaA01g32860D;BnaA02g22340D;BnaA03g02560D;BnaA03g02840D;BnaA03g25350D;BnaA04g15380D;BnaA05g33500D;BnaA06g04280D;BnaA06g04900D;BnaA06g05310D;BnaA06g17510D;BnaA06g36580D;BnaA06g37230D;BnaA06g39840D;BnaA07g05070D;BnaA08g16820D;BnaA08g26890D;BnaA09g07080D;BnaA09g40640D;BnaA09g51530D;BnaA09g52300D;BnaA09g52310D;BnaA10g02480D;BnaA10g18090D;BnaA10g25350D;BnaAnng…
GO:0005991	Biological Process	trehalose metabolic process	17	62	0.00295015	0.0646829	BnaA01g12320D;BnaA02g11230D;BnaA02g34580D;BnaA03g46430D;BnaA08g16230D;BnaA08g20280D;BnaA09g09720D;BnaAnng04500D;BnaC01g14030D;BnaC01g15870D;BnaC01g43070D;BnaC06g26160D;BnaC07g34770D;BnaC07g37370D;BnaC07g38690D;BnaC08g06450D;BnaC09g51060D
GO:0032268	Biological Process	regulation of cellular protein metabolic process	15	52	0.00298824	0.0646829	BnaA03g20870D;BnaA03g21010D;BnaA04g25830D;BnaA05g04300D;BnaA05g19400D;BnaA07g09420D;BnaA07g27940D;BnaA09g38590D;BnaAnng02340D;BnaAnng02560D;BnaC03g25070D;BnaC04g49800D;BnaC08g30740D;BnaCnng26370D;BnaCnng74170D
GO:0044282	Biological Process	small molecule catabolic process	13	43	0.0035445	0.0748404	BnaA01g23900D;BnaA02g09890D;BnaA02g13220D;BnaA03g47910D;BnaA07g00980D;BnaA09g07080D;BnaA09g10050D;BnaAnng22250D;BnaC07g01430D;BnaC07g40160D;BnaC09g06780D;BnaC09g10140D;BnaC09g51580D
GO:0044699	Biological Process	single-organism process	1511	10605	0.00360156	0.0748404	BnaA01g00280D;BnaA01g00590D;BnaA01g01360D;BnaA01g01450D;BnaA01g01990D;BnaA01g02040D;BnaA01g02070D;BnaA01g02100D;BnaA01g02870D;BnaA01g02930D;BnaA01g04640D;BnaA01g05240D;BnaA01g05450D;BnaA01g07420D;BnaA01g08170D;BnaA01g09060D;BnaA01g10480D;BnaA01g10530D;BnaA01g10960D;BnaA01g11230D;BnaA01g11430D;BnaA01g11800D;BnaA01g11870D;BnaA01g12020D;BnaA01g12110D;BnaA01g12120D;BnaA01g12320D;BnaA01g12380D;BnaA01g…
GO:0009311	Biological Process	oligosaccharide metabolic process	26	112	0.00378357	0.0761141	BnaA01g12320D;BnaA02g11230D;BnaA02g23460D;BnaA02g34580D;BnaA03g03230D;BnaA03g08110D;BnaA03g46430D;BnaA04g20850D;BnaA08g16230D;BnaA08g20280D;BnaA09g00710D;BnaA09g09720D;BnaA10g03060D;BnaAnng04500D;BnaC01g14030D;BnaC01g15870D;BnaC01g43070D;BnaC03g04660D;BnaC03g68760D;BnaC05g02930D;BnaC06g26160D;BnaC07g34770D;BnaC07g37370D;BnaC07g38690D;BnaC08g06450D;BnaC09g51060D
GO:0009617	Biological Process	response to bacterium	4	6	0.00402914	0.0761141	BnaA03g28770D;BnaC03g33880D;BnaC03g33890D;BnaC03g33900D
GO:0009620	Biological Process	response to fungus	4	6	0.00402914	0.0761141	BnaA03g28770D;BnaC03g33880D;BnaC03g33890D;BnaC03g33900D
GO:0042742	Biological Process	defense response to bacterium	4	6	0.00402914	0.0761141	BnaA03g28770D;BnaC03g33880D;BnaC03g33890D;BnaC03g33900D
GO:0050832	Biological Process	defense response to fungus	4	6	0.00402914	0.0761141	BnaA03g28770D;BnaC03g33880D;BnaC03g33890D;BnaC03g33900D
GO:0006220	Biological Process	pyrimidine nucleotide metabolic process	8	21	0.00445194	0.0811502	BnaA01g10530D;BnaA03g44510D;BnaA07g07050D;BnaA09g54360D;BnaC01g12060D;BnaC05g23810D;BnaC07g36340D;BnaC09g45630D
GO:0006221	Biological Process	pyrimidine nucleotide biosynthetic process	8	21	0.00445194	0.0811502	BnaA01g10530D;BnaA03g44510D;BnaA07g07050D;BnaA09g54360D;BnaC01g12060D;BnaC05g23810D;BnaC07g36340D;BnaC09g45630D
GO:0015979	Biological Process	photosynthesis	37	180	0.00596027	0.103485	BnaA01g19750D;BnaA01g28200D;BnaA03g22970D;BnaA03g55720D;BnaA03g58900D;BnaA04g17660D;BnaA05g31790D;BnaA06g23190D;BnaA07g12480D;BnaA07g20510D;BnaA07g26680D;BnaA07g32780D;BnaA08g00380D;BnaA09g06690D;BnaA09g49810D;BnaAnng27100D;BnaAnng34570D;BnaAnng39860D;BnaAnng40550D;BnaC02g41630D;BnaC02g48890D;BnaC03g27090D;BnaC03g50210D;BnaC03g59670D;BnaC03g70700D;BnaC04g41290D;BnaC04g41300D;BnaC05g23270D;BnaC05g…
GO:0009690	Biological Process	cytokinin metabolic process	8	22	0.00617525	0.103485	BnaA02g05340D;BnaA02g08420D;BnaA04g23980D;BnaA10g28940D;BnaC06g36220D;BnaC09g33450D;BnaC09g36710D;BnaCnng41060D
GO:0010817	Biological Process	regulation of hormone levels	8	22	0.00617525	0.103485	BnaA02g05340D;BnaA02g08420D;BnaA04g23980D;BnaA10g28940D;BnaC06g36220D;BnaC09g33450D;BnaC09g36710D;BnaCnng41060D
GO:0034754	Biological Process	cellular hormone metabolic process	8	22	0.00617525	0.103485	BnaA02g05340D;BnaA02g08420D;BnaA04g23980D;BnaA10g28940D;BnaC06g36220D;BnaC09g33450D;BnaC09g36710D;BnaCnng41060D
GO:0042445	Biological Process	hormone metabolic process	8	22	0.00617525	0.103485	BnaA02g05340D;BnaA02g08420D;BnaA04g23980D;BnaA10g28940D;BnaC06g36220D;BnaC09g33450D;BnaC09g36710D;BnaCnng41060D
GO:0051246	Biological Process	regulation of protein metabolic process	15	56	0.00640975	0.10571	BnaA03g20870D;BnaA03g21010D;BnaA04g25830D;BnaA05g04300D;BnaA05g19400D;BnaA07g09420D;BnaA07g27940D;BnaA09g38590D;BnaAnng02340D;BnaAnng02560D;BnaC03g25070D;BnaC04g49800D;BnaC08g30740D;BnaCnng26370D;BnaCnng74170D
GO:0006556	Biological Process	S-adenosylmethionine biosynthetic process	6	14	0.00700716	0.112007	BnaA01g36920D;BnaA05g00770D;BnaA05g07530D;BnaC04g00410D;BnaCnng16700D;BnaCnng75920D
GO:0046500	Biological Process	S-adenosylmethionine metabolic process	6	14	0.00700716	0.112007	BnaA01g36920D;BnaA05g00770D;BnaA05g07530D;BnaC04g00410D;BnaCnng16700D;BnaCnng75920D
GO:0003333	Biological Process	amino acid transmembrane transport	13	47	0.00810732	0.12208	BnaA03g01440D;BnaA03g58530D;BnaA04g07800D;BnaA05g25770D;BnaA05g32770D;BnaA06g35110D;BnaC01g40540D;BnaC03g01740D;BnaC05g39680D;BnaC07g36580D;BnaC07g48770D;BnaCnng50730D;BnaCnng65210D
GO:0006865	Biological Process	amino acid transport	13	47	0.00810732	0.12208	BnaA03g01440D;BnaA03g58530D;BnaA04g07800D;BnaA05g25770D;BnaA05g32770D;BnaA06g35110D;BnaC01g40540D;BnaC03g01740D;BnaC05g39680D;BnaC07g36580D;BnaC07g48770D;BnaCnng50730D;BnaCnng65210D
GO:0098656	Biological Process	anion transmembrane transport	13	47	0.00810732	0.12208	BnaA03g01440D;BnaA03g58530D;BnaA04g07800D;BnaA05g25770D;BnaA05g32770D;BnaA06g35110D;BnaC01g40540D;BnaC03g01740D;BnaC05g39680D;BnaC07g36580D;BnaC07g48770D;BnaCnng50730D;BnaCnng65210D
GO:1903825	Biological Process	organic acid transmembrane transport	13	47	0.00810732	0.12208	BnaA03g01440D;BnaA03g58530D;BnaA04g07800D;BnaA05g25770D;BnaA05g32770D;BnaA06g35110D;BnaC01g40540D;BnaC03g01740D;BnaC05g39680D;BnaC07g36580D;BnaC07g48770D;BnaCnng50730D;BnaCnng65210D
GO:0006820	Biological Process	anion transport	45	234	0.00930558	0.138121	BnaA01g01990D;BnaA01g12110D;BnaA01g12120D;BnaA02g28670D;BnaA02g36790D;BnaA03g01440D;BnaA03g04410D;BnaA03g07890D;BnaA03g32290D;BnaA03g57010D;BnaA03g58530D;BnaA04g07800D;BnaA04g11860D;BnaA04g15700D;BnaA04g26910D;BnaA05g14430D;BnaA05g25770D;BnaA05g32770D;BnaA06g35110D;BnaA07g15180D;BnaA07g33850D;BnaA07g35730D;BnaA09g01000D;BnaA09g30120D;BnaAnng31830D;BnaAnng40330D;BnaC01g40540D;BnaC01g44250D;BnaC02g…
GO:0006528	Biological Process	asparagine metabolic process	5	11	0.0103754	0.141843	BnaA03g02840D;BnaA06g17510D;BnaA06g39840D;BnaC03g04190D;BnaCnng72260D
GO:0006529	Biological Process	asparagine biosynthetic process	5	11	0.0103754	0.141843	BnaA03g02840D;BnaA06g17510D;BnaA06g39840D;BnaC03g04190D;BnaCnng72260D
GO:0010109	Biological Process	regulation of photosynthesis	5	11	0.0103754	0.141843	BnaA01g19750D;BnaA07g12480D;BnaC02g48890D;BnaC07g16640D;BnaC09g07990D
GO:0042548	Biological Process	regulation of photosynthesis, light reaction	5	11	0.0103754	0.141843	BnaA01g19750D;BnaA07g12480D;BnaC02g48890D;BnaC07g16640D;BnaC09g07990D
GO:0042549	Biological Process	photosystem II stabilization	5	11	0.0103754	0.141843	BnaA01g19750D;BnaA07g12480D;BnaC02g48890D;BnaC07g16640D;BnaC09g07990D
GO:0043467	Biological Process	regulation of generation of precursor metabolites and energy	5	11	0.0103754	0.141843	BnaA01g19750D;BnaA07g12480D;BnaC02g48890D;BnaC07g16640D;BnaC09g07990D
GO:0009308	Biological Process	amine metabolic process	22	98	0.0109441	0.147674	BnaA02g05340D;BnaA02g08420D;BnaA02g21420D;BnaA03g19840D;BnaA04g23980D;BnaA04g24530D;BnaA06g05310D;BnaA09g00950D;BnaA10g28940D;BnaAnng25490D;BnaAnng36830D;BnaC02g28390D;BnaC03g69740D;BnaC04g48360D;BnaC06g36220D;BnaC08g25400D;BnaC09g33450D;BnaC09g36710D;BnaC09g41900D;BnaC09g47750D;BnaC09g51580D;BnaCnng41060D
GO:0072528	Biological Process	pyrimidine-containing compound biosynthetic process	10	34	0.0123063	0.163926	BnaA01g10530D;BnaA03g44510D;BnaA07g07050D;BnaA07g16410D;BnaA09g54360D;BnaC01g12060D;BnaC05g23810D;BnaC07g36340D;BnaC08g07870D;BnaC09g45630D
GO:0005976	Biological Process	polysaccharide metabolic process	48	258	0.0135991	0.178854	BnaA01g05450D;BnaA01g06730D;BnaA01g06750D;BnaA01g15000D;BnaA01g17940D;BnaA02g01360D;BnaA02g03310D;BnaA03g07240D;BnaA03g25760D;BnaA03g37260D;BnaA03g38180D;BnaA03g42940D;BnaA03g50070D;BnaA06g07180D;BnaA06g34490D;BnaA07g05790D;BnaA08g05660D;BnaA08g25690D;BnaA09g45510D;BnaA10g16290D;BnaAnng19040D;BnaC01g00330D;BnaC01g08110D;BnaC01g08120D;BnaC01g15830D;BnaC01g21190D;BnaC03g03990D;BnaC03g43570D;BnaC03g…
GO:0044711	Biological Process	single-organism biosynthetic process	173	1094	0.0159808	0.207551	BnaA01g02870D;BnaA01g05450D;BnaA01g10530D;BnaA01g12320D;BnaA01g13990D;BnaA01g14420D;BnaA01g15140D;BnaA01g16010D;BnaA01g34710D;BnaA01g36920D;BnaA02g01360D;BnaA02g03140D;BnaA02g03310D;BnaA02g05780D;BnaA02g06860D;BnaA02g11230D;BnaA02g12430D;BnaA02g22340D;BnaA02g22480D;BnaA02g34580D;BnaA03g02840D;BnaA03g08200D;BnaA03g18270D;BnaA03g18290D;BnaA03g20600D;BnaA03g25350D;BnaA03g28010D;BnaA03g30110D;BnaA03g…
GO:0044281	Biological Process	small molecule metabolic process	207	1331	0.0174699	0.224089	BnaA01g02870D;BnaA01g10530D;BnaA01g13850D;BnaA01g13990D;BnaA01g15640D;BnaA01g16010D;BnaA01g23900D;BnaA01g27830D;BnaA01g32860D;BnaA01g34710D;BnaA01g36920D;BnaA02g01340D;BnaA02g03140D;BnaA02g05780D;BnaA02g06860D;BnaA02g09890D;BnaA02g12430D;BnaA02g13220D;BnaA02g22340D;BnaA02g27010D;BnaA03g02560D;BnaA03g02840D;BnaA03g05140D;BnaA03g05150D;BnaA03g06170D;BnaA03g08200D;BnaA03g10650D;BnaA03g20600D;BnaA03g…
GO:0005992	Biological Process	trehalose biosynthetic process	14	57	0.0179757	0.227765	BnaA01g12320D;BnaA02g11230D;BnaA02g34580D;BnaA08g16230D;BnaA08g20280D;BnaA09g09720D;BnaAnng04500D;BnaC01g14030D;BnaC01g43070D;BnaC06g26160D;BnaC07g34770D;BnaC07g37370D;BnaC08g06450D;BnaC09g51060D
GO:0009067	Biological Process	aspartate family amino acid biosynthetic process	10	36	0.0185319	0.231984	BnaA03g02840D;BnaA04g25510D;BnaA06g17510D;BnaA06g39840D;BnaA09g33840D;BnaA10g14580D;BnaC03g04190D;BnaC03g33530D;BnaC09g39920D;BnaCnng72260D
GO:0072527	Biological Process	pyrimidine-containing compound metabolic process	11	42	0.0214724	0.265593	BnaA01g10530D;BnaA03g44510D;BnaA07g07050D;BnaA07g16410D;BnaA09g54360D;BnaC01g12060D;BnaC05g23810D;BnaC07g36340D;BnaC07g50780D;BnaC08g07870D;BnaC09g45630D
GO:0043207	Biological Process	response to external biotic stimulus	5	13	0.0228923	0.273392	BnaA03g28770D;BnaA09g51300D;BnaC03g33880D;BnaC03g33890D;BnaC03g33900D
GO:0051707	Biological Process	response to other organism	5	13	0.0228923	0.273392	BnaA03g28770D;BnaA09g51300D;BnaC03g33880D;BnaC03g33890D;BnaC03g33900D
GO:0098542	Biological Process	defense response to other organism	5	13	0.0228923	0.273392	BnaA03g28770D;BnaA09g51300D;BnaC03g33880D;BnaC03g33890D;BnaC03g33900D
GO:0006952	Biological Process	defense response	33	173	0.0258253	0.304915	BnaA01g22680D;BnaA01g31910D;BnaA02g15190D;BnaA03g28770D;BnaA03g56550D;BnaA04g22680D;BnaA04g25170D;BnaA05g05590D;BnaA06g23830D;BnaA08g20250D;BnaA08g20650D;BnaA08g23990D;BnaA09g30090D;BnaA09g35410D;BnaA09g51300D;BnaC01g29530D;BnaC02g14090D;BnaC02g27050D;BnaC03g33880D;BnaC03g33890D;BnaC03g33900D;BnaC03g46100D;BnaC03g49380D;BnaC04g49050D;BnaC04g53300D;BnaC04g56750D;BnaC06g31980D;BnaC07g13200D;BnaC07g…
GO:0015698	Biological Process	inorganic anion transport	21	101	0.028755	0.335691	BnaA01g01990D;BnaA02g28670D;BnaA03g04410D;BnaA03g32290D;BnaA03g57010D;BnaA04g11860D;BnaA07g15180D;BnaA07g33850D;BnaA07g35730D;BnaA09g01000D;BnaA09g30120D;BnaAnng40330D;BnaC01g44250D;BnaC02g36720D;BnaC03g05940D;BnaC03g09670D;BnaC03g37650D;BnaC06g13300D;BnaC06g40650D;BnaC09g00110D;BnaC09g46440D
GO:0046351	Biological Process	disaccharide biosynthetic process	16	72	0.0297702	0.341011	BnaA01g12320D;BnaA02g11230D;BnaA02g34580D;BnaA04g20850D;BnaA08g16230D;BnaA08g20280D;BnaA09g09720D;BnaAnng04500D;BnaC01g14030D;BnaC01g43070D;BnaC03g68760D;BnaC06g26160D;BnaC07g34770D;BnaC07g37370D;BnaC08g06450D;BnaC09g51060D
GO:0009066	Biological Process	aspartate family amino acid metabolic process	11	44	0.0298672	0.341011	BnaA03g02840D;BnaA04g25510D;BnaA05g03790D;BnaA06g17510D;BnaA06g39840D;BnaA09g33840D;BnaA10g14580D;BnaC03g04190D;BnaC03g33530D;BnaC09g39920D;BnaCnng72260D
GO:0006814	Biological Process	sodium ion transport	5	14	0.0317173	0.357012	BnaA02g25550D;BnaA06g35450D;BnaC02g33350D;BnaC07g20310D;BnaC09g20290D
GO:0008272	Biological Process	sulfate transport	12	50	0.0322994	0.357012	BnaA03g04410D;BnaA03g32290D;BnaA07g33850D;BnaA09g01000D;BnaA09g30120D;BnaAnng40330D;BnaC01g44250D;BnaC03g05940D;BnaC03g09670D;BnaC03g37650D;BnaC09g00110D;BnaC09g46440D
GO:0072348	Biological Process	sulfur compound transport	12	50	0.0322994	0.357012	BnaA03g04410D;BnaA03g32290D;BnaA07g33850D;BnaA09g01000D;BnaA09g30120D;BnaAnng40330D;BnaC01g44250D;BnaC03g05940D;BnaC03g09670D;BnaC03g37650D;BnaC09g00110D;BnaC09g46440D
GO:1901565	Biological Process	organonitrogen compound catabolic process	26	133	0.0335998	0.367475	BnaA01g07620D;BnaA02g09890D;BnaA02g13220D;BnaA03g20290D;BnaA03g20310D;BnaA03g32280D;BnaA03g56430D;BnaA05g03420D;BnaA05g08640D;BnaA06g13830D;BnaA09g00340D;BnaA09g15430D;BnaA09g15440D;BnaA09g34290D;BnaC02g30620D;BnaC03g19370D;BnaC03g24360D;BnaC05g01140D;BnaC07g49560D;BnaC07g50780D;BnaC08g25190D;BnaC08g25210D;BnaC09g03730D;BnaC09g51580D;BnaC09g51720D;BnaCnng01370D
GO:0008152	Biological Process	metabolic process	2624	19032	0.0349098	0.370005	BnaA01g00280D;BnaA01g00360D;BnaA01g00590D;BnaA01g00680D;BnaA01g00690D;BnaA01g00740D;BnaA01g01100D;BnaA01g01360D;BnaA01g01700D;BnaA01g02480D;BnaA01g02720D;BnaA01g02870D;BnaA01g02930D;BnaA01g03010D;BnaA01g03020D;BnaA01g03110D;BnaA01g05450D;BnaA01g06730D;BnaA01g06750D;BnaA01g07430D;BnaA01g07470D;BnaA01g07620D;BnaA01g08170D;BnaA01g08920D;BnaA01g09070D;BnaA01g10480D;BnaA01g10490D;BnaA01g10530D;BnaA01g…	BnaC08g45470D;BnaC08g45660D;BnaC08g46130D;BnaC08g46180D;BnaC08g46320D;BnaC08g47290D;BnaC08g48320D;BnaC08g48560D;BnaC08g49000D;BnaC08g49310D;BnaC08g49450D;BnaC08g49560D;BnaC08g49610D;BnaC09g00440D;BnaC09g01090D;BnaC09g01600D;BnaC09g01650D;BnaC09g01820D;BnaC09g02700D;BnaC09g03730D;BnaC09g03800D;BnaC09g04250D;BnaC09g04350D;BnaC09g04540D;BnaC09g05370D;BnaC09g06370D;BnaC09g06400D;BnaC09g06610D;BnaC09g…
GO:0006541	Biological Process	glutamine metabolic process	7	24	0.0355487	0.370005	BnaA02g03140D;BnaA02g12430D;BnaA04g08160D;BnaA10g17910D;BnaC02g06690D;BnaC06g14440D;BnaCnng57900D
GO:0006542	Biological Process	glutamine biosynthetic process	7	24	0.0355487	0.370005	BnaA02g03140D;BnaA02g12430D;BnaA04g08160D;BnaA10g17910D;BnaC02g06690D;BnaC06g14440D;BnaCnng57900D
GO:0006021	Biological Process	inositol biosynthetic process	4	10	0.0359677	0.370005	BnaA01g34710D;BnaA09g42760D;BnaC01g00680D;BnaC04g34650D
GO:0046165	Biological Process	alcohol biosynthetic process	4	10	0.0359677	0.370005	BnaA01g34710D;BnaA09g42760D;BnaC01g00680D;BnaC04g34650D
GO:0046173	Biological Process	polyol biosynthetic process	4	10	0.0359677	0.370005	BnaA01g34710D;BnaA09g42760D;BnaC01g00680D;BnaC04g34650D
GO:0050790	Biological Process	regulation of catalytic activity	12	51	0.0372006	0.377413	BnaA03g20870D;BnaA03g21010D;BnaA04g25830D;BnaA05g04300D;BnaA05g19400D;BnaA09g38590D;BnaAnng02340D;BnaAnng02560D;BnaC03g25070D;BnaC04g49800D;BnaC08g30740D;BnaCnng26370D
GO:0006284	Biological Process	base-excision repair	10	40	0.0374144	0.377413	BnaA05g26470D;BnaA07g35250D;BnaA08g23690D;BnaC02g20480D;BnaC03g17500D;BnaC05g49360D;BnaC06g35890D;BnaC06g40160D;BnaC08g44470D;BnaCnng69370D
GO:1901605	Biological Process	alpha-amino acid metabolic process	36	198	0.0396551	0.39617	BnaA01g16010D;BnaA02g03140D;BnaA02g05780D;BnaA02g09890D;BnaA02g12430D;BnaA03g02840D;BnaA03g30110D;BnaA04g08160D;BnaA04g25510D;BnaA05g03790D;BnaA05g17180D;BnaA05g27340D;BnaA06g17510D;BnaA06g19810D;BnaA06g25690D;BnaA06g39840D;BnaA09g00950D;BnaA09g33840D;BnaA10g14580D;BnaA10g17910D;BnaA10g26060D;BnaAnng23770D;BnaAnng42020D;BnaC02g06690D;BnaC03g04190D;BnaC03g33530D;BnaC03g70970D;BnaC04g39340D;BnaC06g…
GO:0006013	Biological Process	mannose metabolic process	5	15	0.0423985	0.419543	BnaA03g05140D;BnaA03g05150D;BnaC03g06690D;BnaC03g06700D;BnaC07g23810D
GO:0006558	Biological Process	L-phenylalanine metabolic process	7	25	0.0437765	0.425082	BnaA02g05780D;BnaA02g09890D;BnaA03g30110D;BnaA06g19810D;BnaAnng42020D;BnaC04g39340D;BnaCnng34620D
GO:1902221	Biological Process	erythrose 4-phosphate/phosphoenolpyruvate family amino acid metabolic process	7	25	0.0437765	0.425082	BnaA02g05780D;BnaA02g09890D;BnaA03g30110D;BnaA06g19810D;BnaAnng42020D;BnaC04g39340D;BnaCnng34620D
