# Supplementary material for: Comparative transcriptomic and metabolomic analyses of carotenoid biosynthesis reveal the basis of white petal color in Brassica napus
Source: Planta. 2021 Jan 2;253(1):8. doi: 10.1007/s00425-020-03536-6 (PMC7778631; doi:10.1007/s00425-020-03536-6)
Supplement: Supplementary file 15 — Supplementary file15 (XLSX 16 KB) [file 425_2020_3536_MOESM15_ESM.xlsx]

## Sheet: Sheet1
Supplementary Table S5. 20 genes differentially expressed in carotenoid metabolic pathway
Gene name	WB5P vs. YB5P			WB5P vs. YB5P FPKM						WB7P vs. YB8P			WB7P vs. YB8P FPKM						WS1P vs. YS1P			WS1P vs. YS1P FPKM						WS3P vs. YS3P			WS3P vs. YS3P FPKM
	log2FC	pvalue	padj	WB5P_1	WB5P_3	WB5P_2	YB5P_1	YB5P_2	YB5P_3	log2FC	pvalue	padj	WB7P_1	WB7P_3	WB7P_2	YB8P_1	YB8P_2	YB8P_3	log2FC	pvalue	padj	WF1P_1	WF1P_3	WF1P_2	YF1P_1	YF1P_2	YF1P_3	log2FC	pvalue	padj	WF3P_1	WF3P_3	WF3P_2	YF3P_1	YF3P_2	YF3P_3
BnPSYc	-	-	-	-	-	-	-	-	-	-	-	-	-	-	-	-	-	-	3.94389	3.14979e-56	8.25809e-54	38.9401	50.5454	44.2861	2.10209	2.77965	3.44087	2.59446	3.69668e-09	2.60125e-08	2.63384	1.8675	2.40523	0.280229	0.156767	0.6328
BnPSYf	-2.40835	3.97692e-39	4.21751e-37	5.99861	6.1546	7.00066	35.893	37.6757	28.3845	-3.21265	4.97934e-62	1.40839e-59	26.7702	34.083	25.5592	277.346	234.92	295.081	-2.1046	6.46457e-18	1.47934e-16	6.748	8.57269	6.9912	37.2941	37.2156	24.646	-2.908	3.48042e-20	7.4255e-19	0.359725	0.599623	0.52407	3.36133	3.66757	4.85721
BnPDS1a	-	-	-	-	-	-	-	-	-	-3.30119	1.74589e-59	4.0877e-57	20.6473	19.7663	18.8152	249.814	201.895	162.2	-2.87152	7.3939e-45	1.08414e-42	3.55192	3.31062	3.12348	21.1677	27.084	25.227	-	-	-	-	-	-	-	-	-
BnPDS1b	-	-	-	-	-	-	-	-	-	-2.75802	9.05254e-39	8.11724e-37	4.60614	5.07386	5.54226	41.9773	32.5068	34.2843	-4.90296	3.22504e-18	7.60882e-17	0.292618	0.14726	0.0566024	6.72004	8.57754	3.96812	-	-	-	-	-	-	-	-	-
BnPDS1c	-	-	-	-	-	-	-	-	-	-5.33644	4.81719e-92	3.62528e-89	1.20015	1.44484	1.90054	79.4913	55.1844	67.3344	-4.36139	8.13558e-16	1.53664e-14	0.683792	0.288344	0.772711	14.8333	23.3117	5.74843	-	-	-	-	-	-	-	-	-
BnPDS1d	6.2205	5.41735e-25	2.5527e-23	6.4169	5.78702	5.20787	0	0	0	7.46947	1.36199e-23	4.629e-22	9.45599	10.092	8.18127	0	0	0	-	-	-	-	-	-	-	-	-	10.6681	5.37541e-55	9.08115e-53	81.0275	129.407	123.626	0	0	0
BnZ-ISOa	-	-	-	-	-	-	-	-	-	-	-	-	-	-	-	-	-	-	-3.30552	3.89296e-44	5.54382e-42	10.7047	12.18	7.24126	106.739	102.506	100.138	-2.94892	3.50893e-73	1.28526e-70	9.10674	10.9901	10.2173	75.5877	80.1947	83.6296
BnZ-ISOb	-	-	-	-	-	-	-	-	-	-	-	-	-	-	-	-	-	-	-	-	-	-	-	-	-	-	-	-2.17494	3.79595e-24	1.0987e-22	4.79972	5.13146	4.7178	18.8726	25.1253	23.4401
BnCrtISOa	-	-	-	-	-	-	-	-	-	-	-	-	-	-	-	-	-	-	-	-	-	-	-	-	-	-	-	-3.63913	1.67473e-63	4.07748e-61	3.48184	2.94179	3.03144	33.9213	50.4846	36.1191
BnCrtISOb	8.47171	1.43753e-55	3.72751e-53	17.7844	21.7569	18.9484	0	0	0	9.13897	1.07488e-39	1.02257e-37	21.9628	17.6746	19.026	0	0	0	7.77897	6.86963e-22	2.26824e-20	5.29776	6.89355	5.26151	0	0	0	7.38822	2.45023e-21	5.77533e-20	4.65482	3.33342	5.25987	0	0	0
BnLYCBb	4.79581	4.19245e-90	3.83814e-87	57.7512	74.6813	73.6209	2.41654	2.73267	1.65876	4.68556	3.13392e-94	2.58973e-91	118.151	120.2	151.067	6.04517	4.77823	3.75028	4.11705	9.73088e-57	2.56824e-54	108.616	103.78	101.618	6.77066	6.62507	3.79754	3.87994	6.44583e-71	2.13434e-68	65.3058	79.3117	56.5028	3.60669	4.47833	5.17583
BnLYCEd	-	-	-	-	-	-	-	-	-	-	-	-	-	-	-	-	-	-	2.42804	2.47905e-22	8.43155e-21	11.6028	9.02565	11.7911	1.90853	1.74392	2.25414	2.77411	9.22715e-45	9.50029e-43	40.4559	37.538	39.5191	6.64338	4.32969	5.8408
BnBCH1b	-	-	-	-	-	-	-	-	-	2.39498	4.42655e-13	6.30245e-12	46.8021	33.3905	74.8804	12.7801	9.04213	6.24838	-	-	-	-	-	-	-	-	-	-	-	-	-	-	-	-	-	-
BnBCH1d	2.54505	5.29434e-24	2.34683e-22	104.952	103.847	80.2944	14.5209	20.9146	11.3914	5.37356	2.65911e-52	4.76875e-50	715.728	630.265	832.642	26.2573	13.1582	7.24239	4.58819	4.28088e-73	2.49229e-70	522.61	618.776	678.333	22.4706	18.5263	31.869	3.02865	1.47955e-25	4.788e-24	177.882	171.58	117.666	12.0953	26.2346	16.713
BnBCH2b	-	-	-	-	-	-	-	-	-	-	-	-	-	-	-	-	-	-	2.02675	8.16214e-21	2.44426e-19	58.1189	84.7257	72.3296	17.7549	18.4872	16.5471	-	-	-	-	-	-	-	-	-
BnVDEb	-	-	-	-	-	-	-	-	-	-	-	-	-	-	-	-	-	-	-	-	-	-	-	-	-	-	-	-2.77674	1.82133e-09	1.3378e-08	0.24301	0.244874	0.150549	1.56248	1.99777	1.33451
BnZEPa	-	-	-	-	-	-	-	-	-	-3.42185	2.02381e-24	7.27743e-23	1.15566	0.725607	0.470853	10.24	8.7092	8.01351	-	-	-	-	-	-	-	-	-	-	-	-	-	-	-	-	-	-
BnNCED3c	-	-	-	-	-	-	-	-	-	-	-	-	-	-	-	-	-	-	-	-	-	-	-	-	-	-	-	-2.31046	1.70545e-08	1.1014e-07	0.571933	0.205514	0.590541	3.00421	2.36185	1.7952
BnNCED4b	4.05824	1.88785e-23	7.99688e-22	15.8264	18.8399	25.9985	0.348352	0.696854	1.76634	7.81637	1.44771e-37	1.21056e-35	19.5002	19.6437	19.926	0.0555363	0	0.048528	9.93774	2.25065e-67	9.47885e-65	103.942	126.42	106.98	0	0.0537091	0.109422	7.34707	1.68323e-33	9.2892e-32	20.8819	18.5417	11.0349	0	0.160766	0
BnNCED4c	-	-	-	-	-	-	-	-	-	-3.18014	2.84159e-29	1.42059e-27	16.275	20.9599	8.90169	158.066	140.115	156.688	-	-	-	-	-	-	-	-	-	-	-	-	-	-	-	-	-	-
