# Supplementary material for: Comparative transcriptomic and metabolomic analyses of carotenoid biosynthesis reveal the basis of white petal color in Brassica napus
Source: Planta. 2021 Jan 2;253(1):8. doi: 10.1007/s00425-020-03536-6 (PMC7778631; doi:10.1007/s00425-020-03536-6)
Supplement: Supplementary file 16 — Supplementary file16 (XLSX 11 KB) [file 425_2020_3536_MOESM16_ESM.xlsx]

## Sheet: Sheet1
Table S6 Details of primers for real-time PCR amplification
Gene ID	Gene name	Primer name	Primer sequence (5ʹ-3ʹ)	Products (/bp)
BnaA10g17430D	BnPSYc	PSYc-F	CTGTTGCTAGATACCCTGTTG	181
		PSYc-R	CCTGTAAGAAGCCCTGTCCC
BnaC09g40730D	BnPSYf	BnPSYf-F	CTCCTAATCCAGACCCGATG	178
		BnPSYf-R	GAAGACACAACATTCCTTCTGTAG
BnaA09g49870D	BnPDS1a	BnPDS1a-F	GACTCGGAATGCGATTCTCCGCTA	177
		BnPDS1a-R	GGCAAGAGACGTGATCGAAGG
BnaA10g04310D	BnPDS1b	BnPDS1b-F	CGAGAATCCACCGACAACTAC	152
		BnPDS1b-R	CGCCGTTTGAGACACTGATG
BnaC05g04530D	BnPDS1c	BnPDS1c-F	GAGATTCCACCGAACACCAC	151
		BnPDS1c-R	CGCCGTTTGAGATGCTAACG
BnaC08g44820D	BnPDS1d	BnPDS1d-F	CGAAGCTCAACCGTCCGC	104
		BnPDS1d-R	CGATCGCTACGGCTCTCAC
BnaA06g06650D	BnZ-ISOa	BnZ-ISOa-F	CAGCTCAATCCTACGTACAC	126
		BnZ-ISOa-R	GTTGGATTGTCTGCGTCTG
BnaC05g08320D	BnZ-ISOb	BnZ-ISOb-F	GCTCAACCCGCCGGATAC	141
		BnZ-ISOb-R	GACTCTCTGCGTCTGGAGAGAC
BnaA09g49740D	BnCrtISOa	BnCrtISOa-F	GTCCATTTCCATCTTCCCAATG	183
		BnCrtISOa-R	GATAGGTTCTTCAAGAGACTTGAG
BnaC08g44970D	BnCrtISOb	BnCrtISOb-F	GTTCATTTCCATCTCCCCAGTG	183
		BnCrtISOb-R	GATAGGCTCTTCAAGTGACTTCAG
BnaC05g42860D	BnLCYBb	BnLCYBb-F	CCATCAGGCTAAAGTCACTGAC	150
		BnLCYBb-R	CCCGGGTTGTACGGTTTATC
BnaC09g53690D	BnLCYEd	BnLCYEd-F	GTCACAGATTTTCCGTCCTG	144
		BnLCYEd-R	CGCCACGCAACTCTCTATAC
BnaA03g47590D	BnBCH1b	BnBCH1b-F	CGACAACGATGAAAGACCTG	127
		BnBCH1b-R	CGACATCACAGCTGCTATTAG
BnaC07g39860D	BnBCH1d	BnBCH1d-F	CTACGTGGTTGAGGAGCAG	100
		BnBCH1d-R	CAACCGCAACGCTAGGAGC
BnaC02g44870D	BnBCH2b	BnBCH2b-F	CCTAGAAGAACAGAAACAAAGCTC	199
		BnBCH2b-R	GGAGAACCGGTAATAAACGGCC
BnaCnng13890D	BnVDEb	BnVDEb-F	GATGGAATCTTACGATCAAATGATC	141
		BnVDEb-R	GTTTTTGATGTTCTTGCTGTTCGTC
BnaA06g04940D	BnZEPa	BnZEPa-F	CCACTCCACTGATGCTAAAGCTTG	234
		BnZEPa-R	CGAACAGATCTCCGCATTTTATC
BnaA05g25030D	BnNCED3c	BnNCED3c-F	TCATCTCCGACGGAGATCAAC	231
		BnNCED3c-R	CATCGTCTTCTGCTCCCTCAC
BnaA08g09110D	BnNCED4b	BnNCED4b-F	CGGACACTGGAGATATTGAAAC	255
		BnNCED4b-R	CGAAGATTGCGTGCCTCTTC
BnaC01g11550D	BnNCED4c	BnNCED4c-F	TTGGGACGAAGACGACGGGAAC	212
		BnNCED4c-R	AACGGCTCTGTCTACCGACAAAC
