# Supplementary material for: Comparative transcriptomic and metabolomic analyses of carotenoid biosynthesis reveal the basis of white petal color in Brassica napus
Source: Planta. 2021 Jan 2;253(1):8. doi: 10.1007/s00425-020-03536-6 (PMC7778631; doi:10.1007/s00425-020-03536-6)
Supplement: Supplementary file 17 — Supplementary file17 (XLSX 127 KB) [file 425_2020_3536_MOESM17_ESM.xlsx]

## Sheet: MYB-DEGs
Supplement Table S7. FPKM values of transcription factors genes in WP and ZS11 petals
Gene_ID	WB5P vs. YB5P			WB5P vs. YB5P FPKM						WB7P vs. YB8P			WB7P vs. YB8P FPKM						WS1P vs. YS1P			WS1P vs. YS1P FPKM						WS3P vs. YS3P			WS3P vs. YS3P FPKM						At_gene	Annotation
	log2FC	pvalue	FDR	WB5P_1	WB5P_2	WB5P_3	YB5P_1	YB5P_2	YB5P_3	log2FC	pvalue	FDR	WB7P_1	WB7P_2	WB7P_3	YB8P_1	YB8P_2	YB8P_3	log2FC	pvalue	FDR	WS1P_1	WS1P_2	WS1P_3	YS1P_1	YS1P_2	YS1P_3	log2FC	pvalue	FDR	WS3P_1	WS3P_2	WS3P_3	YS3P_1	YS3P_2	YS3P_3
BnaA01g21090D	-	-	-	-	-	-	-	-	-	-	-	-	-	-	-	-	-	-	-	-	-	-	-	-	-	-	-	-2.61002	1.03125e-09	7.83628e-09	7.31234	6.69744	8.23926	69.4496	17.3294	59.6116	AT3G50060	myb domain protein 77 (MYB77)
BnaA02g02580D	-	-	-	-	-	-	-	-	-	-	-	-	-	-	-	-	-	-	-	-	-	-	-	-	-	-	-	-3.29152	4.97889e-15	6.74996e-14	0.563197	0.254983	0.33483	2.97038	4.94558	4.6113	AT5G15310	myb domain protein 16 (MYB16)
BnaA02g29490D	-	-	-	-	-	-	-	-	-	-	-	-	-	-	-	-	-	-	3.76494	3.37813e-06	1.8036e-05	0.721393	2.4696	2.29033	0	0	0.220745	-	-	-	-	-	-	-	-	-	AT3G28910	myb domain protein 30 (MYB30)
BnaA03g17580D	-	-	-	-	-	-	-	-	-	-	-	-	-	-	-	-	-	-	-	-	-	-	-	-	-	-	-	-3.42453	1.25646e-35	7.92755e-34	1.30107	1.21882	0.801331	10.5196	13.1388	13.0394	AT2G38090	Duplicated homeodomain-like superfamily protein
BnaA03g24010D	2.15287	3.35188e-12	5.89424e-11	11.461	10.0921	8.41747	1.77878	2.6445	1.84546	-	-	-	-	-	-	-	-	-	-	-	-	-	-	-	-	-	-	-	-	-	-	-	-	-	-	-	AT4G09460	myb domain protein 6 (MYB6)
BnaA03g27440D	-	-	-	-	-	-	-	-	-	-	-	-	-	-	-	-	-	-	2.26382	8.29851e-12	1.00009e-10	724.693	996.294	1178.15	168.873	119.266	256.498	-	-	-	-	-	-	-	-	-	AT3G01530	myb domain protein 57 (MYB57)
BnaA03g40190D	2.57414	9.41406e-06	7.38813e-05	1.8388	0.786613	1.21629	0	0.155722	0.242002	-	-	-	-	-	-	-	-	-	-	-	-	-	-	-	-	-	-	-	-	-	-	-	-	-	-	-	AT5G61420	myb domain protein 28 (MYB28)
BnaA03g55780D	-2.75448	4.40276e-25	2.08777e-23	1.68246	1.70138	2.8636	16.5498	14.0766	13.7322	-3.45933	4.59532e-35	3.30487e-33	3.61894	2.24286	2.66694	42.5134	28.7522	25.9663	-2.73707	1.85444e-18	4.4711e-17	4.55588	4.82239	2.28842	29.8162	26.1043	23.7392	-3.36549	3.89938e-66	1.06181e-63	2.82163	2.85522	2.36642	27.345	27.0254	29.1406	AT5G08520	Duplicated homeodomain-like superfamily protein
BnaA04g21820D	-	-	-	-	-	-	-	-	-	-2.56455	1.09365e-17	2.39184e-16	5.62765	3.68412	2.88085	22.7544	32.7568	21.2072	-3.10529	6.96032e-08	4.88308e-07	0.41878	2.55849	0.771678	8.60356	9.26017	19.1866	-4.61754	1.06151e-31	5.22426e-30	0.490041	0.535374	0.166223	9.17135	10.7032	12.0869	AT2G38090	Duplicated homeodomain-like superfamily protein
BnaA05g33770D	-	-	-	-	-	-	-	-	-	-	-	-	-	-	-	-	-	-	2.75864	1.03572e-08	8.26009e-08	109.659	80.8748	110.993	23.2016	9.90102	4.92458	2.0864	1.47431e-13	1.73111e-12	92.3374	75.1901	91.7649	12.3389	18.3374	27.9783	AT3G01530	myb domain protein 57 (MYB57)
BnaA06g21900D	-	-	-	-	-	-	-	-	-	5.03893	9.51291e-23	3.0792e-21	9.13228	11.1268	8.16554	0.424552	0.238234	0	3.24079	6.49091e-07	3.91601e-06	5.31617	3.93118	3.47959	0.0854409	0.0829552	0.840987	3.06993	3.08145e-11	2.82358e-10	7.52277	10.1237	8.03097	1.10588	0.084657	1.47913	AT3G47600	myb domain protein 94 (MYB94)
BnaA06g29540D	-	-	-	-	-	-	-	-	-	3.4882	9.00623e-20	2.32715e-18	47.9731	104.118	30.0912	6.3704	4.33895	4.06889	-	-	-	-	-	-	-	-	-	-	-	-	-	-	-	-	-	-	AT5G49330	myb domain protein 111 (MYB111)
BnaA06g31880D	3.89727	6.13905e-08	6.67131e-07	7.3873	0.512165	2.0162	0	0	0	-	-	-	-	-	-	-	-	-	-	-	-	-	-	-	-	-	-	-	-	-	-	-	-	-	-	-	AT3G27810	myb domain protein 21 (MYB21)
BnaA06g33990D	-	-	-	-	-	-	-	-	-	-	-	-	-	-	-	-	-	-	-	-	-	-	-	-	-	-	-	-2.87138	7.13039e-08	4.2161e-07	0.136939	0.0294048	0.191406	1.26537	0.91549	0.946541	AT2G02820	myb domain protein 88 (MYB88)
BnaA06g37380D	-	-	-	-	-	-	-	-	-	2.32937	6.92852e-12	8.70849e-11	5.81747	8.0857	5.0581	0.962801	1.48572	1.17182	-	-	-	-	-	-	-	-	-	2.24759	1.41242e-10	1.19306e-09	5.66315	5.94456	5.26948	0.697781	1.75063	0.918234	AT4G38620	myb domain protein 4 (MYB4)
BnaA07g26980D	-	-	-	-	-	-	-	-	-	-2.90946	1.11714e-16	2.23449e-15	1.00841	0.656859	1.61206	10.3152	7.63169	8.30939	-3.95205	3.18885e-23	1.16032e-21	0.596719	0.83023	0.226064	8.21802	9.15376	9.4508	-3.71854	6.79919e-47	7.9722e-45	1.21893	1.1444	1.93546	19.9694	19.6974	18.9201	AT1G68320	myb domain protein 62 (MYB62)
BnaA07g31540D	-	-	-	-	-	-	-	-	-	-	-	-	-	-	-	-	-	-	-	-	-	-	-	-	-	-	-	-2.49202	3.20829e-16	4.8235e-15	1.65058	1.48153	1.48384	8.85252	10.9861	6.59861	AT1G74430	myb domain protein 95 (MYB95)
BnaA09g02150D	7.04939	1.37963e-39	1.51317e-37	40.7454	20.1818	22.0143	0.175919	0	0	-	-	-	-	-	-	-	-	-	-	-	-	-	-	-	-	-	-	-	-	-	-	-	-	-	-	-	AT3G27810	myb domain protein 21 (MYB21)
BnaA09g30490D	2.35911	2.10203e-06	1.83204e-05	3.21579	2.25536	2.73212	0.375493	0.694329	0.20617	-	-	-	-	-	-	-	-	-	-	-	-	-	-	-	-	-	-	-	-	-	-	-	-	-	-	-	AT1G22640	myb domain protein 3 (MYB3)
BnaA09g44500D	-	-	-	-	-	-	-	-	-	-	-	-	-	-	-	-	-	-	-	-	-	-	-	-	-	-	-	4.58851	1.91408e-08	1.22713e-07	2.36485	1.77998	1.45394	0.0583056	0	0	AT1G18570	myb domain protein 51 (MYB51)
BnaA10g04120D	-	-	-	-	-	-	-	-	-	-	-	-	-	-	-	-	-	-	-	-	-	-	-	-	-	-	-	3.98993	1.2355e-09	9.28758e-09	2.07072	2.0264	4.58492	0.112817	0.0785242	0.183102	AT1G06180	myb domain protein 13 (MYB13)
BnaA10g18810D	-	-	-	-	-	-	-	-	-	-	-	-	-	-	-	-	-	-	-	-	-	-	-	-	-	-	-	-2.24328	1.54522e-15	2.1888e-14	10.6547	5.91869	6.84524	32.4081	48.0642	31.2385	AT5G15310	myb domain protein 16 (MYB16)
BnaA10g27190D	-4.87461	1.29974e-13	2.62162e-12	0	0	0	1.98096	1.5749	1.15237	-	-	-	-	-	-	-	-	-	-	-	-	-	-	-	-	-	-	-	-	-	-	-	-	-	-	-	AT5G02320	myb domain protein 3r-5 (MYB3R-5)
BnaAnng03830D	-	-	-	-	-	-	-	-	-	-	-	-	-	-	-	-	-	-	-	-	-	-	-	-	-	-	-	-3.57865	4.07692e-51	5.92084e-49	2.40285	3.1651	3.0955	37.7253	28.9754	38.7462	AT3G50060	myb domain protein 77 (MYB77)
BnaAnng06640D	-	-	-	-	-	-	-	-	-	5.7756	1.72927e-12	2.31875e-11	2.67794	2.4325	2.08614	0	0	0	5.90327	1.29899e-10	1.35868e-09	5.61713	1.63614	1.60921	0	0	0	-	-	-	-	-	-	-	-	-	AT5G60890	myb domain protein 34 (MYB34)
BnaAnng13960D	-	-	-	-	-	-	-	-	-	-	-	-	-	-	-	-	-	-	-2.3417	5.17774e-16	1.0004e-14	2.60836	2.79135	3.15507	17.0355	13.4192	12.9744	-4.05479	1.68747e-30	7.70061e-29	0.721273	0.696884	0.904541	12.8971	13.3843	15.3344	AT5G01200	Duplicated homeodomain-like superfamily protein
BnaC01g26440D	-	-	-	-	-	-	-	-	-	-	-	-	-	-	-	-	-	-	-	-	-	-	-	-	-	-	-	-2.65529	4.07252e-11	3.68039e-10	3.75489	1.31924	2.73653	23.1049	9.08493	20.2979	AT3G50060	myb domain protein 77 (MYB77)
BnaC01g31020D	-	-	-	-	-	-	-	-	-	-	-	-	-	-	-	-	-	-	-	-	-	-	-	-	-	-	-	4.7139	1.71841e-14	2.21367e-13	5.30565	7.03495	3.4651	0.186683	0	0.201273	AT3G23250	myb domain protein 15 (MYB15)
BnaC02g03720D	-	-	-	-	-	-	-	-	-	-3.35052	4.32514e-06	2.51488e-05	0.224632	0.0719464	0	1.42087	2.14147	1.51965	-4.363	6.86305e-11	7.45408e-10	0.0949938	0.0907065	0.159884	4.23067	3.05341	3.18922	-2.42603	8.14977e-05	0.000296596	0.24703	0.453351	0.223712	2.60069	2.15407	0.974537	AT5G01200	Duplicated homeodomain-like superfamily protein
BnaC02g05990D	-	-	-	-	-	-	-	-	-	2.02934	2.96799e-07	2.06408e-06	4.02063	4.40013	5.61802	1.66122	0.713894	0.878733	-	-	-	-	-	-	-	-	-	-	-	-	-	-	-	-	-	-	AT5G15310	myb domain protein 16 (MYB16)
BnaC02g37590D	-2.75143	1.5543e-14	3.41118e-13	1.45718	1.32151	0.734286	5.65842	10.6885	10.3572	-	-	-	-	-	-	-	-	-	-	-	-	-	-	-	-	-	-	-3.38011	8.29636e-22	2.02827e-20	0.411842	0.732058	0.507865	5.29286	6.36357	6.4904	AT3G28910	myb domain protein 30 (MYB30)
BnaC02g41860D	-	-	-	-	-	-	-	-	-	-	-	-	-	-	-	-	-	-	2.92686	9.73869e-06	4.77692e-05	3.19624	3.07772	1.40359	0.286824	0.094172	0.382854	-	-	-	-	-	-	-	-	-	AT5G60890	myb domain protein 34 (MYB34)
BnaC03g06900D	2.30221	2.29456e-14	4.94388e-13	83.2879	109.061	117.083	16.8328	29.2506	12.6081	4.78616	4.998e-08	3.88842e-07	0.754146	2.10283	1.15367	0	0	0	-	-	-	-	-	-	-	-	-	-	-	-	-	-	-	-	-	-	AT5G15310	myb domain protein 16 (MYB16)
BnaC03g21050D	-	-	-	-	-	-	-	-	-	-	-	-	-	-	-	-	-	-	-	-	-	-	-	-	-	-	-	-2.1599	4.86104e-24	1.39238e-22	3.86928	4.56218	3.59036	15.1398	20.1787	18.6077	AT2G38090	Duplicated homeodomain-like superfamily protein
BnaC03g26060D	-	-	-	-	-	-	-	-	-	-	-	-	-	-	-	-	-	-	-	-	-	-	-	-	-	-	-	3.29088	6.8375e-13	7.50077e-12	3.14772	3.43929	3.33511	0.36902	0.255759	0.222619	AT2G47460	myb domain protein 12 (MYB12)
BnaC03g32460D	-	-	-	-	-	-	-	-	-	-	-	-	-	-	-	-	-	-	2.58078	1.07098e-07	7.29884e-07	262.679	409.088	724.234	47.0307	36.6743	116.65	-	-	-	-	-	-	-	-	-	AT3G01530	myb domain protein 57 (MYB57)
BnaC04g52010D	-	-	-	-	-	-	-	-	-	2.1667	4.82557e-09	4.32883e-08	5.93008	5.12509	5.27919	1.02657	1.28648	1.08856	4.19242	2.17154e-06	1.20018e-05	0.963631	1.78527	2.03332	0.0869798	0	0	-	-	-	-	-	-	-	-	-	AT2G47460	myb domain protein 12 (MYB12)
BnaC05g10580D	-	-	-	-	-	-	-	-	-	-	-	-	-	-	-	-	-	-	2.26175	1.04611e-07	7.14044e-07	3.55894	1.9811	3.87118	0.723064	0.351973	0.737767	-	-	-	-	-	-	-	-	-	AT1G14350	FOUR LIPS (FLP)
BnaC05g41910D	-	-	-	-	-	-	-	-	-	-	-	-	-	-	-	-	-	-	-2.64435	1.08416e-05	5.27219e-05	0.657452	0.279629	0.806047	6.26045	4.75861	1.51857	-	-	-	-	-	-	-	-	-	AT3G11280	Duplicated homeodomain-like superfamily protein
BnaC05g48630D	-5.79815	7.23968e-20	2.38097e-18	0	0	0	8.24575	9.30891	3.00217	-	-	-	-	-	-	-	-	-	-	-	-	-	-	-	-	-	-	-	-	-	-	-	-	-	-	-	AT3G01140	myb domain protein 106 (MYB106)
BnaC05g48910D	-	-	-	-	-	-	-	-	-	-	-	-	-	-	-	-	-	-	2.77627	1.53312e-08	1.19525e-07	5.78503	5.5348	7.54627	0.935976	0.411362	0.970748	-	-	-	-	-	-	-	-	-	AT3G01530	myb domain protein 57 (MYB57)
BnaC06g34910D	-	-	-	-	-	-	-	-	-	-5.1691	1.67892e-09	1.60664e-08	0	0	0	1.69556	0.860594	1.74943	-	-	-	-	-	-	-	-	-	-	-	-	-	-	-	-	-	-	AT1G74080	myb domain protein 122 (MYB122)
BnaC06g35340D	-4.06115	2.6366e-89	2.36551e-86	2.2703	2.64672	2.39043	35.9397	41.997	50.2511	-7.91855	2.04724e-90	1.48757e-87	0.125814	0.079501	0.0657137	29.0969	26.3421	30.4306	-7.29735	7.26989e-64	2.68979e-61	0.0521155	0.0251814	0.245427	23.2428	19.5985	23.3862	-6.51955	8.09431e-87	4.71864e-84	0.139181	0.276605	0.185501	17.1146	21.3989	23.055	AT1G74430	myb domain protein 95 (MYB95)
BnaC06g35350D	-	-	-	-	-	-	-	-	-	-	-	-	-	-	-	-	-	-	2.35098	2.64293e-08	1.98127e-07	3.5202	5.06343	6.62211	0.938359	1.00828	0.786732	-	-	-	-	-	-	-	-	-	AT1G74430	myb domain protein 95 (MYB95)
BnaC07g13600D	-	-	-	-	-	-	-	-	-	-3.23022	4.10743e-35	2.9641e-33	8.72522	8.67296	10.443	124.293	70.774	80.9946	-2.39745	2.78192e-09	2.42264e-08	15.085	20.0063	34.8503	155.757	151.567	71.9443	-	-	-	-	-	-	-	-	-	AT1G22640	myb domain protein 3 (MYB3)
BnaC07g24710D	4.2119	3.02396e-09	3.85594e-08	10.4111	0.741668	2.98476	0	0	0	-	-	-	-	-	-	-	-	-	-	-	-	-	-	-	-	-	-	-	-	-	-	-	-	-	-	-	AT3G27810	myb domain protein 21 (MYB21)
BnaC08g18080D	-	-	-	-	-	-	-	-	-	-	-	-	-	-	-	-	-	-	-	-	-	-	-	-	-	-	-	4.43009	7.25618e-14	8.77142e-13	12.3324	15.481	6.65037	0.822358	0	0.187459	AT1G18570	myb domain protein 51 (MYB51)
BnaC08g18090D	-	-	-	-	-	-	-	-	-	-	-	-	-	-	-	-	-	-	-	-	-	-	-	-	-	-	-	3.52772	3.63274e-17	5.94775e-16	27.8949	29.4105	18.643	3.47424	0.659749	1.60889	AT1G18570	myb domain protein 51 (MYB51)
BnaC09g35120D	-4.73576	2.48705e-14	5.33556e-13	0	0	0.0766449	3.10259	3.84321	3.33533	-3.20808	2.7338e-05	0.000137601	0	0	0.359398	2.81073	0.792967	1.93586	-	-	-	-	-	-	-	-	-	-	-	-	-	-	-	-	-	-	AT5G59780	myb domain protein 59 (MYB59)
BnaCnng06440D	-	-	-	-	-	-	-	-	-	-	-	-	-	-	-	-	-	-	-	-	-	-	-	-	-	-	-	2.30014	0.000122633	0.000430964	1.67181	2.35463	1.7633	0.384829	0.213882	0.373232	AT1G08810	myb domain protein 60 (MYB60)
BnaCnng29120D	5.93127	1.37102e-92	1.36673e-89	119.338	89.3118	125.89	1.466	2.25384	0.950227	8.1675	1.07748e-58	2.45456e-56	56.7028	60.3332	53.929	0.0757528	0.0708651	0.202244	7.8845	1.82516e-33	1.38422e-31	23.3301	32.235	29.1648	0.0736721	0.0732154	0	7.00114	1.62406e-18	3.00089e-17	10.919	5.79953	7.58038	0	0	0	AT3G01140	myb domain protein 106 (MYB106)
BnaCnng49840D	3.00225	6.96666e-07	6.54761e-06	1.54306	0.70883	1.08206	0.105999	0.0433419	0.0774313	2.17997	2.60639e-11	3.07858e-10	4.71941	6.09643	4.63501	1.35191	0.940203	0.958494	3.61512	5.99643e-06	3.05643e-05	3.81651	2.33614	1.26427	0.362582	0	0	-	-	-	-	-	-	-	-	-	AT5G60890	myb domain protein 34 (MYB34)

## Sheet: MADS-DEGs
Gene_ID	WB5P vs. YB5P			WB5P vs. YB5P FPKM						WB7P vs. YB8P			WB7P vs. YB8P FPKM						WS1P vs. YS1P			WS1P vs. YS1P FPKM						WS3P vs. YS3P			WS3P vs. YS3P FPKM						At_gene	Annotation
	log2FC	pvalue	FDR	WB5P_1	WB5P_2	WB5P_3	YB5P_1	YB5P_2	YB5P_3	log2FC	pvalue	FDR	WB7P_1	WB7P_2	WB7P_3	YB8P_1	YB8P_2	YB8P_3	log2FC	pvalue	FDR	WS1P_1	WS1P_2	WS1P_3	YS1P_1	YS1P_2	YS1P_3	log2FC	pvalue	FDR	WS3P_1	WS3P_2	WS3P_3	YS3P_1	YS3P_2	YS3P_3
BnaA02g15390D	-	-	-	-	-	-	-	-	-	-	-	-	-	-	-	-	-	-	-4.21016	3.111e-20	8.82245e-19	0.533287	0.518232	0.277289	8.27226	8.98221	8.46879	-2.77116	3.00853e-07	1.62497e-06	1.33563	0.206517	0.42239	3.4794	6.70304	5.47059	AT1G71692	AGAMOUS-like 12 (AGL12)
BnaA02g33230D	-	-	-	-	-	-	-	-	-	-2.42645	3.59654e-08	2.85609e-07	2.43581	0.975295	1.70658	13.3121	5.67966	11.2738	-	-	-	-	-	-	-	-	-	-	-	-	-	-	-	-	-	-	AT5G62165	AGAMOUS-like 42 (AGL42)
BnaA04g06200D	-4.14391	2.34905e-09	3.04027e-08	0	0	0	1.9262	3.32421	1.25921	-	-	-	-	-	-	-	-	-	-6.38365	1.88807e-13	2.76635e-12	0	0	0	5.57157	5.34224	4.88843	-7.5309	4.8343e-22	1.20828e-20	0	0	0	15.8297	9.03485	19.9791	AT5G38620	MADS-box transcription factor family protein
BnaA05g05010D	-	-	-	-	-	-	-	-	-	-	-	-	-	-	-	-	-	-	-6.57945	5.2865e-49	9.96606e-47	0.291347	0.225662	0.303366	40.7944	33.1955	21.5218	-3.34008	8.05942e-58	1.48257e-55	2.16736	2.70282	2.70426	26.5169	26.8929	23.93	AT2G45660	AGAMOUS-like 20 (AGL20)
BnaA06g24000D	-	-	-	-	-	-	-	-	-	-	-	-	-	-	-	-	-	-	-	-	-	-	-	-	-	-	-	-3.50353	5.74956e-07	2.97439e-06	0.236274	0.086322	0	1.75185	1.7109	1.88654	AT5G65050	AGAMOUS-like 31 (AGL31)
BnaA06g29690D	-	-	-	-	-	-	-	-	-	4.89533	1.88024e-08	1.5571e-07	1.57038	2.9701	1.29243	0	0	0	-	-	-	-	-	-	-	-	-	-	-	-	-	-	-	-	-	-	AT5G49420	MADS-box transcription factor family protein
BnaA06g33870D	-	-	-	-	-	-	-	-	-	-2.76126	1.36988e-23	4.65207e-22	0.878852	1.00171	0.847512	6.42272	6.02497	6.71864	-2.25691	1.75134e-12	2.28598e-11	0.697275	0.893467	0.967812	3.70371	5.03947	3.90494	-2.69052	2.45304e-22	6.26349e-21	1.0053	1.08494	0.879176	6.77065	7.59318	5.28835	AT2G03060	AGAMOUS-like 30 (AGL30)
BnaA07g08950D	-	-	-	-	-	-	-	-	-	2.24221	1.81229e-11	2.17598e-10	40.8984	36.8833	30.563	7.04888	3.99323	11.0682	-	-	-	-	-	-	-	-	-	-	-	-	-	-	-	-	-	-	AT1G24260	SEPALLATA3 (SEP3)
BnaA08g19710D	-	-	-	-	-	-	-	-	-	-	-	-	-	-	-	-	-	-	-2.09828	1.49072e-10	1.54492e-09	2.70843	3.81278	3.58213	15.4179	10.3816	17.1118	-	-	-	-	-	-	-	-	-	AT1G26310	CAULIFLOWER (CAL)
BnaC01g16370D	-	-	-	-	-	-	-	-	-	-	-	-	-	-	-	-	-	-	-	-	-	-	-	-	-	-	-	4.74028	4.30308e-09	3.00395e-08	1.66625	2.2077	1.39323	0.0483121	0	0	AT4G24540	AGAMOUS-like 24 (AGL24)
BnaC02g00490D	6.71361	2.61113e-41	3.11523e-39	23.4578	21.2863	26.9248	0.0995302	0.161617	0	7.2848	8.78117e-27	3.7156e-25	18.0522	15.8673	20.807	0	0.0888055	0	7.53271	4.18838e-20	1.171e-18	11.4388	17.1155	15.6137	0	0	0	7.45007	4.27264e-27	1.55127e-25	19.567	17.1819	20.8147	0	0	0.10845	AT5G10140	K-box region and MADS-box transcription factor family protein
BnaC02g20640D	-	-	-	-	-	-	-	-	-	-2.27089	7.8419e-12	9.8068e-11	1.55265	0.912008	1.55525	7.20148	6.84116	6.11213	-	-	-	-	-	-	-	-	-	-	-	-	-	-	-	-	-	-	AT1G71692	AGAMOUS-like 12 (AGL12)
BnaC02g26190D	-5.52784	2.19532e-18	6.56094e-17	0	0	0	4.46323	2.96348	2.78946	-	-	-	-	-	-	-	-	-	-	-	-	-	-	-	-	-	-	-	-	-	-	-	-	-	-	-	AT5G48670	AGAMOUS-like 80 (AGL80)
BnaC05g21200D	-	-	-	-	-	-	-	-	-	-	-	-	-	-	-	-	-	-	-	-	-	-	-	-	-	-	-	-2.12281	5.25785e-32	2.63785e-30	16.6478	14.7279	15.4336	58.5198	79.6038	64.4852	AT1G24260	SEPALLATA3 (SEP3)
BnaC06g30770D	-	-	-	-	-	-	-	-	-	-	-	-	-	-	-	-	-	-	2.93859	1.01935e-08	8.14263e-08	2.15	2.27019	3.70894	0.333843	0.426816	0.163079	-	-	-	-	-	-	-	-	-	AT1G69540	AGAMOUS-like 94 (AGL94)
BnaC07g22060D	-2.11069	3.05022e-05	0.000218055	0.227533	0.147817	0.240212	0.794283	1.07309	1.39036	-2.96864	3.95964e-08	3.12325e-07	0.215799	0.101823	0.149915	1.23978	1.32959	1.81591	-3.82702	8.21189e-08	5.69453e-07	0.0446016	0.128509	0	1.10438	1.46547	0.993956	-2.11868	2.67738e-05	0.00010634	0.833555	0.344278	0.139699	2.44279	2.03577	1.73751	AT2G03060	AGAMOUS-like 30 (AGL30)
BnaC07g44870D	-	-	-	-	-	-	-	-	-	-	-	-	-	-	-	-	-	-	-	-	-	-	-	-	-	-	-	2.01047	0.000122646	0.000430964	1.467	1.80339	1.82617	0.416874	0.508577	0.168366	AT3G57230	AGAMOUS-like 16 (AGL16)
BnaC09g37550D	-2.59889	5.49116e-41	6.39813e-39	21.3161	20.1789	19.1376	127.389	139.786	114.987	-2.57483	6.92264e-32	4.07469e-30	59.3219	58.0865	68.8947	443.363	310.794	406.167	-	-	-	-	-	-	-	-	-	-	-	-	-	-	-	-	-	-	AT5G20240	PISTILLATA (PI)

## Sheet: NAC-DEGs
Gene_ID	WB5P vs. YB5P			WB5P vs. YB5P FPKM						WB7P vs. YB8P			WB7P vs. YB8P FPKM						WS1P vs. YS1P			WS1P vs. YS1P FPKM						WS3P vs. YS3P			WS3P vs. YS3P FPKM						At_gene	Annotation
	log2FC	pvalue	FDR	WB5P_1	WB5P_2	WB5P_3	YB5P_1	YB5P_2	YB5P_3	log2FC	pvalue	FDR	WB7P_1	WB7P_2	WB7P_3	YB8P_1	YB8P_2	YB8P_3	log2FC	pvalue	FDR	WS1P_1	WS1P_2	WS1P_3	YS1P_1	YS1P_2	YS1P_3	log2FC	pvalue	FDR	WS3P_1	WS3P_2	WS3P_3	YS3P_1	YS3P_2	YS3P_3
BnaA01g16400D	2.30741	7.27933e-10	9.98909e-09	8.60057	3.84282	7.13097	1.4391	1.3377	0.77381	-	-	-	-	-	-	-	-	-	-	-	-	-	-	-	-	-	-	-	-	-	-	-	-	-	-	-	AT4G27410	RESPONSIVE TO DESICCATION 26 (RD26)
BnaA01g28710D	-	-	-	-	-	-	-	-	-	-	-	-	-	-	-	-	-	-	-	-	-	-	-	-	-	-	-	2.074	4.71369e-16	6.98031e-15	20.1211	22.6924	24.1984	3.34774	6.33991	5.75877	AT3G15510	NAC domain containing protein 2 (NAC2)
BnaA01g28930D	-	-	-	-	-	-	-	-	-	-2.96028	1.95644e-09	1.85161e-08	0.626122	0.197754	0.725069	5.70578	5.13935	2.92716	-	-	-	-	-	-	-	-	-	2.18634	7.05595e-20	1.47052e-18	33.1429	45.8416	34.8323	10.129	6.831	7.10407	AT3G15500	NAC domain containing protein 3 (NAC3)
BnaA01g28990D	-3.00477	4.72051e-08	5.19013e-07	0.346011	0.0844773	0.270691	3.12721	3.413	2.12153	-	-	-	-	-	-	-	-	-	-	-	-	-	-	-	-	-	-	-	-	-	-	-	-	-	-	-	AT3G15170	CUP-SHAPED COTYLEDON1 (CUC1)
BnaA02g04040D	-	-	-	-	-	-	-	-	-	-	-	-	-	-	-	-	-	-	-	-	-	-	-	-	-	-	-	-2.47991	6.15695e-05	0.000229128	0.183919	1.06985	0.110328	4.16396	2.87895	1.78943	AT5G18270	Arabidopsis NAC domain containing protein 87 (ANAC087)
BnaA02g05540D	-	-	-	-	-	-	-	-	-	-2.46154	3.45392e-12	4.47745e-11	0.769247	0.943541	0.931118	5.38771	5.6309	4.59653	-	-	-	-	-	-	-	-	-	-	-	-	-	-	-	-	-	-	AT5G22290	NAC domain containing protein 89 (NAC089)
BnaA02g33910D	-	-	-	-	-	-	-	-	-	-	-	-	-	-	-	-	-	-	-	-	-	-	-	-	-	-	-	2.05127	7.11853e-11	6.24361e-10	109.195	145.91	68.7714	34.3413	17.3035	23.5537	AT5G63790	NAC domain containing protein 102 (NAC102)
BnaA03g02640D	3.16372	1.37573e-27	7.74325e-26	15.0177	21.0452	14.2846	1.83862	2.01498	1.33928	-	-	-	-	-	-	-	-	-	-	-	-	-	-	-	-	-	-	-	-	-	-	-	-	-	-	-	AT5G08790	ATAF2
BnaA03g02680D	-	-	-	-	-	-	-	-	-	-2.09596	6.42526e-16	1.19764e-14	3.47359	2.49769	3.46055	11.8402	15.6282	13.9814	-	-	-	-	-	-	-	-	-	-2.25301	1.94015e-24	5.75234e-23	3.81944	2.79701	3.01681	15.0194	15.0263	16.4484	AT5G09330	VND-interacting 1 (VNI1)
BnaA03g33890D	-	-	-	-	-	-	-	-	-	-3.45485	7.95761e-06	4.41096e-05	0	0.189898	0.103673	3.08419	1.1797	1.8216	-3.1595	7.26622e-06	3.64961e-05	0.244769	0.238039	0.209864	3.64876	2.94484	1.32346	2.20954	1.40339e-15	1.99815e-14	52.0141	84.2185	53.5883	16.3391	9.13118	13.4839	AT3G15500	NAC domain containing protein 3 (NAC3)
BnaA03g48570D	2.26517	6.58815e-11	1.0149e-09	13.698	14.0343	9.72519	2.04744	3.69352	1.36981	-	-	-	-	-	-	-	-	-	-	-	-	-	-	-	-	-	-	-	-	-	-	-	-	-	-	-	AT4G27410	RESPONSIVE TO DESICCATION 26 (RD26)
BnaA05g17900D	-	-	-	-	-	-	-	-	-	-2.59814	1.85292e-13	2.73327e-12	0.387624	0.442511	0.349791	2.38554	2.43574	2.76564	-2.61741	1.98243e-10	2.02014e-09	0.316502	0.460226	0.272327	2.05557	2.91105	1.7854	-2.49867	2.53816e-15	3.53957e-14	0.531622	0.485985	0.523923	2.61143	3.56577	2.85813	AT1G33060	NAC 014 (NAC014)
BnaA05g18390D	-3.31483	3.35739e-18	9.83732e-17	0.659591	0.170204	0.326708	4.45434	4.79239	4.37039	-3.56431	4.14893e-29	2.05709e-27	0.528659	0.433567	0.514443	5.77298	6.42674	6.42313	-4.94773	3.66646e-24	1.46618e-22	0.120887	0.117272	0.138774	3.89592	4.97317	5.32619	-3.82166	3.24765e-38	2.40896e-36	0.573195	0.541475	0.442879	8.04604	7.05914	7.96795	AT1G34190	NAC domain containing protein 17 (NAC017)
BnaA05g18430D	-	-	-	-	-	-	-	-	-	-	-	-	-	-	-	-	-	-	-4.07947	7.55815e-12	9.15325e-11	0.0838442	0.0813045	0.108578	2.42458	1.40262	2.22039	-2.16454	7.62394e-11	6.65727e-10	2.05287	1.52639	1.28183	9.28563	4.61182	8.69018	AT1G34180	NAC domain containing protein 16 (NAC016)
BnaA05g24040D	-	-	-	-	-	-	-	-	-	-	-	-	-	-	-	-	-	-	-	-	-	-	-	-	-	-	-	2.35588	6.01644e-25	1.85836e-23	14.0109	14.7565	17.6054	2.60714	2.59977	3.65609	AT3G15510	NAC domain containing protein 2 (NAC2)
BnaA05g24050D	-	-	-	-	-	-	-	-	-	-2.39767	1.85601e-17	3.97659e-16	8.55066	8.20013	5.85486	54.5566	39.6252	28.2416	-	-	-	-	-	-	-	-	-	-	-	-	-	-	-	-	-	-	AT3G15500	NAC domain containing protein 3 (NAC3)
BnaA06g21090D	-	-	-	-	-	-	-	-	-	-	-	-	-	-	-	-	-	-	-	-	-	-	-	-	-	-	-	-2.23335	6.4713e-09	4.41554e-08	4.75423	6.13774	3.37166	29.0428	9.9917	31.4956	AT3G49530	NAC domain containing protein 62 (NAC062)
BnaA06g22900D	2.27658	9.55e-06	7.48564e-05	4.90111	3.28561	9.45548	1.57167	0.431022	0.858884	-	-	-	-	-	-	-	-	-	-	-	-	-	-	-	-	-	-	-	-	-	-	-	-	-	-	-	AT5G63790	NAC domain containing protein 102 (NAC102)
BnaA06g23510D	-	-	-	-	-	-	-	-	-	-	-	-	-	-	-	-	-	-	-	-	-	-	-	-	-	-	-	4.44458	5.09928e-08	3.09154e-07	2.39454	2.88877	2.85116	0	0	0.151218	AT5G64530	xylem NAC domain 1 (XND1)
BnaA07g10300D	-2.5659	2.74437e-10	3.97513e-09	1.87627	1.58003	1.25108	18.7878	7.65712	5.75619	-	-	-	-	-	-	-	-	-	-	-	-	-	-	-	-	-	-	-	-	-	-	-	-	-	-	-	AT1G32870	NAC domain protein 13 (NAC13)
BnaA07g24270D	-	-	-	-	-	-	-	-	-	-4.33561	2.78327e-36	2.15226e-34	2.80482	2.25753	4.97473	108.739	49.715	63.6303	-6.31182	9.28197e-29	5.10387e-27	0.234486	0.149925	0.0666292	11.3013	17.0924	21.3354	-	-	-	-	-	-	-	-	-	AT1G69490	NAC-like, activated by AP3/PI (NAP)
BnaA08g18520D	-	-	-	-	-	-	-	-	-	-4.09649	1.0584e-05	5.72596e-05	0	0	0	17.3714	5.07883	2.0821	-	-	-	-	-	-	-	-	-	-	-	-	-	-	-	-	-	-	AT1G02250	NAC domain containing protein 5 (NAC005)
BnaA09g06870D	-	-	-	-	-	-	-	-	-	-	-	-	-	-	-	-	-	-	-2.70263	1.86655e-05	8.69862e-05	0.276915	0.445028	0.0791321	2.10789	2.2698	1.65086	-2.11519	1.28578e-11	1.23049e-10	2.17804	2.55084	2.51523	13.7675	7.85518	10.3102	AT5G64530	xylem NAC domain 1 (XND1)
BnaA09g13880D	-	-	-	-	-	-	-	-	-	-	-	-	-	-	-	-	-	-	-	-	-	-	-	-	-	-	-	-2.69564	1.33177e-11	1.27155e-10	2.47218	0.823627	1.45891	6.7463	12.6802	13.6393	AT1G61110	NAC domain containing protein 25 (NAC025)
BnaA09g24190D	-2.57945	2.22621e-05	0.000163339	0.250222	0.060768	0.130052	0.779698	1.58483	2.00209	-	-	-	-	-	-	-	-	-	-	-	-	-	-	-	-	-	-	-	-	-	-	-	-	-	-	-	AT1G32770	NAC domain containing protein 12 (NAC012)
BnaA09g28720D	-	-	-	-	-	-	-	-	-	-	-	-	-	-	-	-	-	-	-2.37676	6.17359e-08	4.37064e-07	0.384368	0.410789	0.396221	2.22296	2.89313	1.43371	-	-	-	-	-	-	-	-	-	AT1G25580	SUPPRESSOR OF GAMMA RADIATION 1 (SOG1)
BnaA10g00830D	-	-	-	-	-	-	-	-	-	2.12107	4.01648e-05	0.000196188	1.10975	0.89308	1.35265	0.239083	0.261743	0.182149	-	-	-	-	-	-	-	-	-	-	-	-	-	-	-	-	-	-	AT1G01010	NAC domain containing protein 1 (NAC001)
BnaA10g14070D	-3.64585	6.1108e-08	6.64383e-07	0.0627329	0	0	1.32718	1.16406	1.41891	-	-	-	-	-	-	-	-	-	-	-	-	-	-	-	-	-	-	-	-	-	-	-	-	-	-	-	AT5G22290	NAC domain containing protein 89 (NAC089)
BnaA10g22680D	3.28465	1.42475e-11	2.34027e-10	14.1518	4.0104	14.3971	1.33905	0.509376	0.650854	-	-	-	-	-	-	-	-	-	2.86951	3.58374e-08	2.63613e-07	3.36232	6.02034	6.32928	0.337647	0.416952	1.08848	2.76771	2.61914e-11	2.41332e-10	21.9077	35.9796	10.6846	4.2999	2.37396	2.36316	AT5G08790	ATAF2
BnaA10g30260D	-	-	-	-	-	-	-	-	-	-2.65089	8.96877e-06	4.92867e-05	0.151575	0.381559	0.584057	5.49195	1.33098	1.69614	-	-	-	-	-	-	-	-	-	-	-	-	-	-	-	-	-	-	AT5G07680	NAC domain containing protein 80 (NAC080)
BnaAnng06380D	-	-	-	-	-	-	-	-	-	-	-	-	-	-	-	-	-	-	2.67089	5.88187e-15	1.01952e-13	24.3212	47.9122	48.2841	4.86948	5.19411	7.57502	-	-	-	-	-	-	-	-	-	AT5G07680	NAC domain containing protein 80 (NAC080)
BnaAnng17650D	-	-	-	-	-	-	-	-	-	2.2057	9.82e-10	9.65595e-09	2.42296	3.08022	3.33212	0.642719	0.570626	0.590378	2.89935	1.99776e-10	2.03262e-09	2.40635	2.25933	3.12746	0.289763	0.162318	0.489804	-	-	-	-	-	-	-	-	-	AT5G04410	NAC domain containing protein 2 (NAC2)
BnaC01g19550D	-	-	-	-	-	-	-	-	-	-	-	-	-	-	-	-	-	-	2.2695	1.77404e-07	1.16996e-06	4.07821	7.06158	12.0044	1.33433	1.3006	1.8456	-	-	-	-	-	-	-	-	-	AT4G27410	RESPONSIVE TO DESICCATION 26 (RD26)
BnaC01g36040D	-	-	-	-	-	-	-	-	-	-4.98649	1.22085e-13	1.83953e-12	0.140091	0	0.0729323	4.02239	5.72502	2.8691	-	-	-	-	-	-	-	-	-	-	-	-	-	-	-	-	-	-	AT3G15500	NAC domain containing protein 3 (NAC3)
BnaC01g36350D	-	-	-	-	-	-	-	-	-	-	-	-	-	-	-	-	-	-	2.63082	1.52166e-12	2.00203e-11	6.93691	8.826	10.0642	1.55413	1.11889	1.24353	-	-	-	-	-	-	-	-	-	AT3G15170	CUP-SHAPED COTYLEDON1 (CUC1)
BnaC01g40250D	-	-	-	-	-	-	-	-	-	-	-	-	-	-	-	-	-	-	-	-	-	-	-	-	-	-	-	4.4016	9.51723e-29	3.89632e-27	96.4965	194.517	111.611	9.54525	2.72316	4.35509	AT3G04070	NAC domain containing protein 47 (NAC047)
BnaC02g01470D	-	-	-	-	-	-	-	-	-	-3.45176	1.02011e-11	1.25964e-10	0.58468	0.736915	0.545307	15.1269	4.45886	4.69113	-	-	-	-	-	-	-	-	-	-	-	-	-	-	-	-	-	-	AT5G07680	NAC domain containing protein 80 (NAC080)
BnaC02g34540D	-	-	-	-	-	-	-	-	-	-	-	-	-	-	-	-	-	-	-	-	-	-	-	-	-	-	-	4.11704	5.19364e-10	4.09301e-09	1.57357	2.52165	1.83594	0.0862172	0.119291	0	AT2G02450	NAC domain containing protein 35 (NAC035)
BnaC03g39160D	-	-	-	-	-	-	-	-	-	-3.9717	3.72402e-24	1.3222e-22	0.75122	0.356357	0.855296	12.982	11.8651	9.20136	-3.26737	4.44237e-05	0.000192522	0.368048	0	0	2.1148	1.90605	1.29854	3.49864	6.6649e-23	1.77288e-21	40.1504	75.5642	57.7245	7.33799	2.59651	3.97366	AT3G15500	NAC domain containing protein 3 (NAC3)
BnaC03g50570D	-	-	-	-	-	-	-	-	-	-	-	-	-	-	-	-	-	-	-3.43507	3.85935e-06	2.04098e-05	0.0905827	0.0874641	0.154801	1.65373	1.1805	2.58906	-	-	-	-	-	-	-	-	-	AT5G63790	NAC domain containing protein 102 (NAC102)
BnaC03g52400D	-	-	-	-	-	-	-	-	-	-	-	-	-	-	-	-	-	-	-	-	-	-	-	-	-	-	-	-2.35343	1.5261e-10	1.2828e-09	8.08746	7.04444	5.54279	45.5816	15.4306	51.2342	AT3G49530	NAC domain containing protein 62 (NAC062)
BnaC03g58370D	-	-	-	-	-	-	-	-	-	-	-	-	-	-	-	-	-	-	-	-	-	-	-	-	-	-	-	3.19589	0.000153011	0.000527057	0.657171	0.804627	2.84971	0.200474	0	0	AT1G02250	NAC domain containing protein 5 (NAC005)
BnaC03g70990D	-	-	-	-	-	-	-	-	-	-2.25013	8.30005e-06	4.58751e-05	1.15938	0.385467	3.05975	8.514	5.50073	10.7748	-	-	-	-	-	-	-	-	-	-	-	-	-	-	-	-	-	-	AT1G56010	NAC domain containing protein 1 (NAC1)
BnaC05g00910D	-	-	-	-	-	-	-	-	-	-4.07004	4.2608e-30	2.25304e-28	0.492207	0.392146	0.275417	7.20546	7.95939	6.19355	-5.91923	1.07798e-24	4.48278e-23	0.138814	0.134876	0	9.69472	8.05483	5.2551	-	-	-	-	-	-	-	-	-	AT1G01010	NAC domain containing protein 1 (NAC001)
BnaC05g00940D	-	-	-	-	-	-	-	-	-	-	-	-	-	-	-	-	-	-	-	-	-	-	-	-	-	-	-	3.85261	2.84677e-21	6.66824e-20	5.9643	5.5096	5.16184	0.108859	0.458485	0.529325	AT1G01010	NAC domain containing protein 1 (NAC001)
BnaC05g38150D	3.57932	1.71598e-07	1.75426e-06	1.92064	0.640881	1.63579	0.0737878	0	0	-	-	-	-	-	-	-	-	-	-	-	-	-	-	-	-	-	-	2.09456	3.53191e-15	4.85989e-14	99.3646	127.439	130.746	37.1027	17.7868	25.9215	AT3G15500	NAC domain containing protein 3 (NAC3)
BnaC06g43410D	-	-	-	-	-	-	-	-	-	-3.01909	1.77101e-07	1.27848e-06	0.317941	0.12164	1.32886	9.48881	4.54233	3.54668	-5.15924	6.13918e-12	7.52458e-11	0.0787828	0	0.134217	3.55052	2.69666	8.67908	3.65359	1.99682e-91	1.37747e-88	216.031	228.05	222.902	20.6527	14.316	16.025	AT1G69490	NAC-like, activated by AP3/PI (NAP)
BnaC07g13550D	-2.99939	3.60207e-08	4.03056e-07	0.648734	0.133955	0.286654	7.87571	2.89607	1.76956	-2.00569	5.3937e-05	0.000256705	0.843662	0.45611	0.201765	1.7554	3.35031	1.47884	-	-	-	-	-	-	-	-	-	-	-	-	-	-	-	-	-	-	AT1G32870	NAC domain protein 13 (NAC13)
BnaC07g21770D	-	-	-	-	-	-	-	-	-	-	-	-	-	-	-	-	-	-	-	-	-	-	-	-	-	-	-	2.30793	5.29144e-06	2.35371e-05	1.92869	1.40352	1.90312	0.367503	0.112293	0.459094	AT2G02450	NAC domain containing protein 35 (NAC035)
BnaC07g29890D	-	-	-	-	-	-	-	-	-	-	-	-	-	-	-	-	-	-	-	-	-	-	-	-	-	-	-	-2.07891	2.76928e-16	4.18781e-15	19.2868	18.4406	21.9753	98.6219	54.6007	104.64	AT5G24590	TCV-interacting protein (TIP)
BnaC07g41850D	-	-	-	-	-	-	-	-	-	-2.16116	5.3398e-09	4.75471e-08	0.800395	0.676665	0.703957	3.29859	2.75771	4.18384	-3.08204	1.74713e-16	3.51281e-15	0.621953	0.554366	0.448658	3.85759	5.41807	4.98522	-2.70701	1.04483e-11	1.0123e-10	0.321782	0.996968	0.409945	3.84433	4.25595	3.69511	AT4G29230	NAC domain containing protein 75 (NAC075)
BnaC09g06370D	-	-	-	-	-	-	-	-	-	-	-	-	-	-	-	-	-	-	-2.98467	1.41942e-08	1.11098e-07	0.934309	0.509428	1.23824	6.83377	11.5509	4.71308	-	-	-	-	-	-	-	-	-	AT5G64530	xylem NAC domain 1 (XND1)
BnaC09g18980D	-6.65015	6.07643e-29	3.69854e-27	0	0	0	1.37552	1.58693	0.86131	-7.44736	2.30552e-23	7.74214e-22	0	0	0	1.05466	1.2099	1.25058	-7.53798	3.45022e-20	9.73561e-19	0	0	0	1.01313	1.3234	1.33674	-7.77414	1.8972e-24	5.62904e-23	0	0	0	1.36601	1.57904	1.57798	AT5G45050	TOLERANT TO TOBACCO RINGSPOT NEPOVIRUS 1 (TTR1)
BnaCnng10130D	-	-	-	-	-	-	-	-	-	-	-	-	-	-	-	-	-	-	-	-	-	-	-	-	-	-	-	-2.79613	5.85387e-14	7.13252e-13	2.13593	0.909911	1.20399	7.56932	9.50201	14.3409	AT1G61110	NAC domain containing protein 25 (NAC025)
BnaCnng30350D	-	-	-	-	-	-	-	-	-	-	-	-	-	-	-	-	-	-	-2.35129	4.09378e-07	2.55066e-06	2.13453	1.35939	0.577451	8.92859	8.25092	4.76597	-	-	-	-	-	-	-	-	-	AT3G15510	NAC domain containing protein 2 (NAC2)

## Sheet: bHLH-DEGs
Gene_ID	WB5P vs. YB5P			WB5P vs. YB5P FPKM						WB7P vs. YB8P			WB7P vs. YB8P FPKM						WS1P vs. YS1P			WS1P vs. YS1P FPKM						WS3P vs. YS3P			WS3P vs. YS3P FPKM						At_gene	Annotation
	log2FC	pvalue	FDR	WB5P_1	WB5P_2	WB5P_3	YB5P_1	YB5P_2	YB5P_3	log2FC	pvalue	FDR	WB7P_1	WB7P_2	WB7P_3	YB8P_1	YB8P_2	YB8P_3	log2FC	pvalue	FDR	WS1P_1	WS1P_2	WS1P_3	YS1P_1	YS1P_2	YS1P_3	log2FC	pvalue	FDR	WS3P_1	WS3P_2	WS3P_3	YS3P_1	YS3P_2	YS3P_3
BnaA01g02620D	-	-	-	-	-	-	-	-	-	-	-	-	-	-	-	-	-	-	-	-	-	-	-	-	-	-	-	3.03567	1.32809e-11	1.26833e-10	2.36624	3.1681	2.9198	0.21183	0.549776	0.173588	AT4G34530	cryptochrome-interacting basic-helix-loop-helix 1 (CIB1)
BnaA01g23600D	-	-	-	-	-	-	-	-	-	-	-	-	-	-	-	-	-	-	2.03451	6.85653e-19	1.72235e-17	39.2971	50.3193	48.8863	8.82939	11.0156	12.4794	-	-	-	-	-	-	-	-	-	AT3G23690	basic helix-loop-helix (bHLH) DNA-binding superfamily protein
BnaA01g32740D	-2.09111	1.23967e-05	9.5272e-05	0.320767	0.698094	0.496831	2.44893	3.13124	2.45526	-5.1705	2.59618e-18	6.01504e-17	0.0732045	0.140846	0.154387	5.13229	6.89632	9.25609	-4.14652	1.31384e-26	6.33539e-25	1.01593	1.07438	0.780236	19.2827	12.6119	22.7669	-2.958	1.50968e-32	7.76221e-31	2.9442	5.00488	3.06684	30.0291	26.385	30.4872	AT3G06590	basic helix-loop-helix (bHLH) DNA-binding superfamily protein
BnaA02g08320D	-	-	-	-	-	-	-	-	-	-3.7157	8.403e-08	6.32499e-07	0	0.249862	0.0686775	2.62523	2.95332	1.16344	-	-	-	-	-	-	-	-	-	-	-	-	-	-	-	-	-	-	AT5G57150	basic helix-loop-helix (bHLH) DNA-binding superfamily protein
BnaA02g08430D	-	-	-	-	-	-	-	-	-	-	-	-	-	-	-	-	-	-	-	-	-	-	-	-	-	-	-	2.54093	1.99513e-06	9.49397e-06	5.34777	4.83876	2.4129	1.28051	0.196053	0.341256	AT5G56960	basic helix-loop-helix (bHLH) DNA-binding family protein
BnaA02g15360D	2.68594	7.30211e-05	0.000487304	2.95306	1.00298	2.6821	0.319722	0.131375	0	2.00532	2.31662e-09	2.16911e-08	26.6102	21.2962	18.252	7.74708	3.3956	4.8045	-	-	-	-	-	-	-	-	-	-	-	-	-	-	-	-	-	-	AT1G71200	basic helix-loop-helix (bHLH) DNA-binding superfamily protein
BnaA02g34160D	-2.66652	1.96665e-10	2.89063e-09	0.600999	0.427714	0.229382	3.15147	3.26925	3.02993	-	-	-	-	-	-	-	-	-	-	-	-	-	-	-	-	-	-	-2.82396	2.25243e-06	1.06315e-05	0.282921	0.0611196	0.149141	1.52384	1.49163	1.27452	AT5G64340	SUPPRESSOR OF ACAULIS 51 (SAC51)
BnaA03g19970D	-	-	-	-	-	-	-	-	-	-	-	-	-	-	-	-	-	-	-2.58002	8.38016e-08	5.80207e-07	0.866476	0.334095	0.444579	2.18862	3.40723	5.0082	-4.89073	1.73059e-56	3.04805e-54	0.689632	0.499005	0.443648	19.1839	19.1588	13.4621	AT2G43010	phytochrome interacting factor 4 (PIF4)
BnaA03g27190D	-	-	-	-	-	-	-	-	-	-	-	-	-	-	-	-	-	-	3.11981	7.54591e-09	6.16585e-08	8.60664	5.56404	9.40785	1.49094	0.552747	0.222312	2.28221	1.57254e-06	7.59394e-06	2.35866	3.73638	1.84177	0.7622	0.332583	0.320268	AT4G00050	unfertilized embryo sac 10 (UNE10)
BnaA03g37180D	2.13352	1.76859e-06	1.55747e-05	1.79194	1.31781	1.28185	0.232462	0.307237	0.307205	2.09324	0.000121888	0.000539243	1.0982	0.919806	1.12546	0.2145	0.120354	0.308752	-	-	-	-	-	-	-	-	-	-	-	-	-	-	-	-	-	-	AT3G24140	FAMA (FMA)
BnaA04g18110D	-2.22015	6.34239e-29	3.85519e-27	2.39331	2.83216	2.14539	10.7041	12.3935	11.7736	-2.57006	8.46271e-15	1.42376e-13	0.497272	0.668039	0.757182	3.28233	5.27625	3.34723	-2.63166	1.5193e-10	1.5729e-09	0.372853	0.250055	0.173331	1.89187	1.67495	1.62906	-3.00405	1.8718e-14	2.40155e-13	0.12726	0.329349	0.448262	2.11436	2.93281	2.90901	AT2G31280	conserved peptide upstream open reading frame 7 (CPUORF7)
BnaA04g24390D	-	-	-	-	-	-	-	-	-	-	-	-	-	-	-	-	-	-	-	-	-	-	-	-	-	-	-	2.79996	1.89336e-25	6.07962e-24	12.4377	12.4657	10.2736	1.69124	1.97962	1.11869	AT2G42280	basic helix-loop-helix (bHLH) DNA-binding superfamily protein
BnaA04g24850D	-	-	-	-	-	-	-	-	-	-	-	-	-	-	-	-	-	-	-	-	-	-	-	-	-	-	-	5.34018	3.87441e-12	3.92851e-11	3.0668	4.11149	3.82918	0	0	0.104145	AT2G43140	basic helix-loop-helix (bHLH) DNA-binding superfamily protein
BnaA04g28800D	3.53512	3.87253e-08	4.30848e-07	1.47913	0.523136	1.82754	0.0468635	0.0773244	0	-	-	-	-	-	-	-	-	-	-	-	-	-	-	-	-	-	-	-	-	-	-	-	-	-	-	-	AT2G31220	basic helix-loop-helix (bHLH) DNA-binding superfamily protein
BnaA05g00920D	-	-	-	-	-	-	-	-	-	2.14566	1.64067e-10	1.76344e-09	4.95605	4.94372	6.57193	1.35849	1.42992	0.715099	-	-	-	-	-	-	-	-	-	-	-	-	-	-	-	-	-	-	AT2G46970	phytochrome interacting factor 3-like 1 (PIL1)
BnaA05g01070D	3.29558	7.32892e-12	1.2411e-10	3.51643	7.09754	3.96555	0.176677	0.432283	0.45195	-	-	-	-	-	-	-	-	-	-	-	-	-	-	-	-	-	-	-	-	-	-	-	-	-	-	-	AT2G46810	basic helix-loop-helix (bHLH) DNA-binding superfamily protein
BnaA05g01330D	-	-	-	-	-	-	-	-	-	-	-	-	-	-	-	-	-	-	-2.2878	1.33921e-05	6.39929e-05	2.07155	0.560304	0.877096	4.5868	4.23833	9.97307	-2.45892	2.15822e-18	3.93173e-17	1.33563	1.23578	0.910101	7.55026	6.03336	5.86415	AT2G46510	ABA-inducible BHLH-type transcription factor (AIB)
BnaA05g02720D	-	-	-	-	-	-	-	-	-	-3.11424	9.73632e-11	1.07191e-09	0.281296	0.379382	0.294657	3.4277	2.61544	3.61614	-3.42941	1.03176e-07	7.05099e-07	0.0697166	0.201644	0.177535	1.72494	2.91949	1.5151	-	-	-	-	-	-	-	-	-	AT2G42280	basic helix-loop-helix (bHLH) DNA-binding superfamily protein
BnaA05g11520D	-2.10657	2.31462e-09	2.99658e-08	1.19578	0.516169	1.13657	4.35156	4.21601	4.90257	-	-	-	-	-	-	-	-	-	-	-	-	-	-	-	-	-	-	-	-	-	-	-	-	-	-	-	AT2G31220	basic helix-loop-helix (bHLH) DNA-binding superfamily protein
BnaA05g11570D	-	-	-	-	-	-	-	-	-	-2.07498	2.30958e-08	1.88597e-07	1.17481	0.88366	0.698363	2.53542	5.9995	3.57024	-	-	-	-	-	-	-	-	-	-2.55091	4.18627e-18	7.43967e-17	0.986503	1.96765	0.987077	8.35049	6.89805	8.50479	AT2G31280	conserved peptide upstream open reading frame 7 (CPUORF7)
BnaA05g35780D	-	-	-	-	-	-	-	-	-	-	-	-	-	-	-	-	-	-	2.74236	3.72594e-06	1.97517e-05	2.07481	2.54547	2.24337	0.377638	0.278836	0.187596	4.19224	5.56344e-14	6.79665e-13	4.47195	6.218	5.51155	0.476668	0.0941323	0	AT1G51070	basic Helix-Loop-Helix 115 (bHLH115)
BnaA06g02490D	-	-	-	-	-	-	-	-	-	-2.05469	4.07742e-18	9.25857e-17	10.5978	6.82512	9.28494	44.6948	31.9867	37.4127	-	-	-	-	-	-	-	-	-	-	-	-	-	-	-	-	-	-	AT1G51140	basic helix-loop-helix (bHLH) DNA-binding superfamily protein
BnaA06g06210D	-	-	-	-	-	-	-	-	-	-	-	-	-	-	-	-	-	-	-	-	-	-	-	-	-	-	-	-3.30384	2.25411e-61	4.91041e-59	5.45928	3.85624	5.33309	53.3653	45.246	48.6932	AT1G59640	BIG PETAL P (BPEp)
BnaA06g30130D	-	-	-	-	-	-	-	-	-	-3.53624	1.65278e-18	3.88915e-17	0.780766	0.366694	1.47115	9.29309	12.8803	11.3209	-	-	-	-	-	-	-	-	-	-	-	-	-	-	-	-	-	-	AT5G48560	basic helix-loop-helix (bHLH) DNA-binding superfamily protein
BnaA06g30140D	-	-	-	-	-	-	-	-	-	-3.17299	6.202e-20	1.62953e-18	1.44635	0.644191	1.85772	9.20908	14.333	15.0307	-	-	-	-	-	-	-	-	-	-	-	-	-	-	-	-	-	-	AT5G48560	basic helix-loop-helix (bHLH) DNA-binding superfamily protein
BnaA07g03340D	-	-	-	-	-	-	-	-	-	-	-	-	-	-	-	-	-	-	2.00278	2.89244e-07	1.84572e-06	2.31294	3.58752	2.62707	0.472083	0.968175	0.535079	-	-	-	-	-	-	-	-	-	AT2G16910	ABORTED MICROSPORES (AMS)
BnaA07g07510D	-	-	-	-	-	-	-	-	-	-	-	-	-	-	-	-	-	-	-	-	-	-	-	-	-	-	-	-2.03726	5.12136e-15	6.92949e-14	2.5326	2.85856	3.51887	10.7293	13.0274	13.441	AT1G29950	basic helix-loop-helix (bHLH) DNA-binding superfamily protein
BnaA07g17500D	3.39986	3.05857e-25	1.45962e-23	17.1449	11.855	16.7465	1.9734	1.07163	0.853837	-	-	-	-	-	-	-	-	-	-	-	-	-	-	-	-	-	-	-	-	-	-	-	-	-	-	-	AT3G57800	basic helix-loop-helix (bHLH) DNA-binding superfamily protein
BnaA07g29170D	-	-	-	-	-	-	-	-	-	4.24804	2.90171e-06	1.73288e-05	2.51313	2.30646	0.911424	0	0	0	-	-	-	-	-	-	-	-	-	-	-	-	-	-	-	-	-	-	AT1G71200	basic helix-loop-helix (bHLH) DNA-binding superfamily protein
BnaA08g03900D	-	-	-	-	-	-	-	-	-	-2.35006	6.85336e-07	4.52921e-06	2.23857	1.82826	0.501638	8.61832	9.03337	8.70235	-2.63773	4.37555e-05	0.000189897	0.198252	0.770224	0.849786	2.79933	4.70278	6.30583	-2.82082	5.74792e-07	2.97439e-06	1.74647	0.575006	0.156353	5.91911	7.16994	7.38823	-	-
BnaA09g02380D	3.04735	7.53365e-14	1.5474e-12	24.1251	20.4485	27.9642	2.96688	3.57443	0.721948	-	-	-	-	-	-	-	-	-	-	-	-	-	-	-	-	-	-	-	-	-	-	-	-	-	-	-	AT3G28857	basic helix-loop-helix (bHLH) DNA-binding family protein
BnaA09g13660D	-	-	-	-	-	-	-	-	-	-	-	-	-	-	-	-	-	-	-2.02174	1.88006e-05	8.75747e-05	5.80487	7.54648	3.53659	27.0939	36.1747	9.6509	-	-	-	-	-	-	-	-	-	AT1G61660	basic helix-loop-helix (bHLH) DNA-binding superfamily protein
BnaA09g41470D	-	-	-	-	-	-	-	-	-	2.42663	4.17599e-05	0.000203225	2.13223	1.53217	2.10391	0.672858	0.125323	0.119119	-	-	-	-	-	-	-	-	-	2.09078	5.9544e-10	4.65796e-09	9.92101	12.2404	8.52944	3.4503	1.37688	1.89803	AT2G24260	LJRHL1-like 1 (LRL1)
BnaA09g51400D	-7.18378	2.46265e-33	1.93133e-31	0	0	0	27.593	42.4114	12.3206	-10.3023	1.24026e-53	2.34392e-51	0	0	0	103.102	124.813	169.868	-9.21476	7.9726e-32	5.59623e-30	0	0	0	65.9106	88.2791	30.4258	-7.99728	6.47755e-26	2.15346e-24	0	0	0	15.7019	27.397	19.3866	AT1G02340	LONG HYPOCOTYL IN FAR-RED (HFR1)
BnaA10g18940D	-	-	-	-	-	-	-	-	-	3.81185	9.11802e-10	9.00141e-09	6.96131	11.0612	6.85582	0.869427	0.41542	0	-	-	-	-	-	-	-	-	-	-	-	-	-	-	-	-	-	-	AT5G15160	BANQUO 2 (BNQ2)
BnaA10g23230D	-	-	-	-	-	-	-	-	-	-	-	-	-	-	-	-	-	-	-	-	-	-	-	-	-	-	-	-2.102	1.00732e-16	1.58891e-15	1.44611	1.48523	1.02452	5.45708	4.95036	6.74155	AT5G08130	basic helix-loop-helix (bHLH) DNA-binding superfamily protein
BnaAnng06580D	-	-	-	-	-	-	-	-	-	-	-	-	-	-	-	-	-	-	-	-	-	-	-	-	-	-	-	-2.31267	4.37283e-12	4.40905e-11	2.82842	1.63473	1.72336	9.1872	15.2042	7.34455	AT5G08130	basic helix-loop-helix (bHLH) DNA-binding superfamily protein
BnaC01g03860D	-4.52185	1.12067e-23	4.84316e-22	0.0745739	0.219252	0.117438	5.93562	3.64499	4.33774	-	-	-	-	-	-	-	-	-	-4.10973	1.96849e-06	1.09453e-05	0.0868131	0.0419852	0	1.06529	0.347013	3.32904	-	-	-	-	-	-	-	-	-	AT4G34530	cryptochrome-interacting basic-helix-loop-helix 1 (CIB1)
BnaC01g07430D	-	-	-	-	-	-	-	-	-	-	-	-	-	-	-	-	-	-	4.95086	2.8913e-07	1.8453e-06	0.661274	3.00413	1.54009	0	0	0	3.22713	3.1985e-06	1.47404e-05	1.01932	2.5749	1.59379	0.265256	0	0.08371	AT4G30980	LJRHL1-like 2 (LRL2)
BnaC01g40740D	-	-	-	-	-	-	-	-	-	-	-	-	-	-	-	-	-	-	-	-	-	-	-	-	-	-	-	7.39511	2.53491e-18	4.59772e-17	54.9949	40.9258	13.2136	0	0	0	AT4G36060	basic Helix-Loop-Helix 11 (bHLH11)
BnaC02g11780D	-	-	-	-	-	-	-	-	-	-2.02295	5.82376e-08	4.48777e-07	2.12127	3.65942	3.00482	11.1337	18.6861	6.99407	-	-	-	-	-	-	-	-	-	-	-	-	-	-	-	-	-	-	AT5G57150	basic helix-loop-helix (bHLH) DNA-binding superfamily protein
BnaC02g36310D	-	-	-	-	-	-	-	-	-	-	-	-	-	-	-	-	-	-	-	-	-	-	-	-	-	-	-	2.61796	4.72035e-09	3.27877e-08	2.03321	1.32868	1.89891	0.25959	0.282834	0.231357	AT3G26744	INDUCER OF CBF EXPRESSION 1 (ICE1)
BnaC02g41800D	-	-	-	-	-	-	-	-	-	-	-	-	-	-	-	-	-	-	-	-	-	-	-	-	-	-	-	-2.43259	4.12669e-24	1.18944e-22	1.77209	2.31606	2.51105	13.0333	13.2613	9.67053	AT5G08130	basic helix-loop-helix (bHLH) DNA-binding superfamily protein
BnaC03g01590D	3.80567	7.89014e-11	1.20594e-09	3.86643	1.52644	6.12329	0.0717978	0.0585201	0.260704	-	-	-	-	-	-	-	-	-	-	-	-	-	-	-	-	-	-	-	-	-	-	-	-	-	-	-	AT5G04150	BHLH101
BnaC03g15150D	-	-	-	-	-	-	-	-	-	-	-	-	-	-	-	-	-	-	-3.69589	2.17094e-07	1.41264e-06	0.433229	0	0.072705	3.10626	3.99623	1.76811	-2.90925	2.04048e-08	1.30232e-07	0.224861	0.166355	0.756628	3.37922	3.85406	2.7812	AT5G53210	SPEECHLESS (SPCH)
BnaC03g17700D	3.09208	4.80198e-06	3.95469e-05	1.08131	1.86539	1.47361	0	0	0.150144	2.92782	7.31231e-05	0.000338686	1.40298	1.64393	1.31216	0.193553	0	0.172831	2.83178	1.41923e-45	2.18621e-43	49.6728	53.8751	57.2974	7.88351	7.02602	6.52983	-	-	-	-	-	-	-	-	-	AT1G05710	basic helix-loop-helix (bHLH) DNA-binding superfamily protein
BnaC03g57010D	-	-	-	-	-	-	-	-	-	-	-	-	-	-	-	-	-	-	2.25263	1.34479e-08	1.05675e-07	4.82213	3.59449	7.7816	0.80237	1.22708	1.16113	-	-	-	-	-	-	-	-	-	AT1G12860	SCREAM 2 (SCRM2)
BnaC04g02580D	-	-	-	-	-	-	-	-	-	-	-	-	-	-	-	-	-	-	-2.19436	2.57903e-07	1.65782e-06	0.660016	0.63417	0.885837	3.61268	4.48991	2.23303	-	-	-	-	-	-	-	-	-	AT2G42280	basic helix-loop-helix (bHLH) DNA-binding superfamily protein
BnaC04g02750D	-	-	-	-	-	-	-	-	-	-	-	-	-	-	-	-	-	-	-2.7584	1.55446e-05	7.32788e-05	0.262924	0.191024	0.111547	1.42286	0.975438	2.09076	2.86053	2.76981e-08	1.73753e-07	2.90042	2.30149	2.78472	0.0943097	0.586766	0.301334	AT2G43140	basic helix-loop-helix (bHLH) DNA-binding superfamily protein
BnaC04g16120D	-	-	-	-	-	-	-	-	-	3.1326	3.77795e-06	2.21851e-05	1.15079	2.0642	2.38638	0	0.299464	0.141391	-	-	-	-	-	-	-	-	-	-	-	-	-	-	-	-	-	-	AT2G28160	FER-like regulator of iron uptake (FRU)
BnaC04g48190D	-	-	-	-	-	-	-	-	-	-	-	-	-	-	-	-	-	-	-4.42625	4.08997e-14	6.43552e-13	0.349734	0.0839229	0.148423	5.12875	4.09476	6.93512	-	-	-	-	-	-	-	-	-	AT2G42280	basic helix-loop-helix (bHLH) DNA-binding superfamily protein
BnaC04g50860D	-	-	-	-	-	-	-	-	-	-	-	-	-	-	-	-	-	-	-	-	-	-	-	-	-	-	-	-2.45742	1.84996e-11	1.73707e-10	3.63638	3.63579	1.63666	19.9732	9.66903	21.5767	AT2G46510	ABA-inducible BHLH-type transcription factor (AIB)
BnaC05g01110D	2.00654	7.01495e-05	0.000469673	1.88113	1.31874	1.61142	0.217233	0.298815	0.423234	-	-	-	-	-	-	-	-	-	-	-	-	-	-	-	-	-	-	-	-	-	-	-	-	-	-	-	AT1G02340	LONG HYPOCOTYL IN FAR-RED (HFR1)
BnaC05g07950D	2.04707	8.94102e-12	1.50107e-10	291.441	156.042	236.806	71.6051	50.2602	35.0767	-	-	-	-	-	-	-	-	-	-	-	-	-	-	-	-	-	-	-	-	-	-	-	-	-	-	-	AT1G59640	BIG PETAL P (BPEp)
BnaC05g20000D	-	-	-	-	-	-	-	-	-	2.78193	3.85335e-05	0.00018884	3.48774	11.1065	2.89504	0.871825	0.82906	0.190994	-	-	-	-	-	-	-	-	-	-	-	-	-	-	-	-	-	-	AT5G15160	BANQUO 2 (BNQ2)
BnaC05g27050D	-	-	-	-	-	-	-	-	-	-	-	-	-	-	-	-	-	-	-	-	-	-	-	-	-	-	-	2.53827	5.21094e-10	4.10508e-09	3.20951	3.11233	3.54288	0.43255	0.467173	0.696869	AT1G51070	basic Helix-Loop-Helix 115 (bHLH115)
BnaC06g04380D	-	-	-	-	-	-	-	-	-	-2.37464	8.86108e-25	3.27293e-23	22.8976	17.6839	24.6282	147.46	100.138	100.409	-	-	-	-	-	-	-	-	-	-	-	-	-	-	-	-	-	-	AT1G51140	basic helix-loop-helix (bHLH) DNA-binding superfamily protein
BnaC06g24170D	-2.24935	5.11503e-06	4.19206e-05	0.679913	0.293356	0.309896	3.15561	2.1014	2.57957	-	-	-	-	-	-	-	-	-	-	-	-	-	-	-	-	-	-	-	-	-	-	-	-	-	-	-	AT1G72210	basic helix-loop-helix (bHLH) DNA-binding superfamily protein
BnaC06g33250D	-2.39373	4.42062e-14	9.2536e-13	2.97582	1.62804	1.96774	11.0682	16.5272	9.96881	-2.21331	3.59066e-08	2.85196e-07	1.0639	1.66497	0.811977	6.21371	3.52206	8.06716	-2.52579	5.87951e-06	3.00147e-05	3.12342	0.941252	0.466795	8.75844	8.23616	11.8208	-2.27988	1.26835e-07	7.24095e-07	0.912562	0.534394	1.50624	5.97531	2.87735	6.53333	AT1G72210	basic helix-loop-helix (bHLH) DNA-binding superfamily protein
BnaC07g00780D	-	-	-	-	-	-	-	-	-	-	-	-	-	-	-	-	-	-	-2.52368	3.66343e-09	3.13649e-08	0.477249	0.675588	0.591191	2.73416	5.36283	2.45376	-	-	-	-	-	-	-	-	-	AT2G20180	phytochrome interacting factor 3-like 5 (PIL5)
BnaC07g09350D	-	-	-	-	-	-	-	-	-	-	-	-	-	-	-	-	-	-	-	-	-	-	-	-	-	-	-	-2.47042	2.76676e-06	1.28786e-05	0.194983	0.495897	0.290819	1.54784	2.32353	2.24689	AT1G29950	basic helix-loop-helix (bHLH) DNA-binding superfamily protein
BnaC07g12550D	-	-	-	-	-	-	-	-	-	-	-	-	-	-	-	-	-	-	-	-	-	-	-	-	-	-	-	-2.03147	5.70736e-13	6.30613e-12	5.88733	5.74838	8.22824	29.0668	33.2669	20.6068	AT1G26945	KIDARI (KDR)
BnaC07g19530D	-	-	-	-	-	-	-	-	-	-2.19887	7.7188e-09	6.72666e-08	0.821188	0.35105	0.91167	4.29052	2.89615	2.94663	-	-	-	-	-	-	-	-	-	-	-	-	-	-	-	-	-	-	AT5G46830	NACL-inducible gene 1 (NIG1)
BnaC07g33660D	-	-	-	-	-	-	-	-	-	-	-	-	-	-	-	-	-	-	-	-	-	-	-	-	-	-	-	2.15787	3.82805e-09	2.68776e-08	3.08727	2.77938	2.48098	0.622499	0.608389	0.526782	AT4G16430	basic helix-loop-helix (bHLH) DNA-binding superfamily protein
BnaC08g07580D	-	-	-	-	-	-	-	-	-	-	-	-	-	-	-	-	-	-	-	-	-	-	-	-	-	-	-	-2.33559	2.0904e-13	2.41613e-12	1.3977	1.83333	1.67108	10.9398	5.13416	9.36234	AT1G32640	MYC2
BnaC08g13990D	-	-	-	-	-	-	-	-	-	-	-	-	-	-	-	-	-	-	2.49824	1.27e-05	6.0995e-05	1.65515	2.38035	2.06642	0.347882	0.0569936	0.515511	-	-	-	-	-	-	-	-	-	AT1G10120	basic helix-loop-helix (bHLH) DNA-binding superfamily protein
BnaC08g34050D	-	-	-	-	-	-	-	-	-	-	-	-	-	-	-	-	-	-	-2.7449	9.1416e-10	8.50545e-09	0.485064	0.400189	0.761223	3.52313	3.26906	5.12235	-	-	-	-	-	-	-	-	-	AT2G24260	LJRHL1-like 1 (LRL1)
BnaC08g49160D	3.54877	2.03297e-08	2.34379e-07	1.87706	1.51528	5.12707	0.250715	0	0.061015	4.72882	7.6513e-08	5.7954e-07	0.960269	2.35739	1.4614	0	0	0	4.65697	2.85006e-07	1.82044e-06	5.33115	1.05715	1.28181	0.0803179	0	0	-	-	-	-	-	-	-	-	-	AT2G22770	NAI1
BnaC09g10990D	3.62339	2.71282e-08	3.08165e-07	2.83498	2.0302	1.17054	0.170184	0	0	4.79996	1.286e-09	1.24907e-08	1.59121	3.73997	2.26273	0.0801332	0	0	-	-	-	-	-	-	-	-	-	-	-	-	-	-	-	-	-	-	AT1G62975	basic helix-loop-helix (bHLH) DNA-binding superfamily protein
BnaC09g19710D	-	-	-	-	-	-	-	-	-	-	-	-	-	-	-	-	-	-	-	-	-	-	-	-	-	-	-	2.50793	3.75131e-08	2.31764e-07	2.28306	1.32427	2.19194	0.291575	0.270402	0.366048	AT5G46830	NACL-inducible gene 1 (NIG1)
BnaC09g29480D	-	-	-	-	-	-	-	-	-	-	-	-	-	-	-	-	-	-	-	-	-	-	-	-	-	-	-	-6.91767	4.28252e-18	7.60744e-17	0	0	0	6.10374	4.0589	4.58346	AT5G53210	SPEECHLESS (SPCH)
BnaC09g47800D	-	-	-	-	-	-	-	-	-	-	-	-	-	-	-	-	-	-	2.14587	9.71319e-11	1.03342e-09	31.2802	42.4034	48.1652	6.24593	7.12388	12.7449	-	-	-	-	-	-	-	-	-	AT5G08130	basic helix-loop-helix (bHLH) DNA-binding superfamily protein
BnaCnng01580D	4.70939	1.18678e-12	2.18008e-11	1.61465	1.32932	1.86885	0	0	0	-	-	-	-	-	-	-	-	-	-	-	-	-	-	-	-	-	-	-	-	-	-	-	-	-	-	-	AT4G01460	basic helix-loop-helix (bHLH) DNA-binding superfamily protein
BnaCnng02290D	3.94139	5.19986e-12	8.93719e-11	1.71681	1.20979	1.54159	0	0.069711	0.0613008	-	-	-	-	-	-	-	-	-	-	-	-	-	-	-	-	-	-	-	-	-	-	-	-	-	-	-	AT4G00480	ATMYC1
BnaCnng29920D	-	-	-	-	-	-	-	-	-	-	-	-	-	-	-	-	-	-	2.71783	4.84759e-13	6.73846e-12	26.5614	26.7799	32.2782	2.23731	3.37397	6.47342	-3.28545	3.24625e-15	4.48921e-14	0.465849	0.127369	0.557009	4.84157	4.62027	3.02871	AT3G23690	basic helix-loop-helix (bHLH) DNA-binding superfamily protein
BnaCnng37600D	-	-	-	-	-	-	-	-	-	-	-	-	-	-	-	-	-	-	-	-	-	-	-	-	-	-	-	-2.67457	2.2912e-05	9.2035e-05	0.165963	0.181049	0.371226	2.62035	1.15078	1.99663	AT1G35460	basic helix-loop-helix (bHLH) DNA-binding superfamily protein
BnaCnng66200D	-	-	-	-	-	-	-	-	-	3.76192	4.7649e-15	8.18971e-14	5.25573	6.05058	4.64986	0.162863	0.376921	0.438381	4.96338	6.24643e-13	8.55083e-12	5.21662	3.8757	11.8152	0.247184	0	0.159938	3.87598	1.50347e-06	7.29184e-06	0.713348	2.42763	1.85339	0	0.161745	0	AT5G65640	beta HLH protein 93 (bHLH093)

## Sheet: SBP-DEGs
Gene_ID	WB5P vs. YB5P			WB5P vs. YB5P FPKM						WB7P vs. YB8P			WB7P vs. YB8P FPKM						WS1P vs. YS1P			WS1P vs. YS1P FPKM						WS3P vs. YS3P			WS3P vs. YS3P FPKM						At_gene	Annotation
	log2FC	pvalue	FDR	WB5P_1	WB5P_2	WB5P_3	YB5P_1	YB5P_2	YB5P_3	log2FC	pvalue	FDR	WB7P_1	WB7P_2	WB7P_3	YB8P_1	YB8P_2	YB8P_3	log2FC	pvalue	FDR	WS1P_1	WS1P_2	WS1P_3	YS1P_1	YS1P_2	YS1P_3	log2FC	pvalue	FDR	WS3P_1	WS3P_2	WS3P_3	YS3P_1	YS3P_2	YS3P_3
BnaA01g28740D	-3.9423	1.67692e-08	1.96e-07	0	0	0	1.16373	1.69731	2.07033	-	-	-	-	-	-	-	-	-	-	-	-	-	-	-	-	-	-	-	-	-	-	-	-	-	-	-	AT3G15270	squamosa promoter binding protein-like 5 (SPL5)
BnaA03g13580D	-	-	-	-	-	-	-	-	-	-3.61942	2.30085e-10	2.42842e-09	0.0864999	0.0404777	0.265001	1.9103	1.91456	2.27808	-	-	-	-	-	-	-	-	-	-4.57507	1.56827e-09	1.16285e-08	0	0	0.0807671	0.993517	2.18654	1.48868	AT5G50670	Squamosa promoter-binding protein-like (SBP domain) transcription factor family protein
BnaA04g19840D	7.00705	8.67356e-54	1.98514e-51	56.3128	62.1302	67.1681	0.492357	0	0.241173	5.88145	5.23742e-13	7.41188e-12	6.36246	8.92711	6.14748	0	0	0	-	-	-	-	-	-	-	-	-	-	-	-	-	-	-	-	-	-	AT2G33810	squamosa promoter binding protein-like 3 (SPL3)
BnaA05g14670D	3.03857	5.17112e-12	8.8912e-11	12.9572	10.378	18.5542	1.27782	0.714182	2.05042	5.51484	4.0348e-11	4.65743e-10	7.87119	4.72847	9.08952	0	0	0	5.25346	1.50878e-08	1.17743e-07	5.81915	4.44452	4.77224	0	0	0	-	-	-	-	-	-	-	-	-	AT3G15270	squamosa promoter binding protein-like 5 (SPL5)
BnaA09g27960D	-	-	-	-	-	-	-	-	-	2.86858	9.86255e-14	1.49945e-12	24.1006	36.2036	16.5527	2.65556	5.32148	1.69134	-	-	-	-	-	-	-	-	-	-	-	-	-	-	-	-	-	-	AT1G27360	squamosa promoter-like 11 (SPL11)
BnaA10g16180D	-	-	-	-	-	-	-	-	-	-	-	-	-	-	-	-	-	-	-	-	-	-	-	-	-	-	-	-2.02728	1.84161e-13	2.14414e-12	0.69116	0.680716	0.805722	3.69963	2.54066	2.86264	AT5G18830	squamosa promoter binding protein-like 7 (SPL7)
BnaAnng25050D	2.4183	1.01325e-08	1.21306e-07	6.26719	5.94732	4.50799	0.280814	0.869461	1.44461	-	-	-	-	-	-	-	-	-	-	-	-	-	-	-	-	-	-	-	-	-	-	-	-	-	-	-	AT1G27370	squamosa promoter binding protein-like 10 (SPL10)
BnaC03g16490D	-	-	-	-	-	-	-	-	-	-	-	-	-	-	-	-	-	-	3.17822	3.57903e-09	3.06888e-08	2.77849	3.72057	2.34628	0.337088	0.434048	0.0555082	-	-	-	-	-	-	-	-	-	AT5G50670	Squamosa promoter-binding protein-like (SBP domain) transcription factor family protein
BnaC03g57620D	-	-	-	-	-	-	-	-	-	-	-	-	-	-	-	-	-	-	-	-	-	-	-	-	-	-	-	-2.94529	7.06607e-35	4.26333e-33	19.333	10.9211	14.2903	101.823	137.271	111.919	AT1G27370	squamosa promoter binding protein-like 10 (SPL10)
BnaC05g21270D	-	-	-	-	-	-	-	-	-	-	-	-	-	-	-	-	-	-	-3.36914	1.60219e-08	1.24492e-07	0.401987	0.097523	0.130052	2.21999	1.70917	3.92433	-2.12587	6.19696e-08	3.70386e-07	0.402911	0.727687	0.434976	2.27293	2.30169	2.54584	AT1G27360	squamosa promoter-like 11 (SPL11)
BnaC05g21280D	-2.2131	8.17321e-09	9.91728e-08	4.52183	1.71682	2.94496	10.8397	12.6455	23.802	-3.71692	1.14648e-29	5.89233e-28	0.549516	1.04558	0.827589	13.5604	10.5082	10.18	-5.25057	2.46326e-26	1.15955e-24	0.24336	0.294465	0.0521669	8.31494	10.9233	7.70583	-5.5332	2.2161e-33	1.2165e-31	0.214794	0.408093	0.0951088	11.2771	18.5954	10.114	AT1G27370	squamosa promoter binding protein-like 10 (SPL10)
BnaC07g11380D	-	-	-	-	-	-	-	-	-	-	-	-	-	-	-	-	-	-	2.08208	2.85636e-17	6.17926e-16	16.9796	17.6596	19.9608	4.53201	4.89857	3.12079	-	-	-	-	-	-	-	-	-	AT1G27360	squamosa promoter-like 11 (SPL11)
BnaCnng05200D	-	-	-	-	-	-	-	-	-	-	-	-	-	-	-	-	-	-	-2.51879	1.81943e-05	8.49406e-05	1.12285	1.46174	0.483813	8.66637	7.41495	3.33103	-	-	-	-	-	-	-	-	-	AT2G33810	squamosa promoter binding protein-like 3 (SPL3)

## Sheet: AP2-ERF-DEGs
Gene_ID	WB5P vs. YB5P			WB5P vs. YB5P FPKM						WB7P vs. YB8P			WB7P vs. YB8P FPKM						WS1P vs. YS1P			WS1P vs. YS1P FPKM						WS3P vs. YS3P			WS3P vs. YS3P FPKM						At_gene	Annotation
	log2FC	pvalue	FDR	WB5P_1	WB5P_2	WB5P_3	YB5P_1	YB5P_2	YB5P_3	log2FC	pvalue	FDR	WB7P_1	WB7P_2	WB7P_3	YB8P_1	YB8P_2	YB8P_3	log2FC	pvalue	FDR	WS1P_1	WS1P_2	WS1P_3	YS1P_1	YS1P_2	YS1P_3	log2FC	pvalue	FDR	WS3P_1	WS3P_2	WS3P_3	YS3P_1	YS3P_2	YS3P_3
BnaA01g02720D	3.73587	7.8145e-13	1.4588e-11	25.4172	4.50748	14.926	0.945998	0.344551	0.922892	-	-	-	-	-	-	-	-	-	-	-	-	-	-	-	-	-	-	-3.59676	5.88307e-12	5.85337e-11	0.668678	0.45738	0.923521	14.8949	3.37614	11.1488	AT4G34410	redox responsive transcription factor 1 (RRTF1)
BnaA01g28970D	-	-	-	-	-	-	-	-	-	-3.0727	1.31664e-05	7.00256e-05	0.312511	0.449658	0.323354	4.54067	8.82593	0.347178	-	-	-	-	-	-	-	-	-	-2.56994	1.29425e-06	6.34253e-06	1.1562	0.984879	0.370179	6.1639	2.29902	8.66888	AT3G15210	ethylene responsive element binding factor 4 (ERF4)
BnaA02g25110D	-	-	-	-	-	-	-	-	-	-	-	-	-	-	-	-	-	-	-	-	-	-	-	-	-	-	-	2.6485	2.52579e-16	3.83782e-15	21.311	25.1745	31.5204	5.52656	2.01331	3.74719	AT5G47220	ethylene responsive element binding factor 2 (ERF2)
BnaA02g34370D	-	-	-	-	-	-	-	-	-	-	-	-	-	-	-	-	-	-	-	-	-	-	-	-	-	-	-	3.52235	3.06428e-30	1.37114e-28	73.9524	82.6682	83.6344	5.71056	3.6232	10.2442	AT5G64750	ABA REPRESSOR1 (ABR1)
BnaA03g02990D	-	-	-	-	-	-	-	-	-	-3.15437	8.50489e-08	6.39711e-07	0.0826598	0.156434	0.128109	1.56511	1.13326	1.46304	-	-	-	-	-	-	-	-	-	-	-	-	-	-	-	-	-	-	AT5G10510	AINTEGUMENTA-like 6 (AIL6)
BnaA03g04290D	-	-	-	-	-	-	-	-	-	-	-	-	-	-	-	-	-	-	-	-	-	-	-	-	-	-	-	2.05789	2.78305e-09	1.98879e-08	31.264	53.3511	31.9697	12.7432	4.87134	8.7098	AT5G13330	related to AP2 6l (Rap2.6L)
BnaA03g19580D	-	-	-	-	-	-	-	-	-	2.46594	0.000119608	0.000530384	0.912877	1.74839	0.637927	0.252075	0.142984	0.0913473	-	-	-	-	-	-	-	-	-	-	-	-	-	-	-	-	-	-	AT2G41710	Integrase-type DNA-binding superfamily protein
BnaA03g52830D	2.95973	1.32953e-05	0.000101673	5.1196	0.881947	1.3498	0.103536	0.254845	0	-	-	-	-	-	-	-	-	-	-	-	-	-	-	-	-	-	-	-	-	-	-	-	-	-	-	-	AT4G34410	redox responsive transcription factor 1 (RRTF1)
BnaA04g25900D	2.89155	4.54889e-07	4.39497e-06	2.97563	6.61994	2.91328	0.266917	0.10889	0.682469	2.67884	5.6077e-06	3.19842e-05	4.37774	10.1521	6.09167	0.989671	1.77755	0	-	-	-	-	-	-	-	-	-	-	-	-	-	-	-	-	-	-	AT2G44840	ethylene-responsive element binding factor 13 (ERF13)
BnaA04g29310D	-2.75821	4.84051e-06	3.98277e-05	0.0929516	0.0456661	0.191677	1.70234	1.45695	0.626228	-4.35187	3.05284e-07	2.11924e-06	0.17556	0	0.0907111	10.6435	1.67963	3.94582	-	-	-	-	-	-	-	-	-	-	-	-	-	-	-	-	-	-	AT2G40340	DREB2C
BnaA05g09970D	-	-	-	-	-	-	-	-	-	-	-	-	-	-	-	-	-	-	-	-	-	-	-	-	-	-	-	3.41984	3.09328e-07	1.6675e-06	4.83066	9.88971	2.51247	0.717322	0	0.327473	AT2G33710	Integrase-type DNA-binding superfamily protein
BnaA05g11530D	-	-	-	-	-	-	-	-	-	-	-	-	-	-	-	-	-	-	3.81817	5.13357e-08	3.68109e-07	14.6441	4.78504	2.7336	0.47274	0.347633	0.232064	5.05544	1.19692e-17	2.04882e-16	10.3657	7.87568	23.3839	0.51635	0	0.273345	AT2G31230	ethylene-responsive element binding factor 15 (ERF15)
BnaA06g10760D	-	-	-	-	-	-	-	-	-	4.32772	6.05709e-27	2.57588e-25	14.2664	20.7089	9.29649	0.652298	0.765291	0.520618	-	-	-	-	-	-	-	-	-	-	-	-	-	-	-	-	-	-	AT1G16060	ARIA-interacting double AP2 domain protein (ADAP)
BnaA06g23710D	-	-	-	-	-	-	-	-	-	-	-	-	-	-	-	-	-	-	-	-	-	-	-	-	-	-	-	5.46864	3.50404e-38	2.5945e-36	11.7348	12.5741	15.6161	0.357592	0.124227	0.214961	AT5G64750	ABA REPRESSOR1 (ABR1)
BnaA06g35500D	-	-	-	-	-	-	-	-	-	-2.24814	2.46553e-07	1.73879e-06	0.644048	2.25682	1.54547	10.0278	8.40754	5.12538	-	-	-	-	-	-	-	-	-	-	-	-	-	-	-	-	-	-	AT5G47220	ethylene responsive element binding factor 2 (ERF2)
BnaA07g13990D	-	-	-	-	-	-	-	-	-	-	-	-	-	-	-	-	-	-	-	-	-	-	-	-	-	-	-	2.05999	9.05653e-05	0.000326608	1.56119	1.33204	1.21544	0.518128	0.266225	0.04384	AT2G28550	related to AP2.7 (RAP2.7)
BnaA07g20720D	-	-	-	-	-	-	-	-	-	-	-	-	-	-	-	-	-	-	-2.50975	1.16568e-23	4.4373e-22	2.0631	2.98082	3.05544	16.3513	14.6779	15.9625	-	-	-	-	-	-	-	-	-	AT1G78080	related to AP2 4 (RAP2.4)
BnaA07g21980D	3.0454	6.56248e-06	5.28426e-05	61.8198	6.314	21.6605	0.987022	2.40666	1.12733	-	-	-	-	-	-	-	-	-	-	-	-	-	-	-	-	-	-	-	-	-	-	-	-	-	-	-	AT1G74930	ORA47
BnaA07g23090D	-	-	-	-	-	-	-	-	-	-2.04503	8.5229e-07	5.54792e-06	29.1837	13.9296	27.637	56.111	70.4204	188.03	-	-	-	-	-	-	-	-	-	-	-	-	-	-	-	-	-	-	AT1G72360	HYPOXIA RESPONSIVE ERF (ETHYLENE RESPONSE FACTOR) 1 (HRE1)
BnaA07g29400D	-	-	-	-	-	-	-	-	-	-	-	-	-	-	-	-	-	-	-	-	-	-	-	-	-	-	-	2.18265	7.59031e-05	0.00027775	26.1393	29.674	12.7793	4.57056	0.662447	8.06405	AT1G71520	Integrase-type DNA-binding superfamily protein
BnaA07g30130D	-	-	-	-	-	-	-	-	-	-	-	-	-	-	-	-	-	-	-	-	-	-	-	-	-	-	-	2.48762	8.59602e-07	4.34101e-06	4.0244	3.25886	8.89726	0.765823	0.956044	0.824954	AT1G72360	HYPOXIA RESPONSIVE ERF (ETHYLENE RESPONSE FACTOR) 1 (HRE1)
BnaA07g31860D	3.50106	7.80985e-08	8.37738e-07	15.425	1.26808	4.92303	0.152539	0.247286	0.333808	-	-	-	-	-	-	-	-	-	-	-	-	-	-	-	-	-	-	-	-	-	-	-	-	-	-	-	AT1G74930	ORA47
BnaA07g33640D	3.52113	3.73588e-07	3.65514e-06	6.08528	2.17232	1.7492	0.172871	0	0	-	-	-	-	-	-	-	-	-	-	-	-	-	-	-	-	-	-	-	-	-	-	-	-	-	-	-	AT1G77640	Integrase-type DNA-binding superfamily protein
BnaA08g04090D	-	-	-	-	-	-	-	-	-	-	-	-	-	-	-	-	-	-	-2.58058	0.000110362	0.000443296	0.950723	0.550823	0.161008	5.41241	2.68631	3.89419	-	-	-	-	-	-	-	-	-	AT1G46768	related to AP2 1 (RAP2.1)
BnaA08g08310D	-	-	-	-	-	-	-	-	-	-	-	-	-	-	-	-	-	-	-	-	-	-	-	-	-	-	-	3.33506	2.70188e-06	1.25964e-05	3.30497	3.64619	3.09439	0.393767	0.183788	0	AT4G17500	ethylene responsive element binding factor 1 (ERF-1)
BnaA08g11220D	3.23673	6.32893e-11	9.76977e-10	17.2822	6.93022	8.81346	0.219597	0.605933	1.66115	-	-	-	-	-	-	-	-	-	-	-	-	-	-	-	-	-	-	-2.42878	1.95343e-09	1.42824e-08	1.05402	1.01857	1.31903	8.773	3.33041	7.21161	AT4G34410	redox responsive transcription factor 1 (RRTF1)
BnaA08g18380D	2.11542	1.47182e-07	1.5185e-06	60.7165	17.8539	33.3344	9.29185	8.13376	5.63149	-	-	-	-	-	-	-	-	-	-	-	-	-	-	-	-	-	-	-	-	-	-	-	-	-	-	-	AT1G28370	ERF domain protein 11 (ERF11)
BnaA08g22160D	2.3526	0.000132008	0.000837348	8.81255	1.50876	5.82091	0.435283	1.08039	0.476668	-	-	-	-	-	-	-	-	-	-	-	-	-	-	-	-	-	-	-	-	-	-	-	-	-	-	-	AT1G19210	Integrase-type DNA-binding superfamily protein
BnaA08g23880D	-	-	-	-	-	-	-	-	-	2.59933	8.74923e-13	1.20934e-11	225.78	328.806	114.042	52.5944	27.0919	25.2705	-	-	-	-	-	-	-	-	-	-	-	-	-	-	-	-	-	-	AT1G15360	SHINE 1 (SHN1)
BnaA08g30910D	3.65981	4.20938e-07	4.08367e-06	6.53165	3.73248	0.570924	0	0	0	-	-	-	-	-	-	-	-	-	-	-	-	-	-	-	-	-	-	-	-	-	-	-	-	-	-	-	AT4G25490	C-repeat/DRE binding factor 1 (CBF1)
BnaA08g30930D	3.01058	2.6497e-05	0.000191652	5.18569	2.64736	0.885953	0.213076	0	0	-	-	-	-	-	-	-	-	-	-	-	-	-	-	-	-	-	-	-	-	-	-	-	-	-	-	-	AT4G25470	C-repeat/DRE binding factor 2 (CBF2)
BnaA09g10730D	3.26331	4.89527e-07	4.7033e-06	3.95686	2.63508	5.34135	0	0	0.44318	-	-	-	-	-	-	-	-	-	-	-	-	-	-	-	-	-	-	-	-	-	-	-	-	-	-	-	AT1G63030	DWARF AND DELAYED FLOWERING 2 (ddf2)
BnaA09g18210D	-	-	-	-	-	-	-	-	-	-	-	-	-	-	-	-	-	-	-	-	-	-	-	-	-	-	-	2.66425	6.00775e-11	5.31894e-10	11.9619	16.5452	10.164	3.25553	0.956151	1.22019	AT5G47230	ethylene responsive element binding factor 5 (ERF5)
BnaA09g44290D	-	-	-	-	-	-	-	-	-	-	-	-	-	-	-	-	-	-	-	-	-	-	-	-	-	-	-	5.65922	3.68597e-11	3.34567e-10	3.10964	4.89633	4.85581	0	0	0	AT1G19210	Integrase-type DNA-binding superfamily protein
BnaA09g46790D	-	-	-	-	-	-	-	-	-	-	-	-	-	-	-	-	-	-	3.12968	0.000173587	0.000669732	8.31627	5.78032	0.866026	0.626844	0.198063	0.203444	-	-	-	-	-	-	-	-	-	AT1G12890	Integrase-type DNA-binding superfamily protein
BnaA09g47030D	5.34466	4.11355e-27	2.24762e-25	21.3951	10.732	26.9387	0.579995	0.187686	0.085004	3.83697	2.30408e-09	2.15881e-08	2.11281	7.41999	7.31051	0.215615	0.610477	0	3.07676	1.53531e-05	7.24624e-05	6.10511	5.57414	3.02656	0.20385	0	1.04124	-	-	-	-	-	-	-	-	-	AT1G12610	DWARF AND DELAYED FLOWERING 1 (DDF1)
BnaA10g07620D	2.13226	1.59081e-13	3.18582e-12	21.7409	22.09	38.3342	5.86781	5.09177	6.9349	-	-	-	-	-	-	-	-	-	-	-	-	-	-	-	-	-	-	-3.08638	1.73628e-06	8.33408e-06	7.32646	8.9961	4.73291	86.123	21.2129	125.049	AT5G52020	Integrase-type DNA-binding superfamily protein
BnaA10g19960D	-	-	-	-	-	-	-	-	-	-2.73579	2.5821e-17	5.44373e-16	4.59824	2.3008	4.15213	27.6365	33.6628	18.7883	-4.57887	7.79239e-29	4.32063e-27	3.42171	2.31615	1.14201	57.0586	41.0848	81.3132	-	-	-	-	-	-	-	-	-	AT5G13330	related to AP2 6l (Rap2.6L)
BnaAnng03730D	-	-	-	-	-	-	-	-	-	-4.20397	4.24805e-42	4.55547e-40	3.3418	2.84739	2.58759	81.8673	39.9048	56.7507	-2.27278	3.95383e-08	2.88425e-07	6.70974	2.53784	4.08618	27.6019	24.0567	14.4307	-	-	-	-	-	-	-	-	-	AT3G50260	cooperatively regulated by ethylene and jasmonate 1 (CEJ1)
BnaAnng07060D	-	-	-	-	-	-	-	-	-	-	-	-	-	-	-	-	-	-	-	-	-	-	-	-	-	-	-	4.73172	1.95373e-13	2.26703e-12	4.4183	7.83988	2.93341	0.232863	0	0.0929536	AT5G47220	ethylene responsive element binding factor 2 (ERF2)
BnaAnng13660D	-	-	-	-	-	-	-	-	-	-	-	-	-	-	-	-	-	-	-	-	-	-	-	-	-	-	-	-2.61304	0.000153969	0.000529982	0.183356	1.51026	0.498685	11.6854	1.36633	3.74804	AT5G07310	Integrase-type DNA-binding superfamily protein
BnaAnng21280D	2.66416	1.38978e-05	0.000105793	14.327	1.51647	5.4829	1.3839	0.240576	0.429859	-	-	-	-	-	-	-	-	-	-	-	-	-	-	-	-	-	-	2.61311	1.16308e-09	8.78143e-09	11.8453	15.6273	11.5877	2.76858	0.45311	2.50404	AT4G17500	ethylene responsive element binding factor 1 (ERF-1)
BnaAnng28960D	-	-	-	-	-	-	-	-	-	-	-	-	-	-	-	-	-	-	2.14983	2.02927e-05	9.395e-05	7.20223	5.40367	4.62864	0.885737	0.532491	2.05645	-	-	-	-	-	-	-	-	-	AT1G21910	Integrase-type DNA-binding superfamily protein
BnaAnng36290D	-	-	-	-	-	-	-	-	-	-	-	-	-	-	-	-	-	-	-	-	-	-	-	-	-	-	-	-2.72811	5.15421e-11	4.60265e-10	14.3058	7.28527	11.8455	106.848	28.8714	104.154	AT1G12610	DWARF AND DELAYED FLOWERING 1 (DDF1)
BnaAnng40920D	-	-	-	-	-	-	-	-	-	-	-	-	-	-	-	-	-	-	-	-	-	-	-	-	-	-	-	3.67621	1.13593e-07	6.52556e-07	3.4354	2.03154	4.4086	0.0956231	0.131325	0.305507	AT2G31230	ethylene-responsive element binding factor 15 (ERF15)
BnaC01g03990D	3.44345	8.67237e-08	9.23194e-07	5.04058	1.08996	3.63703	0	0.267312	0.0804475	-	-	-	-	-	-	-	-	-	-	-	-	-	-	-	-	-	-	-3.26605	1.05309e-05	4.4632e-05	0.172745	0.0952928	0.0794185	2.75228	1.29571	1.0324	AT4G34410	redox responsive transcription factor 1 (RRTF1)
BnaC01g07340D	-	-	-	-	-	-	-	-	-	3.77958	3.48566e-06	2.058e-05	0.79383	1.92879	0.324429	0	0.0447982	0.0435691	-	-	-	-	-	-	-	-	-	-	-	-	-	-	-	-	-	-	AT4G31050	Biotin/lipoate A/B protein ligase family
BnaC02g43290D	-	-	-	-	-	-	-	-	-	-	-	-	-	-	-	-	-	-	-	-	-	-	-	-	-	-	-	4.0016	7.76979e-41	6.61711e-39	27.8316	34.6338	37.8768	1.65947	1.18116	3.07879	AT5G64750	ABA REPRESSOR1 (ABR1)
BnaC03g17400D	-	-	-	-	-	-	-	-	-	-	-	-	-	-	-	-	-	-	-	-	-	-	-	-	-	-	-	3.54467	6.50338e-09	4.43525e-08	6.98624	2.53982	10.1758	0.191409	0.655254	0.459134	AT2G31230	ethylene-responsive element binding factor 15 (ERF15)
BnaC03g60650D	-	-	-	-	-	-	-	-	-	-2.95798	4.0547e-08	3.19166e-07	0.317877	0.249858	0.21927	3.5133	1.52277	2.28437	-2.7063	2.84367e-07	1.81666e-06	0.129852	0.496771	0.330557	2.79165	1.93542	2.35562	-	-	-	-	-	-	-	-	-	AT4G39780	Integrase-type DNA-binding superfamily protein
BnaC03g66140D	3.37138	3.05987e-14	6.5146e-13	21.7381	14.1726	14.7852	0.694769	0.509148	2.54042	-	-	-	-	-	-	-	-	-	-	-	-	-	-	-	-	-	-	-2.15959	1.55864e-07	8.77953e-07	2.89398	1.67177	3.87948	21.3205	7.38832	10.9882	AT4G34410	redox responsive transcription factor 1 (RRTF1)
BnaC04g09380D	-	-	-	-	-	-	-	-	-	4.32958	6.0745e-10	6.12338e-09	6.30419	7.04562	3.24846	0.162219	0.151778	0.14356	-	-	-	-	-	-	-	-	-	-	-	-	-	-	-	-	-	-	AT2G35700	ERF family protein 38 (ERF38)
BnaC04g13510D	-	-	-	-	-	-	-	-	-	2.55685	4.10129e-05	0.000199936	2.77421	3.77717	1.53171	0.425649	0.598937	0.0957815	2.50113	7.83165e-10	7.3593e-09	17.8488	17.8442	13.2722	4.33083	1.56494	1.88378	3.05984	1.03767e-19	2.12937e-18	31.4439	23.2815	41.7624	2.02784	4.3812	4.43416	AT2G31230	ethylene-responsive element binding factor 15 (ERF15)
BnaC04g25670D	3.11452	5.08969e-07	4.88172e-06	2.28514	4.40545	4.09201	0.181291	0.153145	0.269943	-	-	-	-	-	-	-	-	-	-	-	-	-	-	-	-	-	-	-	-	-	-	-	-	-	-	-	AT4G33760	tRNA synthetase class II (D, K and N) family protein
BnaC04g44080D	-	-	-	-	-	-	-	-	-	-	-	-	-	-	-	-	-	-	-	-	-	-	-	-	-	-	-	2.10813	0.000226482	0.000755121	6.99493	5.87401	2.19832	1.20728	0.936623	0.86681	AT2G33710	Integrase-type DNA-binding superfamily protein
BnaC04g47060D	-	-	-	-	-	-	-	-	-	-3.38199	1.07619e-10	1.17989e-09	0.253703	0.39497	0.348912	4.90419	4.09672	3.51324	-2.83213	0.000112457	0.000450935	1.00213	0.0983382	0.0876965	5.62318	2.84183	2.68687	-	-	-	-	-	-	-	-	-	AT2G40340	DREB2C
BnaC05g02080D	-	-	-	-	-	-	-	-	-	-	-	-	-	-	-	-	-	-	-	-	-	-	-	-	-	-	-	3.98421	2.61211e-07	1.42369e-06	2.75592	4.78777	4.48438	0.14608	0	0.235067	AT5G44210	erf domain protein 9 (ERF9)
BnaC05g17200D	2.86654	2.19154e-06	1.90413e-05	16.4534	6.03742	4.29035	0.21374	1.57641	0.311868	-	-	-	-	-	-	-	-	-	-	-	-	-	-	-	-	-	-	-	-	-	-	-	-	-	-	-	AT1G21910	Integrase-type DNA-binding superfamily protein
BnaC06g03860D	2.39975	1.0966e-13	2.22488e-12	11.2225	8.12924	10.8071	2.03778	1.63371	1.65788	-	-	-	-	-	-	-	-	-	-	-	-	-	-	-	-	-	-	2.22883	1.70111e-18	3.13626e-17	18.2858	24.7735	18.4696	3.99001	4.61671	4.25818	AT1G50640	ethylene responsive element binding factor 3 (ERF3)
BnaC06g22710D	3.33845	1.86255e-09	2.43805e-08	33.3493	4.47423	12.8354	1.24052	1.15868	0.770599	-	-	-	-	-	-	-	-	-	-	-	-	-	-	-	-	-	-	-	-	-	-	-	-	-	-	-	AT1G74930	ORA47
BnaC06g37920D	2.3742	9.08844e-06	7.15385e-05	5.08492	3.37445	6.10632	0.186758	1.19026	0.673229	-	-	-	-	-	-	-	-	-	-	-	-	-	-	-	-	-	-	-	-	-	-	-	-	-	-	-	AT1G77200	Integrase-type DNA-binding superfamily protein
BnaC06g38580D	-	-	-	-	-	-	-	-	-	-	-	-	-	-	-	-	-	-	-	-	-	-	-	-	-	-	-	2.01736	3.50109e-12	3.5657e-11	59.1326	81.3584	48.9753	21.6124	10.5336	13.3575	AT1G78080	related to AP2 4 (RAP2.4)
BnaC06g40040D	-6.11293	8.05252e-45	1.17282e-42	1.0038	0.392284	0.627262	101.214	90.8402	30.7656	-5.85163	1.57173e-46	2.12304e-44	0.186898	0.297431	0.653958	32.0882	19.4488	27.4279	-7.57952	1.71758e-19	4.54224e-18	0	0	0	13.4024	20.535	6.3371	-6.92318	2.41155e-22	6.16135e-21	0	0	0.060874	11.6095	8.19513	9.21869	AT1G79700	Integrase-type DNA-binding superfamily protein
BnaC07g20040D	-	-	-	-	-	-	-	-	-	-	-	-	-	-	-	-	-	-	-	-	-	-	-	-	-	-	-	2.03771	5.40981e-06	2.40275e-05	5.6005	10.3857	10.4519	3.51237	1.05241	1.21054	AT5G47220	ethylene responsive element binding factor 2 (ERF2)
BnaC07g31340D	-	-	-	-	-	-	-	-	-	-	-	-	-	-	-	-	-	-	2.66341	1.20753e-06	6.96256e-06	77.306	213.74	33.275	18.585	14.5097	10.4312	-	-	-	-	-	-	-	-	-	AT5G61590	Integrase-type DNA-binding superfamily protein
BnaC07g31350D	2.27348	2.15907e-08	2.48021e-07	15.388	7.21925	9.34358	1.10182	1.53537	3.1086	-	-	-	-	-	-	-	-	-	-	-	-	-	-	-	-	-	-	-	-	-	-	-	-	-	-	-	AT5G61600	ethylene response factor 104 (ERF104)
BnaC07g45030D	3.12373	3.12056e-07	3.07863e-06	6.64442	0.902937	4.14133	0.194944	0.238755	0.283936	-	-	-	-	-	-	-	-	-	-	-	-	-	-	-	-	-	-	-	-	-	-	-	-	-	-	-	AT4G34410	redox responsive transcription factor 1 (RRTF1)
BnaC07g46940D	-	-	-	-	-	-	-	-	-	-2.58114	3.19349e-15	5.58219e-14	1.31289	1.14521	1.14665	9.10228	5.80484	7.96044	-	-	-	-	-	-	-	-	-	-	-	-	-	-	-	-	-	-	AT4G39780	Integrase-type DNA-binding superfamily protein
BnaC08g15650D	-	-	-	-	-	-	-	-	-	-	-	-	-	-	-	-	-	-	-	-	-	-	-	-	-	-	-	-2.55952	5.36521e-05	0.000201842	17.7533	10.8888	14.2006	130.232	28.0679	159.439	AT1G12610	DWARF AND DELAYED FLOWERING 1 (DDF1)
BnaC08g16630D	2.24552	6.85812e-07	6.45507e-06	48.6842	26.7208	33.8576	12.5022	4.60017	2.26655	2.80843	6.54705e-15	1.11213e-13	68.7857	127.836	46.6459	15.9196	8.22947	8.06992	-	-	-	-	-	-	-	-	-	-	-	-	-	-	-	-	-	-	AT1G15360	SHINE 1 (SHN1)
BnaC08g21640D	-	-	-	-	-	-	-	-	-	-2.83632	3.28282e-10	3.41186e-09	1.30294	1.44786	0.75338	15.134	7.71518	6.43247	-2.77646	1.9985e-09	1.78155e-08	0.761857	0.750593	0.870278	6.27853	6.61849	4.45477	2.8908	6.63245e-53	1.02815e-50	85.7191	107.578	115.243	14.3909	12.8732	12.8041	AT3G50260	cooperatively regulated by ethylene and jasmonate 1 (CEJ1)
BnaC08g28620D	2.58357	0.000124099	0.000791099	3.94843	0.540513	5.6477	0.456527	0	0.33767	-	-	-	-	-	-	-	-	-	-	-	-	-	-	-	-	-	-	-	-	-	-	-	-	-	-	-	AT3G57600	Integrase-type DNA-binding superfamily protein
BnaC08g36830D	2.9696	4.84817e-08	5.32397e-07	28.9843	3.68486	18.394	1.41399	1.8905	1.15878	-	-	-	-	-	-	-	-	-	-	-	-	-	-	-	-	-	-	-	-	-	-	-	-	-	-	-	AT1G19210	Integrase-type DNA-binding superfamily protein
BnaC08g41070D	2.16334	1.13086e-07	1.18443e-06	11.8147	8.8772	18.4692	1.72467	1.76607	4.30409	-	-	-	-	-	-	-	-	-	-	-	-	-	-	-	-	-	-	-3.23854	3.55945e-13	4.03521e-12	6.83288	4.75737	8.47434	88.6792	20.9093	101.68	AT1G12610	DWARF AND DELAYED FLOWERING 1 (DDF1)
BnaC09g05370D	-	-	-	-	-	-	-	-	-	-2.32805	3.98407e-05	0.000194695	1.3312	2.01091	0.92992	12.8212	2.51979	10.0104	-	-	-	-	-	-	-	-	-	-	-	-	-	-	-	-	-	-	AT5G61590	Integrase-type DNA-binding superfamily protein
BnaC09g06610D	-	-	-	-	-	-	-	-	-	-	-	-	-	-	-	-	-	-	-	-	-	-	-	-	-	-	-	4.8776	2.59177e-52	3.94388e-50	16.9703	22.631	21.6337	0.737369	0.360971	0.767569	AT5G64750	ABA REPRESSOR1 (ABR1)
BnaC09g07480D	-	-	-	-	-	-	-	-	-	-4.9426	3.42411e-22	1.06499e-20	0.266831	0.25518	0.281288	17.6577	6.82988	8.5368	-	-	-	-	-	-	-	-	-	-	-	-	-	-	-	-	-	-	AT5G67190	DREB and EAR motif protein 2 (DEAR2)
BnaC09g11080D	-	-	-	-	-	-	-	-	-	-	-	-	-	-	-	-	-	-	-	-	-	-	-	-	-	-	-	2.27794	2.59556e-08	1.63293e-07	3.84702	7.67903	4.71271	1.34769	0.541263	1.17537	AT1G64380	Integrase-type DNA-binding superfamily protein
BnaC09g12830D	2.13337	5.07043e-06	4.15974e-05	4.01417	3.62863	4.7263	0.793931	0.763445	0.807348	-	-	-	-	-	-	-	-	-	-	-	-	-	-	-	-	-	-	-	-	-	-	-	-	-	-	-	AT1G12630	Integrase-type DNA-binding superfamily protein
BnaC09g20090D	-	-	-	-	-	-	-	-	-	-	-	-	-	-	-	-	-	-	-	-	-	-	-	-	-	-	-	2.92656	2.56687e-11	2.36831e-10	4.10467	6.53488	4.88463	0.761097	0.812281	0.186871	AT5G47220	ethylene responsive element binding factor 2 (ERF2)
BnaC09g28200D	2.86688	3.69246e-09	4.64891e-08	3.97653	4.44865	8.1972	0.361317	0.292699	1.05454	-	-	-	-	-	-	-	-	-	-	-	-	-	-	-	-	-	-	-2.99593	3.13141e-10	2.53291e-09	1.30623	1.03012	1.63452	16.2699	3.85515	15.8516	AT5G52020	Integrase-type DNA-binding superfamily protein
BnaCnng05370D	-	-	-	-	-	-	-	-	-	-	-	-	-	-	-	-	-	-	-	-	-	-	-	-	-	-	-	2.38752	8.82893e-06	3.78722e-05	8.43251	13.4941	5.35463	2.80807	0.307667	1.31052	AT2G33710	Integrase-type DNA-binding superfamily protein
BnaCnng08620D	2.04901	2.4894e-06	2.14506e-05	20.849	25.8476	22.1437	5.66451	1.29348	7.60203	-	-	-	-	-	-	-	-	-	-	-	-	-	-	-	-	-	-	-	-	-	-	-	-	-	-	-	AT1G01250	Integrase-type DNA-binding superfamily protein
BnaCnng31550D	3.31324	3.42604e-13	6.61881e-12	24.506	19.2985	30.2453	2.89176	0.278753	2.71564	-	-	-	-	-	-	-	-	-	-	-	-	-	-	-	-	-	-	-	-	-	-	-	-	-	-	-	AT1G12610	DWARF AND DELAYED FLOWERING 1 (DDF1)
BnaCnng39690D	-	-	-	-	-	-	-	-	-	2.19357	2.81419e-29	1.41024e-27	31.6116	30.0593	37.3932	6.49326	7.66261	7.0638	-	-	-	-	-	-	-	-	-	-	-	-	-	-	-	-	-	-	AT4G36920	APETALA 2 (AP2)
BnaCnng57070D	2.67345	7.27368e-19	2.25963e-17	79.9246	47.2839	67.17	12.3596	10.0657	6.03578	-	-	-	-	-	-	-	-	-	-	-	-	-	-	-	-	-	-	-	-	-	-	-	-	-	-	-	AT1G15360	SHINE 1 (SHN1)
BnaCnng60520D	-	-	-	-	-	-	-	-	-	-	-	-	-	-	-	-	-	-	2.39568	1.30029e-05	6.23209e-05	14.8194	7.48694	4.14867	0.758324	1.27752	2.33233	2.10397	4.77169e-12	4.78904e-11	29.2121	47.3251	58.9047	13.6684	7.33825	9.06492	AT5G47220	ethylene responsive element binding factor 2 (ERF2)
BnaCnng63180D	2.04688	3.36503e-06	2.84236e-05	18.5565	6.50503	15.7461	2.52038	4.20004	1.84305	-	-	-	-	-	-	-	-	-	-	-	-	-	-	-	-	-	-	-	-	-	-	-	-	-	-	-	AT1G28370	ERF domain protein 11 (ERF11)

## Sheet: HD-ZIP-DEGs
Gene_ID	WB5P vs. YB5P			WB5P vs. YB5P FPKM						WB7P vs. YB8P			WB7P vs. YB8P FPKM						WS1P vs. YS1P			WS1P vs. YS1P FPKM						WS3P vs. YS3P			WS3P vs. YS3P FPKM						At_gene	Annotation
	log2FC	pvalue	FDR	WB5P_1	WB5P_2	WB5P_3	YB5P_1	YB5P_2	YB5P_3	log2FC	pvalue	FDR	WB7P_1	WB7P_2	WB7P_3	YB8P_1	YB8P_2	YB8P_3	log2FC	pvalue	FDR	WS1P_1	WS1P_2	WS1P_3	YS1P_1	YS1P_2	YS1P_3	log2FC	pvalue	FDR	WS3P_1	WS3P_2	WS3P_3	YS3P_1	YS3P_2	YS3P_3
BnaA01g01090D	-	-	-	-	-	-	-	-	-	-4.52107	1.04382e-08	8.93936e-08	0.0699538	0	0.0735902	4.10597	4.37101	0.546558	-	-	-	-	-	-	-	-	-	-	-	-	-	-	-	-	-	-	AT4G36740	homeobox protein 40 (HB40)
BnaA03g43080D	-	-	-	-	-	-	-	-	-	-2.35766	3.85105e-07	2.63693e-06	1.03821	1.35121	0.865049	6.58492	2.95009	9.08759	2.23579	2.05204e-05	9.49377e-05	2.05977	3.61	2.77865	0.360481	0.637318	0.549591	-	-	-	-	-	-	-	-	-	AT4G17460	HAT1
BnaA04g12890D	-	-	-	-	-	-	-	-	-	-	-	-	-	-	-	-	-	-	-	-	-	-	-	-	-	-	-	3.12152	3.82508e-30	1.69871e-28	15.0864	15.3169	22.4063	1.62598	2.41504	1.77232	AT2G22430	homeobox protein 6 (HB6)
BnaA05g04390D	-	-	-	-	-	-	-	-	-	2.44929	6.25556e-07	4.1563e-06	3.17941	5.22272	2.88059	1.17907	0.405653	0.280739	3.03166	5.26278e-06	2.71534e-05	2.04187	5.16369	5.40288	0.24697	0.0613531	0.86034	-	-	-	-	-	-	-	-	-	AT2G44910	homeobox-leucine zipper protein 4 (HB4)
BnaA05g05080D	-	-	-	-	-	-	-	-	-	-	-	-	-	-	-	-	-	-	-	-	-	-	-	-	-	-	-	2.08222	1.11228e-10	9.50794e-10	2.83088	2.11573	2.41287	0.457386	0.665404	0.560811	AT3G61150	homeodomain GLABROUS 1 (HDG1)
BnaA05g33840D	-	-	-	-	-	-	-	-	-	-2.03639	1.20916e-10	1.3171e-09	4.59585	3.51961	6.67048	17.7573	18.4565	27.317	-2.38208	2.30106e-20	6.61558e-19	27.4786	25.6564	19.427	111.271	103.412	160.742	-	-	-	-	-	-	-	-	-	AT3G01470	homeobox 1 (HB-1)
BnaA06g18550D	-	-	-	-	-	-	-	-	-	2.4566	7.20433e-12	9.04167e-11	5.7184	6.11926	3.68955	1.38397	0.656994	0.608177	-	-	-	-	-	-	-	-	-	-	-	-	-	-	-	-	-	-	AT5G60690	REVOLUTA (REV)
BnaA06g39210D	2.51323	2.88402e-09	3.68797e-08	4.06527	2.93785	3.91813	0.652968	0.192736	0.781013	2.88318	1.59567e-07	1.15805e-06	1.64721	2.50477	1.4395	0.279738	0.208054	0.149507	-	-	-	-	-	-	-	-	-	-	-	-	-	-	-	-	-	-	AT5G65310	homeobox protein 5 (HB5)
BnaA06g40090D	-	-	-	-	-	-	-	-	-	-2.41696	2.27794e-18	5.29225e-17	10.0411	13.9514	16.4331	104.696	60.9347	60.6365	-	-	-	-	-	-	-	-	-	-	-	-	-	-	-	-	-	-	AT5G47370	HAT2
BnaA07g18950D	-	-	-	-	-	-	-	-	-	-	-	-	-	-	-	-	-	-	-	-	-	-	-	-	-	-	-	2.81919	8.65555e-21	1.94175e-19	12.3247	16.2802	15.5616	3.03296	1.46323	1.37836	AT3G61150	homeodomain GLABROUS 1 (HDG1)
BnaA08g10010D	-	-	-	-	-	-	-	-	-	-	-	-	-	-	-	-	-	-	2.67749	1.71139e-44	2.47271e-42	17.6259	19.4127	20.5502	2.99852	2.57143	3.28462	-	-	-	-	-	-	-	-	-	AT4G21750	MERISTEM LAYER 1 (ATML1)
BnaA08g15410D	-	-	-	-	-	-	-	-	-	-4.6624	2.59785e-14	4.16234e-13	0.226287	0	0.358579	9.61555	5.82926	7.38401	-	-	-	-	-	-	-	-	-	-	-	-	-	-	-	-	-	-	AT4G36740	homeobox protein 40 (HB40)
BnaA08g16080D	-	-	-	-	-	-	-	-	-	-3.61009	7.08035e-27	3.00498e-25	4.19984	1.95984	4.33754	40.798	33.3658	65.698	-	-	-	-	-	-	-	-	-	-	-	-	-	-	-	-	-	-	AT4G40060	homeobox protein 16 (HB16)
BnaA08g20030D	-	-	-	-	-	-	-	-	-	-	-	-	-	-	-	-	-	-	2.341	2.53702e-05	0.000115261	18.2138	42.8573	49.4609	3.12661	3.18985	12.3284	-	-	-	-	-	-	-	-	-	AT1G26960	homeobox protein 23 (AtHB23)
BnaA09g18250D	8.15427	2.83862e-50	5.39566e-48	54.966	46.5429	56.6741	0	0	0	5.62702	6.18767e-21	1.76795e-19	11.7866	13.8511	8.21705	0.319576	0	0.0955557	5.46772	2.46629e-20	7.06496e-19	11.1806	24.761	11.8861	0.31739	0.31178	0.105261	4.40046	3.79271e-07	2.01696e-06	4.70987	2.01159	0.745422	0.0761527	0	0	AT5G47370	HAT2
BnaA10g03260D	-	-	-	-	-	-	-	-	-	-	-	-	-	-	-	-	-	-	-	-	-	-	-	-	-	-	-	2.1079	2.15513e-08	1.36958e-07	1.1252	1.37711	1.314	0.346708	0.243499	0.224711	AT1G05230	homeodomain GLABROUS 2 (HDG2)
BnaAnng19250D	-	-	-	-	-	-	-	-	-	-	-	-	-	-	-	-	-	-	-2.23923	1.95144e-05	9.05801e-05	0.498052	0.272838	0.305099	2.04705	1.84426	1.64954	-	-	-	-	-	-	-	-	-	AT4G37790	HAT22
BnaAnng23540D	-	-	-	-	-	-	-	-	-	-	-	-	-	-	-	-	-	-	2.5891	1.20593e-05	5.81363e-05	2.02037	12.5901	7.56742	0.829078	0.975215	1.2145	-	-	-	-	-	-	-	-	-	AT4G17460	HAT1
BnaAnng29920D	-	-	-	-	-	-	-	-	-	-	-	-	-	-	-	-	-	-	2.1785	2.88101e-09	2.50233e-08	10.4251	7.41007	11.715	1.60805	1.80486	2.57802	-	-	-	-	-	-	-	-	-	AT3G01220	homeobox protein 20 (HB20)
BnaAnng30670D	-	-	-	-	-	-	-	-	-	-	-	-	-	-	-	-	-	-	2.23323	6.30764e-09	5.22304e-08	2.2853	3.43464	2.55166	0.675511	0.538423	0.459229	-	-	-	-	-	-	-	-	-	AT4G32880	homeobox gene 8 (HB-8)
BnaC01g02120D	-	-	-	-	-	-	-	-	-	-3.6085	3.34298e-05	0.000165866	0.2014	0	0.497403	11.1735	9.25931	2.04553	-	-	-	-	-	-	-	-	-	-	-	-	-	-	-	-	-	-	AT4G36740	homeobox protein 40 (HB40)
BnaC03g06800D	4.097	9.68462e-14	1.97564e-12	3.63755	2.19576	2.53621	0	0.101881	0.134831	-	-	-	-	-	-	-	-	-	-	-	-	-	-	-	-	-	-	-	-	-	-	-	-	-	-	-	AT5G15150	homeobox 3 (HB-3)
BnaC03g60860D	2.48441	1.60061e-09	2.11244e-08	11.575	8.8105	12.1327	0.636691	1.35036	2.94973	-	-	-	-	-	-	-	-	-	-	-	-	-	-	-	-	-	-	-	-	-	-	-	-	-	-	-	AT4G40060	homeobox protein 16 (HB16)
BnaC04g00750D	-	-	-	-	-	-	-	-	-	-2.5512	3.42584e-13	4.91585e-12	1.95148	1.21147	3.11723	12.8507	16.3236	9.51567	-2.31912	5.39234e-11	5.94645e-10	21.7063	12.4337	11.6762	58.0377	64.5665	106.665	-	-	-	-	-	-	-	-	-	AT2G46680	homeobox 7 (HB-7)
BnaC04g50970D	-	-	-	-	-	-	-	-	-	-2.23569	3.45929e-10	3.58643e-09	1.44046	0.873566	1.78012	7.23189	5.39185	7.84042	-2.33751	3.0818e-05	0.000137657	61.3206	25.4099	7.21352	173.822	178.172	156.59	-	-	-	-	-	-	-	-	-	AT2G46680	homeobox 7 (HB-7)
BnaC05g03270D	-	-	-	-	-	-	-	-	-	2.78081	1.25824e-16	2.5031e-15	3.6364	6.09277	3.49515	0.421114	0.665792	0.711188	-	-	-	-	-	-	-	-	-	-	-	-	-	-	-	-	-	-	AT1G05230	homeodomain GLABROUS 2 (HDG2)
BnaC06g12880D	-	-	-	-	-	-	-	-	-	-	-	-	-	-	-	-	-	-	-3.64901	4.59684e-16	8.94272e-15	0.913149	1.46299	0.389076	12.6374	10.8321	13.6696	-	-	-	-	-	-	-	-	-	AT3G01470	homeobox 1 (HB-1)
BnaC07g20160D	-	-	-	-	-	-	-	-	-	-2.18348	5.0961e-17	1.05073e-15	3.61523	6.30977	4.74017	24.5977	19.4201	25.2109	-	-	-	-	-	-	-	-	-	-	-	-	-	-	-	-	-	-	AT5G47370	HAT2
BnaC08g44100D	6.8564	1.01235e-31	7.33648e-30	3.57727	5.2103	5.01664	0	0	0	6.00666	9.68619e-14	1.4737e-12	1.39132	1.28587	1.29114	0	0	0	-	-	-	-	-	-	-	-	-	6.55943	7.3009e-16	1.06291e-14	1.95192	2.32485	1.39042	0	0	0	AT1G05230	homeodomain GLABROUS 2 (HDG2)
BnaC08g48560D	-	-	-	-	-	-	-	-	-	-	-	-	-	-	-	-	-	-	2.41308	1.21453e-08	9.58955e-08	24.88	53.416	53.8312	5.23051	5.37763	11.7378	-	-	-	-	-	-	-	-	-	AT1G26960	homeobox protein 23 (AtHB23)
BnaC09g19790D	-2.1564	2.90034e-11	4.61862e-10	0.60479	1.22636	1.08282	3.58741	4.37354	5.97834	-	-	-	-	-	-	-	-	-	-	-	-	-	-	-	-	-	-	-	-	-	-	-	-	-	-	-	AT5G46880	homeobox-7 (HB-7)
BnaC09g20160D	-	-	-	-	-	-	-	-	-	-	-	-	-	-	-	-	-	-	2.71256	7.53262e-09	6.15625e-08	19.9981	18.584	6.61883	2.11847	1.2398	2.68077	-	-	-	-	-	-	-	-	-	AT5G47370	HAT2
BnaCnng02160D	4.9336	2.33276e-51	4.77831e-49	7.66339	9.89666	7.82614	0.304062	0.304761	0.102324	4.73818	8.07243e-62	2.26803e-59	8.92073	10.3759	11.3457	0.395838	0.387663	0.295123	5.04739	1.67606e-63	6.03215e-61	22.4793	18.3077	17.3507	0.676816	0.324387	0.633087	4.0545	7.21148e-37	4.86922e-35	8.50572	6.5516	11.0536	0.345267	0.41203	0.730479	AT4G00730	ANTHOCYANINLESS 2 (ANL2)
BnaCnng13490D	-	-	-	-	-	-	-	-	-	-	-	-	-	-	-	-	-	-	-	-	-	-	-	-	-	-	-	2.73317	1.62597e-31	7.90823e-30	33.2474	37.394	36.5592	6.92311	4.88695	3.6794	AT3G61150	homeodomain GLABROUS 1 (HDG1)
BnaCnng64030D	-	-	-	-	-	-	-	-	-	-	-	-	-	-	-	-	-	-	-	-	-	-	-	-	-	-	-	4.60336	4.9557e-07	2.59116e-06	3.90208	3.0972	5.50968	0	0	0	AT5G53980	homeobox protein 52 (HB52)
BnaCnng68370D	-	-	-	-	-	-	-	-	-	-	-	-	-	-	-	-	-	-	2.94534	1.16919e-07	7.92045e-07	1.90378	3.80404	3.69607	0.230948	0.383224	0.387664	-	-	-	-	-	-	-	-	-	AT4G17460	HAT1
BnaCnng73330D	-	-	-	-	-	-	-	-	-	-	-	-	-	-	-	-	-	-	-	-	-	-	-	-	-	-	-	2.47924	1.29399e-11	1.23748e-10	46.816	75.7067	51.0084	11.963	4.04655	12.9276	AT3G61890	homeobox 12 (HB-12)
BnaCnng73480D	6.02043	8.56378e-23	3.4516e-21	4.89881	7.65231	6.21662	0	0	0	5.01703	5.1253e-09	4.57725e-08	1.60729	1.47798	1.68253	0	0	0	-	-	-	-	-	-	-	-	-	5.28092	1.56781e-09	1.16273e-08	1.72086	2.14806	1.49572	0	0	0	AT1G05230	homeodomain GLABROUS 2 (HDG2)

## Sheet: NF-Y-DEGs
Gene_ID	WB5P vs. YB5P			WB5P vs. YB5P FPKM						WB7P vs. YB8P			WB7P vs. YB8P FPKM						WS1P vs. YS1P			WS1P vs. YS1P FPKM						WS3P vs. YS3P			WS3P vs. YS3P FPKM						At_gene	Annotation
	log2FC	pvalue	FDR	WB5P_1	WB5P_2	WB5P_3	YB5P_1	YB5P_2	YB5P_3	log2FC	pvalue	FDR	WB7P_1	WB7P_2	WB7P_3	YB8P_1	YB8P_2	YB8P_3	log2FC	pvalue	FDR	WS1P_1	WS1P_2	WS1P_3	YS1P_1	YS1P_2	YS1P_3	log2FC	pvalue	FDR	WS3P_1	WS3P_2	WS3P_3	YS3P_1	YS3P_2	YS3P_3
BnaA02g01270D	-	-	-	-	-	-	-	-	-	-5.09797	1.69019e-21	5.04472e-20	0.314261	0.149102	0.0819005	9.56395	7.03173	9.48696	-6.66901	8.86791e-15	1.51129e-13	0	0	0	6.13941	9.38326	5.60748	-3.88311	1.13656e-12	1.21808e-11	0.169598	0.370449	0.151222	4.06518	4.56257	3.83353	AT5G12840	nuclear factor Y, subunit A1 (NF-YA1)
BnaA03g04040D	4.96722	4.02174e-14	8.45413e-13	4.39571	6.89981	3.20798	0	0	0	5.26895	4.51991e-10	4.61898e-09	3.54782	3.35157	2.82273	0	0	0	5.60691	7.53762e-10	7.10155e-09	2.6701	4.5403	4.1868	0	0	0	5.56508	9.60196e-11	8.26935e-10	3.51923	4.39488	2.97476	0	0	0	AT5G12840	nuclear factor Y, subunit A1 (NF-YA1)
BnaA03g33970D	-	-	-	-	-	-	-	-	-	-2.10007	2.60677e-15	4.59664e-14	21.3803	16.812	21.1345	125.042	81.3399	64.6354	-	-	-	-	-	-	-	-	-	-	-	-	-	-	-	-	-	-	AT4G14540	nuclear factor Y, subunit B3 (NF-YB3)
BnaA05g19990D	-	-	-	-	-	-	-	-	-	-3.18043	6.92417e-11	7.74654e-10	0.168637	0.197553	0.346103	2.4869	1.89677	3.01143	-3.30354	1.17122e-08	9.26419e-08	0.203722	0.19556	0.0439417	1.90517	1.52812	1.76499	-2.87076	1.09929e-08	7.29625e-08	0.408825	0.0982023	0.238061	2.30805	2.44075	1.50842	AT3G20910	nuclear factor Y, subunit A9 (NF-YA9)
BnaA06g16420D	-	-	-	-	-	-	-	-	-	-3.44097	3.63931e-39	3.32701e-37	6.15385	3.51437	5.4941	69.8921	57.2889	47.1333	-5.45514	1.56447e-35	1.3733e-33	0.475974	0.196315	0.401333	19.6456	22.9197	13.4258	-	-	-	-	-	-	-	-	-	AT5G63470	nuclear factor Y, subunit C4 (NF-YC4)
BnaA07g30460D	-	-	-	-	-	-	-	-	-	-2.55773	0.000168871	0.000723924	0.352078	0	0.157323	1.8197	0.824809	1.35008	-	-	-	-	-	-	-	-	-	-	-	-	-	-	-	-	-	-	AT1G72830	nuclear factor Y, subunit A3 (NF-YA3)
BnaA09g26040D	-	-	-	-	-	-	-	-	-	-4.1114	6.49359e-09	5.73002e-08	0.262923	0	0.0909136	3.0119	6.03836	1.73718	-	-	-	-	-	-	-	-	-	-2.3174	0.000102905	0.000366513	0.0936129	0.40955	0.585744	2.45291	2.1272	1.7346	AT1G30500	nuclear factor Y, subunit A7 (NF-YA7)
BnaA10g23530D	-4.21287	6.74258e-36	6.19806e-34	0.615138	0.274354	0.984233	13.7561	13.2472	14.4481	-4.3613	4.71814e-35	3.38742e-33	0.513562	0.492507	0.87481	15.8748	16.511	10.7251	-3.37001	4.15349e-26	1.9187e-24	0.780853	1.13407	0.887871	9.07999	9.07806	10.9426	-3.17721	1.76027e-40	1.47784e-38	2.19949	1.72541	1.94307	18.8756	15.8045	18.7266	AT3G12480	nuclear factor Y, subunit C11 (NF-YC11)
BnaC01g35600D	-2.99585	4.56422e-14	9.54084e-13	1.62593	1.26363	0.716303	14.4886	13.2261	7.6614	-4.64962	7.33106e-60	1.74554e-57	1.78667	1.72883	1.64407	52.8346	53.6382	39.4914	-2.98304	5.7536e-10	5.52594e-09	1.95746	0.901023	1.07089	14.3763	12.4654	6.02383	-3.10198	7.33628e-20	1.52511e-18	1.39008	0.86998	1.38144	11.3153	10.0312	11.5659	AT4G14540	nuclear factor Y, subunit B3 (NF-YB3)
BnaC03g39380D	-	-	-	-	-	-	-	-	-	-2.1837	3.78193e-11	4.38355e-10	24.348	16.0105	20.9613	161.044	75.1813	64.4291	-	-	-	-	-	-	-	-	-	-	-	-	-	-	-	-	-	-	AT4G14540	nuclear factor Y, subunit B3 (NF-YB3)
BnaC03g41820D	-	-	-	-	-	-	-	-	-	-	-	-	-	-	-	-	-	-	-2.3916	5.79681e-10	5.56339e-09	1.93541	2.19213	2.70531	7.74797	18.2029	10.9836	-	-	-	-	-	-	-	-	-	AT3G20910	nuclear factor Y, subunit A9 (NF-YA9)
BnaC08g20340D	-	-	-	-	-	-	-	-	-	-2.00216	2.3582e-16	4.57358e-15	7.89037	7.09891	9.04636	31.4258	42.6923	25.8431	-2.98352	3.86618e-23	1.39524e-21	2.44329	2.23988	1.67942	19.3878	20.4567	13.1426	-	-	-	-	-	-	-	-	-	AT3G48590	nuclear factor Y, subunit C1 (NF-YC1)
BnaC09g20320D	-	-	-	-	-	-	-	-	-	-	-	-	-	-	-	-	-	-	-2.07793	8.82638e-07	5.20137e-06	3.47017	5.33044	3.88212	11.9789	14.3579	29.7468	-	-	-	-	-	-	-	-	-	AT5G47640	nuclear factor Y, subunit B2 (NF-YB2)
BnaC09g49050D	-	-	-	-	-	-	-	-	-	-	-	-	-	-	-	-	-	-	-	-	-	-	-	-	-	-	-	-2.46573	0.000116928	0.000412237	1.08162	0.117908	0.195112	2.68081	4.47682	2.30444	AT5G06510	nuclear factor Y, subunit A10 (NF-YA10)

## Sheet: WRKY-DEGs
Gene_ID	WB5P vs. YB5P			WB5P vs. YB5P FPKM						WB7P vs. YB8P			WB7P vs. YB8P FPKM						WS1P vs. YS1P			WS1P vs. YS1P FPKM						WS3P vs. YS3P			WS3P vs. YS3P FPKM						At_gene	Annotation
	log2FC	pvalue	FDR	WB5P_1	WB5P_2	WB5P_3	YB5P_1	YB5P_2	YB5P_3	log2FC	pvalue	FDR	WB7P_1	WB7P_2	WB7P_3	YB8P_1	YB8P_2	YB8P_3	log2FC	pvalue	FDR	WS1P_1	WS1P_2	WS1P_3	YS1P_1	YS1P_2	YS1P_3	log2FC	pvalue	FDR	WS3P_1	WS3P_2	WS3P_3	YS3P_1	YS3P_2	YS3P_3
BnaA01g13440D	-2.45687	1.04278e-16	2.73875e-15	3.69825	3.06457	3.52556	19.8872	13.9489	27.9837	-	-	-	-	-	-	-	-	-	-	-	-	-	-	-	-	-	-	-	-	-	-	-	-	-	-	-	AT4G23810	WRKY53
BnaA01g13720D	-	-	-	-	-	-	-	-	-	-2.2413	7.24438e-08	5.50041e-07	0.499318	0.514553	0.518602	3.09581	2.27546	2.50126	-	-	-	-	-	-	-	-	-	-	-	-	-	-	-	-	-	-	AT4G24240	WRKY DNA-binding protein 7 (WRKY7)
BnaA02g10650D	-	-	-	-	-	-	-	-	-	-	-	-	-	-	-	-	-	-	-	-	-	-	-	-	-	-	-	3.86286	2.77774e-19	5.48525e-18	4.7255	5.55269	5.24879	0.316242	0.122537	0.500796	AT5G52830	WRKY DNA-binding protein 27 (WRKY27)
BnaA03g27660D	-	-	-	-	-	-	-	-	-	-	-	-	-	-	-	-	-	-	-4.20773	1.54209e-05	7.27474e-05	0.0515351	0	0	1.11788	0.10446	3.1374	2.5463	4.2848e-14	5.29871e-13	5.73936	11.2016	6.45357	1.28322	1.1685	1.3555	AT3G01080	WRKY DNA-binding protein 58 (WRKY58)
BnaA03g46020D	-	-	-	-	-	-	-	-	-	-	-	-	-	-	-	-	-	-	-	-	-	-	-	-	-	-	-	4.50396	2.11211e-18	3.8528e-17	6.37118	5.77188	7.28273	0.127804	0.265001	0.307561	AT4G23550	WRKY29
BnaA03g46550D	-	-	-	-	-	-	-	-	-	-2.48556	3.06071e-16	5.87656e-15	0.949493	1.5579	1.66478	9.34621	7.92349	7.36767	-	-	-	-	-	-	-	-	-	-	-	-	-	-	-	-	-	-	AT4G24240	WRKY DNA-binding protein 7 (WRKY7)
BnaA07g20110D	-	-	-	-	-	-	-	-	-	-	-	-	-	-	-	-	-	-	-	-	-	-	-	-	-	-	-	-2.33856	5.16596e-05	0.000194948	0.391101	0.77535	0.352541	3.86241	1.07789	3.72175	AT1G80840	WRKY DNA-binding protein 40 (WRKY40)
BnaA07g35260D	2.29536	0.000122501	0.000781469	107.801	26.926	70.2872	16.3906	4.54176	7.03033	-	-	-	-	-	-	-	-	-	-	-	-	-	-	-	-	-	-	-	-	-	-	-	-	-	-	-	AT1G80840	WRKY DNA-binding protein 40 (WRKY40)
BnaA08g10660D	-	-	-	-	-	-	-	-	-	-	-	-	-	-	-	-	-	-	-	-	-	-	-	-	-	-	-	3.18198	7.17036e-06	3.12303e-05	1.20388	1.17966	1.02586	0.0986817	0.068144	0.0794574	AT4G23550	WRKY29
BnaA09g00120D	-	-	-	-	-	-	-	-	-	-	-	-	-	-	-	-	-	-	-	-	-	-	-	-	-	-	-	2.01929	6.66253e-06	2.91935e-05	12.6664	24.4793	13.5738	5.41134	1.12729	4.95383	AT4G01250	WRKY22
BnaA10g20210D	-	-	-	-	-	-	-	-	-	-	-	-	-	-	-	-	-	-	-	-	-	-	-	-	-	-	-	3.67568	0.000171736	0.000585996	1.61636	5.19356	1.26597	0	0	0	AT5G13080	WRKY DNA-binding protein 75 (WRKY75)
BnaAnng01980D	-	-	-	-	-	-	-	-	-	-	-	-	-	-	-	-	-	-	-	-	-	-	-	-	-	-	-	4.33388	6.49886e-17	1.04259e-15	7.13113	18.117	5.68325	0.634997	0.203598	0.312948	AT5G07100	WRKY DNA-binding protein 26 (WRKY26)
BnaAnng32610D	-	-	-	-	-	-	-	-	-	-	-	-	-	-	-	-	-	-	-	-	-	-	-	-	-	-	-	3.97485	7.18892e-21	1.62329e-19	34.9219	40.5416	24.0946	2.58565	0.416112	2.48812	AT4G31800	WRKY DNA-binding protein 18 (WRKY18)
BnaC02g01720D	-	-	-	-	-	-	-	-	-	-	-	-	-	-	-	-	-	-	-	-	-	-	-	-	-	-	-	2.88275	3.63293e-11	3.30114e-10	25.2845	55.0307	24.887	7.35699	1.87301	3.24891	AT5G07100	WRKY DNA-binding protein 26 (WRKY26)
BnaC02g27650D	-	-	-	-	-	-	-	-	-	-	-	-	-	-	-	-	-	-	-	-	-	-	-	-	-	-	-	3.99124	4.78114e-11	4.28244e-10	2.65812	10.2174	5.75844	0.293069	0.10127	0.470911	AT4G01250	WRKY22
BnaC03g29850D	-	-	-	-	-	-	-	-	-	-	-	-	-	-	-	-	-	-	-	-	-	-	-	-	-	-	-	2.53283	4.614e-07	2.42629e-06	1.0469	1.14316	1.73588	0.173276	0.239024	0.18514	AT4G04450	WRKY42
BnaC03g32670D	-	-	-	-	-	-	-	-	-	-3.05822	3.31488e-09	3.03635e-08	0.27746	0.0436483	0.0640761	0.949447	1.53659	1.29552	-	-	-	-	-	-	-	-	-	-	-	-	-	-	-	-	-	-	AT3G01085	Protein kinase superfamily protein
BnaC04g08020D	-	-	-	-	-	-	-	-	-	-	-	-	-	-	-	-	-	-	-	-	-	-	-	-	-	-	-	-2.58812	1.50138e-07	8.48357e-07	0.56438	0.168338	0.373225	2.10093	3.4697	1.8284	AT2G37260	TRANSPARENT TESTA GLABRA 2 (TTG2)
BnaC04g21660D	-	-	-	-	-	-	-	-	-	-	-	-	-	-	-	-	-	-	-	-	-	-	-	-	-	-	-	-2.78354	0.000108252	0.000384004	0.130988	0.289208	0.531752	6.87484	0.895512	1.03286	AT2G46400	WRKY DNA-binding protein 46 (WRKY46)
BnaC06g30480D	-	-	-	-	-	-	-	-	-	-	-	-	-	-	-	-	-	-	-	-	-	-	-	-	-	-	-	2.0952	1.62933e-06	7.85512e-06	4.393	6.02172	4.3804	1.28757	0.414826	1.44448	AT1G69310	WRKY DNA-binding protein 57 (WRKY57)
BnaC06g40170D	-7.23686	5.13349e-35	4.50653e-33	0	0	0	24.9217	10.2508	18.2752	-	-	-	-	-	-	-	-	-	-	-	-	-	-	-	-	-	-	-9.10589	1.32754e-30	6.10522e-29	0	0	0	85.3697	26.654	84.6844	AT1G80840	WRKY DNA-binding protein 40 (WRKY40)
BnaC07g40660D	-	-	-	-	-	-	-	-	-	-	-	-	-	-	-	-	-	-	-2.22004	1.37191e-07	9.21176e-07	0.394276	0.761805	0.603411	2.78506	1.94233	3.73866	-	-	-	-	-	-	-	-	-	AT4G26640	WRKY20
BnaC07g43490D	-	-	-	-	-	-	-	-	-	-	-	-	-	-	-	-	-	-	-	-	-	-	-	-	-	-	-	2.31915	0.000106121	0.000377122	89.8397	101.147	70.1472	23.914	4.35245	15.5504	AT4G31800	WRKY DNA-binding protein 18 (WRKY18)
BnaC09g36400D	-	-	-	-	-	-	-	-	-	-	-	-	-	-	-	-	-	-	-	-	-	-	-	-	-	-	-	2.88091	6.39081e-08	3.80927e-07	4.06159	4.41767	3.80136	0.992789	0.0725095	0.252433	AT5G22570	WRKY DNA-binding protein 38 (WRKY38)
BnaCnng01360D	-	-	-	-	-	-	-	-	-	-	-	-	-	-	-	-	-	-	-	-	-	-	-	-	-	-	-	2.9349	1.16798e-06	5.76744e-06	0.945553	2.06717	1.27373	0.196957	0.108127	0.126033	AT4G01720	WRKY47
BnaCnng02000D	5.2536	1.55673e-31	1.11555e-29	13.1272	17.7711	9.78621	0.082589	0.332241	0.240602	4.11596	9.46461e-11	1.04363e-09	1.90186	3.55484	4.10125	0.157857	0.146878	0.0693651	4.8661	5.79116e-09	4.81147e-08	1.99671	2.78714	1.87307	0	0	0.0767911	7.01843	2.41888e-49	3.19864e-47	28.8675	52.5617	35.5399	0.167804	0.076436	0.444796	AT4G01250	WRKY22
BnaCnng11190D	-	-	-	-	-	-	-	-	-	2.9013	5.4729e-06	3.12703e-05	1.63183	3.93046	5.8203	0.407273	0.519949	0.242502	-	-	-	-	-	-	-	-	-	-	-	-	-	-	-	-	-	-	AT5G41570	WRKY DNA-binding protein 24 (WRKY24)
